# Supplementary material for: ﻿Notes on the taxonomic status and distribution of some Cylindrotomidae (Diptera, Tipuloidea), with emphasis on Japanese species
Source: Zookeys. 2022 Jan 24;1083:13–88. doi: 10.3897/zookeys.1083.75624 (PMC8803752; doi:10.3897/zookeys.1083.75624)
Supplement: XML Treatment for Cylindrotoma distinctissima [file zookeys.1083.75624-treatment1.xml]

<!DOCTYPE tp:taxon-treatment
  PUBLIC "-//TaxonX//DTD Taxonomic Treatment Publishing DTD v0 20100105//EN" "tax-treatment-NSO.dtd">
<tp:taxon-treatment xmlns:tp="http://www.plazi.org/taxpub"><tp:treatment-meta><kwd-group><label>Taxon classification</label><kwd>
                <named-content content-type="kingdom">Animalia</named-content>
              </kwd><kwd>
                <named-content content-type="order">Diptera</named-content>
              </kwd><kwd>
                <named-content content-type="family">Cylindrotomidae</named-content>
              </kwd></kwd-group><mixed-citation publication-type="journal"><person-group><name><surname>Kolcsár</surname><given-names>Levente-Péter</given-names></name><name><surname>Paramonov</surname><given-names>Nikolai</given-names></name><name><surname>Imada</surname><given-names>Yume</given-names></name><name><surname>Kato</surname><given-names>Daichi</given-names></name><name><surname>Gamboa</surname><given-names>Maribet</given-names></name><name><surname>Shinoka</surname><given-names>Dai</given-names></name><name><surname>Kato</surname><given-names>Makoto</given-names></name><name><surname>Watanabe</surname><given-names>Kozo</given-names></name></person-group><article-title>﻿Notes on the taxonomic status and distribution of some <tp:taxon-name><tp:taxon-name-part taxon-name-part-type="family">Cylindrotomidae</tp:taxon-name-part></tp:taxon-name> (<tp:taxon-name><tp:taxon-name-part taxon-name-part-type="order">Diptera</tp:taxon-name-part></tp:taxon-name>, <tp:taxon-name><tp:taxon-name-part taxon-name-part-type="superfamily">Tipuloidea</tp:taxon-name-part></tp:taxon-name>), with emphasis on Japanese species</article-title><source>Zookeys</source><day>24</day><month>01</month><year>2022</year><volume>1083</volume><fpage>13</fpage><lpage>88</lpage><pub-id pub-id-type="doi">10.3897/zookeys.1083.75624</pub-id></mixed-citation></tp:treatment-meta><tp:nomenclature><label>﻿</label><tp:taxon-name>
              <object-id xmlns:xlink="http://www.w3.org/1999/xlink" content-type="arpha" xlink:type="simple">565C6AA8-CC18-5836-B8F3-EABE25232A20</object-id>
              <tp:taxon-name-part taxon-name-part-type="genus" reg="Cylindrotoma">Cylindrotoma</tp:taxon-name-part>
              <tp:taxon-name-part taxon-name-part-type="species" reg="distinctissima">distinctissima</tp:taxon-name-part>
            </tp:taxon-name><tp:taxon-authority>(Meigen, 1818)</tp:taxon-authority><xref ref-type="fig" rid="F3">Figs 3</xref><xref ref-type="fig" rid="F4">, 4A</xref><xref ref-type="fig" rid="F5">, 5A</xref><xref ref-type="fig" rid="F6">, 6</xref><xref ref-type="fig" rid="F7">, 7</xref><xref ref-type="fig" rid="F8">, 8A</xref><tp:nomenclature-citation-list><tp:nomenclature-citation><tp:taxon-name>
                  <tp:taxon-name-part taxon-name-part-type="genus" reg="Tipula">Tipula</tp:taxon-name-part>
                  <tp:taxon-name-part taxon-name-part-type="species" reg="brevicornis">brevicornis</tp:taxon-name-part>
                </tp:taxon-name><comment>(Zetterstedt, 1838)</comment></tp:nomenclature-citation><tp:nomenclature-citation><tp:taxon-name>
                  <tp:taxon-name-part taxon-name-part-type="genus" reg="Cylindrotoma">Cylindrotoma</tp:taxon-name-part>
                  <tp:taxon-name-part taxon-name-part-type="species" reg="tenebrarum">tenebrarum</tp:taxon-name-part>
                </tp:taxon-name><comment>Krogerus, 1937</comment></tp:nomenclature-citation><tp:nomenclature-citation><tp:taxon-name>
                  <tp:taxon-name-part taxon-name-part-type="genus" reg="Cylindrotoma">Cylindrotoma</tp:taxon-name-part>
                  <tp:taxon-name-part taxon-name-part-type="species" reg="distinctissima">distinctissima</tp:taxon-name-part>
                  <tp:taxon-name-part taxon-name-part-type="subspecies" reg="borealis">borealis</tp:taxon-name-part>
                </tp:taxon-name><comment>Peus, 1952</comment></tp:nomenclature-citation><tp:nomenclature-citation><tp:taxon-name>
                  <tp:taxon-name-part taxon-name-part-type="genus" reg="Cylindrotoma">Cylindrotoma</tp:taxon-name-part>
                  <tp:taxon-name-part taxon-name-part-type="species" reg="japonica">japonica</tp:taxon-name-part>
                </tp:taxon-name><comment>Alexander, 1919, syn. nov.; <xref ref-type="bibr" rid="B2">Alexander 1919</xref>: 344–345: original description; <xref ref-type="bibr" rid="B5">Alexander 1924</xref>: 595: faunistic records; <xref ref-type="bibr" rid="B6">Alexander 1928</xref>: 9: distribution, illustrations; <xref ref-type="bibr" rid="B20">Esaki 1950</xref>: 1513: illustration; <xref ref-type="bibr" rid="B27">Ishida 1955</xref>: 77: distribution; <xref ref-type="bibr" rid="B62">Takahashi 1960</xref>: 81: distribution; <xref ref-type="bibr" rid="B13">Alexander 1966</xref>: 122: distribution, faunistic records; <xref ref-type="bibr" rid="B58">Sidorenko 1999</xref>: 68–70: identification key, illustration, distribution; <xref ref-type="bibr" rid="B35">Nakamura 2001</xref>: 23–29: identification key, illustration, distribution, faunistic records; <xref ref-type="bibr" rid="B48">Pilipenko and Sidorenko 2004</xref>: 12 faunistic records; <xref ref-type="bibr" rid="B16">Boldgiv 2006</xref>: phylogeny, faunistic records; in <xref ref-type="bibr" rid="B43">Paramonov 2006</xref> as <tp:taxon-name><tp:taxon-name-part taxon-name-part-type="genus" reg="Cylindrotoma">Cylindrotoma</tp:taxon-name-part><tp:taxon-name-part taxon-name-part-type="species" reg="distinctissima">distinctissima</tp:taxon-name-part><tp:taxon-name-part taxon-name-part-type="subspecies" reg="japonica">japonica</tp:taxon-name-part></tp:taxon-name>: 888: stat. nov., identification key, illustration, distribution; <xref ref-type="bibr" rid="B23">Gelhaus et al. 2007</xref>: 64 comparison; <xref ref-type="bibr" rid="B57">Sasakawa 2008</xref>: 131: faunistic records; <xref ref-type="bibr" rid="B37">Nakamura 2014</xref>: 54: distribution; <xref ref-type="bibr" rid="B29">Kato and Suzuki 2017</xref>: 16: faunistic records, distribution; <xref ref-type="bibr" rid="B26">Imada 2020</xref>: biology and ecology of larvae.</comment></tp:nomenclature-citation><tp:nomenclature-citation><tp:taxon-name>
                  <tp:taxon-name-part taxon-name-part-type="genus" reg="Cylindrotoma">Cylindrotoma</tp:taxon-name-part>
                  <tp:taxon-name-part taxon-name-part-type="species" reg="distinctissima">distinctissima</tp:taxon-name-part>
                  <tp:taxon-name-part taxon-name-part-type="subspecies" reg="alpestris">alpestris</tp:taxon-name-part>
                </tp:taxon-name><comment>Peus, 1952, syn. nov.: <xref ref-type="bibr" rid="B47">Peus 1952</xref>: original description.</comment></tp:nomenclature-citation></tp:nomenclature-citation-list></tp:nomenclature><tp:treatment-sec sec-type="type material" id="SECID0ERVAK"><title>Type material examined.</title><p><italic><tp:taxon-name><tp:taxon-name-part taxon-name-part-type="genus" reg="Cylindrotoma">Cylindrotoma</tp:taxon-name-part><tp:taxon-name-part taxon-name-part-type="species" reg="japonica">japonica</tp:taxon-name-part></tp:taxon-name></italic> Alexander, 1919: <bold><italic>Paratype</italic></bold>. <bold>Japan</bold> • ♀; Saitama Pref., Saitama; 31 May 1919; R. Takahashi leg.; <named-content xmlns:xlink="http://www.w3.org/1999/xlink" content-type="dwc:institutional_code" xlink:type="simple">USNM</named-content>.</p></tp:treatment-sec><tp:treatment-sec sec-type="type material" id="SECID0EMWAK"><title>Non-type material examined.</title><p><italic><tp:taxon-name><tp:taxon-name-part taxon-name-part-type="genus" reg="Cylindrotoma">Cylindrotoma</tp:taxon-name-part><tp:taxon-name-part taxon-name-part-type="species" reg="distinctissima">distinctissima</tp:taxon-name-part><tp:taxon-name-part taxon-name-part-type="subspecies" reg="distinctissima">distinctissima</tp:taxon-name-part></tp:taxon-name></italic> (Meigen, 1818): <bold>Finland</bold> • 1 ♂; Vieremä, Mammonhauta; <named-content xmlns:xlink="http://www.w3.org/1999/xlink" content-type="dwc:verbatimCoordinates" xlink:type="simple"><named-content content-type="geo-json" specific-use="{&#34;type&#34;:&#34;Point&#34;,&#34;coordinates&#34;:[26.869023,63.924404]}" id="NCID0EGXAK" xlink:type="simple">63.924404°N, 26.869023°E</named-content></named-content>; alt. 135; 18 Jun. 2008 – 13 Jul. 2008; J. Salmela leg.; <abbrev xmlns:xlink="http://www.w3.org/1999/xlink" xlink:title="Private Collection of L.-P. Kolcsár" id="ABBRID0ELXAK" xlink:type="simple">CKLP</abbrev>. <bold>Russia</bold> • 1 ♂, 1 ♀; Krasnodar Krai, Apsheronsky District, Mezmay Settlement, Kamyshanova polyana, Mezmaika River; <named-content xmlns:xlink="http://www.w3.org/1999/xlink" content-type="dwc:verbatimCoordinates" xlink:type="simple"><named-content content-type="geo-json" specific-use="{&#34;type&#34;:&#34;Point&#34;,&#34;coordinates&#34;:[40.051810,44.169890]}" id="NCID0EUXAK" xlink:type="simple">44.16989°N, 40.05181°E</named-content></named-content>; alt. 1200 m; 11 Jun. 2004; N.M. Paramonov leg.; <abbrev xmlns:xlink="http://www.w3.org/1999/xlink" xlink:title="Private Collection of L.-P. Kolcsár" id="ABBRID0EZXAK" xlink:type="simple">CKLP</abbrev>.</p><p><italic><tp:taxon-name><tp:taxon-name-part taxon-name-part-type="genus" reg="Cylindrotoma">Cylindrotoma</tp:taxon-name-part><tp:taxon-name-part taxon-name-part-type="species" reg="japonica">japonica</tp:taxon-name-part></tp:taxon-name></italic> Alexander, 1919: <bold>Japan</bold> • 1 ♂; Mt. Shirouma Alps, <named-content xmlns:xlink="http://www.w3.org/1999/xlink" content-type="dwc:verbatimCoordinates" xlink:type="simple"><named-content content-type="geo-json" specific-use="{&#34;type&#34;:&#34;Point&#34;,&#34;coordinates&#34;:[137.700000,36.780000]}" id="NCID0EPYAK" xlink:type="simple">36.78°N, 137.7°E</named-content></named-content>; 8 Aug. 1931; J. Machida leg.; <named-content xmlns:xlink="http://www.w3.org/1999/xlink" content-type="dwc:institutional_code" xlink:type="simple">USNM</named-content>. • 1 ♀; Aomori, Towada, Sakura Spa, Okuse; <named-content xmlns:xlink="http://www.w3.org/1999/xlink" content-type="dwc:verbatimCoordinates" xlink:type="simple"><named-content content-type="geo-json" specific-use="{&#34;type&#34;:&#34;Point&#34;,&#34;coordinates&#34;:[140.909831,40.627315]}" id="NCID0E3YAK" xlink:type="simple">40.627315°N, 140.909831°E</named-content></named-content>; alt. 854 m; 21 Jun. 2014, D. Kato leg.; <named-content xmlns:xlink="http://www.w3.org/1999/xlink" content-type="dwc:institutional_code" xlink:type="simple">BLKU</named-content>. • 1 ♂, 1 ♀; Aomori, Nishimeyamura, Okawa Path, Kawaratai; <named-content xmlns:xlink="http://www.w3.org/1999/xlink" content-type="dwc:verbatimCoordinates" xlink:type="simple"><named-content content-type="geo-json" specific-use="{&#34;type&#34;:&#34;Point&#34;,&#34;coordinates&#34;:[140.204058,40.500625]}" id="NCID0EJZAK" xlink:type="simple">40.500625°N, 140.204058°E</named-content></named-content>; alt. 300 m; 18 Sep. 2013; D. Kato leg.; <named-content xmlns:xlink="http://www.w3.org/1999/xlink" content-type="dwc:institutional_code" xlink:type="simple">BLKU</named-content>. • 1 ♂, reared from larva; Gifu, Takayama, Nigorikawa; <named-content xmlns:xlink="http://www.w3.org/1999/xlink" content-type="dwc:verbatimCoordinates" xlink:type="simple"><named-content content-type="geo-json" specific-use="{&#34;type&#34;:&#34;Point&#34;,&#34;coordinates&#34;:[137.558180,36.054500]}" id="NCID0EWZAK" xlink:type="simple">36.0545°N, 137.55818°E</named-content></named-content>; 1375 m; larva collected: 5 Aug. 2015, emerged: 26 May. 2015; M. Kato leg.; <abbrev xmlns:xlink="http://www.w3.org/1999/xlink" xlink:title="Private Collection of Y. Imada" id="ABBRID0E2ZAK" xlink:type="simple">CYI</abbrev>. • 1 ♂; Gifu, Mt. Norikura, Japanese Alps; <named-content xmlns:xlink="http://www.w3.org/1999/xlink" content-type="dwc:verbatimCoordinates" xlink:type="simple"><named-content content-type="geo-json" specific-use="{&#34;type&#34;:&#34;Point&#34;,&#34;coordinates&#34;:[137.500000,36.120000]}" id="NCID0EC1AK" xlink:type="simple">36.12°N, 137.5°E</named-content></named-content>; 26 Jun. 1929; J. Machida leg.; <named-content xmlns:xlink="http://www.w3.org/1999/xlink" content-type="dwc:institutional_code" xlink:type="simple">USNM</named-content>. • 1 ♀; Hokkaido, Sapporo, Minami-ku, Jozankei, trail of Mt. Sapporo; <named-content xmlns:xlink="http://www.w3.org/1999/xlink" content-type="dwc:verbatimCoordinates" xlink:type="simple"><named-content content-type="geo-json" specific-use="{&#34;type&#34;:&#34;Point&#34;,&#34;coordinates&#34;:[141.176880,42.923920]}" id="NCID0EP1AK" xlink:type="simple">42.92392°N, 141.17688°E</named-content></named-content>; alt. 450–860 m; 3 Sep. 2018; D. Kato leg.; <named-content xmlns:xlink="http://www.w3.org/1999/xlink" content-type="dwc:institutional_code" xlink:type="simple">BLKU</named-content>. • 2 ♂, 3 ♀; Hokkaido, Higashikawa, Asahidake, River Yukomabetsu; <named-content xmlns:xlink="http://www.w3.org/1999/xlink" content-type="dwc:verbatimCoordinates" xlink:type="simple"><named-content content-type="geo-json" specific-use="{&#34;type&#34;:&#34;Point&#34;,&#34;coordinates&#34;:[142.802290,43.652260]}" id="NCID0E31AK" xlink:type="simple">43.65226°N, 142.80229°E</named-content></named-content>; alt. 1120 m; 23 Jul. 2019; L.-P. Kolcsár leg.; <abbrev xmlns:xlink="http://www.w3.org/1999/xlink" xlink:title="Private Collection of L.-P. Kolcsár" id="ABBRID0EB2AK" xlink:type="simple">CKLP</abbrev>. • 2 ♂; Hokkaido, Higashikawa, Asahidake; <named-content xmlns:xlink="http://www.w3.org/1999/xlink" content-type="dwc:verbatimCoordinates" xlink:type="simple"><named-content content-type="geo-json" specific-use="{&#34;type&#34;:&#34;Point&#34;,&#34;coordinates&#34;:[142.826080,43.655820]}" id="NCID0EI2AK" xlink:type="simple">43.65582°N, 142.82608°E</named-content></named-content>; alt. 1100–1500 m; 24 Jul. 2019; L.-P. Kolcsár, leg.; <abbrev xmlns:xlink="http://www.w3.org/1999/xlink" xlink:title="Private Collection of L.-P. Kolcsár" id="ABBRID0EN2AK" xlink:type="simple">CKLP</abbrev>. • 1 ♂; Hokkaido, Ashoro, Meakan Moutain, small sandy/muddy stream; <named-content xmlns:xlink="http://www.w3.org/1999/xlink" content-type="dwc:verbatimCoordinates" xlink:type="simple"><named-content content-type="geo-json" specific-use="{&#34;type&#34;:&#34;Point&#34;,&#34;coordinates&#34;:[143.968210,43.390700]}" id="NCID0EU2AK" xlink:type="simple">43.3907°N, 143.96821°E</named-content></named-content>; alt. 365 m; 27 Jul. 2019; L.-P. Kolcsár leg.; <abbrev xmlns:xlink="http://www.w3.org/1999/xlink" xlink:title="Private Collection of L.-P. Kolcsár" id="ABBRID0EZ2AK" xlink:type="simple">CKLP</abbrev>. • 1 ♀; Iwate, Hachimantai, Toshiti Spa; <named-content xmlns:xlink="http://www.w3.org/1999/xlink" content-type="dwc:verbatimCoordinates" xlink:type="simple"><named-content content-type="geo-json" specific-use="{&#34;type&#34;:&#34;Point&#34;,&#34;coordinates&#34;:[140.868040,39.942530]}" id="NCID0EA3AK" xlink:type="simple">39.94253°N, 140.86804°E</named-content></named-content>; alt. 1344 m; 3 Aug. 2013; • 1 ♀; same locality; 1 Jul. 2014; • 1 ♂; same locality; 5 Aug. 2014; • 2 ♀; same locality; 20 Sep. 2014; • 1 ♀; same locality; 5 Aug. 2015; D. Kato leg.; <named-content xmlns:xlink="http://www.w3.org/1999/xlink" content-type="dwc:institutional_code" xlink:type="simple">BLKU</named-content>. • 3 ♂; Nagano, Matsumoto, Azumi, Mt. Norikura, near Kuraigahara-Sansou; <named-content xmlns:xlink="http://www.w3.org/1999/xlink" content-type="dwc:verbatimCoordinates" xlink:type="simple"><named-content content-type="geo-json" specific-use="{&#34;type&#34;:&#34;Point&#34;,&#34;coordinates&#34;:[137.569200,36.119870]}" id="NCID0EN3AK" xlink:type="simple">36.11987°N, 137.5692°E</named-content></named-content>; alt. 2370 m; 22 Jul. 2016; D. Kato leg.; <named-content xmlns:xlink="http://www.w3.org/1999/xlink" content-type="dwc:institutional_code" xlink:type="simple">BLKU</named-content>. • 1 ♂; Nagano, Ueda, Daimyozin stream, Sugadaira MRC; <named-content xmlns:xlink="http://www.w3.org/1999/xlink" content-type="dwc:verbatimCoordinates" xlink:type="simple"><named-content content-type="geo-json" specific-use="{&#34;type&#34;:&#34;Point&#34;,&#34;coordinates&#34;:[138.353900,36.519920]}" id="NCID0E13AK" xlink:type="simple">36.51992°N, 138.3539°E</named-content></named-content>; alt. 1315 m; 27 Aug. 2012; D. Kato leg.; <named-content xmlns:xlink="http://www.w3.org/1999/xlink" content-type="dwc:institutional_code" xlink:type="simple">BLKU</named-content>. • 2 ♂; Nagano, Sakae-mura, Sakai, Koakazawa-gawa River; <named-content xmlns:xlink="http://www.w3.org/1999/xlink" content-type="dwc:verbatimCoordinates" xlink:type="simple"><named-content content-type="geo-json" specific-use="{&#34;type&#34;:&#34;Point&#34;,&#34;coordinates&#34;:[138.663580,36.853520]}" id="NCID0EH4AK" xlink:type="simple">36.85352°N, 138.66358°E</named-content></named-content>; alt. 1320–1600 m; 19. Sep. 2019; D. Kato leg.; <named-content xmlns:xlink="http://www.w3.org/1999/xlink" content-type="dwc:institutional_code" xlink:type="simple">BLKU</named-content>. • 1 ♂; Nagano, Chino, Shibunoyu; <named-content xmlns:xlink="http://www.w3.org/1999/xlink" content-type="dwc:verbatimCoordinates" xlink:type="simple"><named-content content-type="geo-json" specific-use="{&#34;type&#34;:&#34;Point&#34;,&#34;coordinates&#34;:[138.327710,36.035820]}" id="NCID0EU4AK" xlink:type="simple">36.03582°N, 138.32771°E</named-content></named-content>; alt. 1863 m; 21 Jul. 2013; M. Kato leg.; <abbrev xmlns:xlink="http://www.w3.org/1999/xlink" xlink:title="Private Collection of Y. Imada" id="ABBRID0EZ4AK" xlink:type="simple">CYI</abbrev>. • 2 ♂; Nagano, Miyada, Kisokomagatake; <named-content xmlns:xlink="http://www.w3.org/1999/xlink" content-type="dwc:verbatimCoordinates" xlink:type="simple"><named-content content-type="geo-json" specific-use="{&#34;type&#34;:&#34;Point&#34;,&#34;coordinates&#34;:[137.835700,35.769170]}" id="NCID0EA5AK" xlink:type="simple">35.76917°N, 137.8357°E</named-content></named-content>; alt. 1683 m; 13 Aug. 2013; M. Kato leg.; <abbrev xmlns:xlink="http://www.w3.org/1999/xlink" xlink:title="Private Collection of Y. Imada" id="ABBRID0EF5AK" xlink:type="simple">CYI</abbrev>. • 1 ♂; Nagano, Matsumoto, Kamikouchi; <named-content xmlns:xlink="http://www.w3.org/1999/xlink" content-type="dwc:verbatimCoordinates" xlink:type="simple"><named-content content-type="geo-json" specific-use="{&#34;type&#34;:&#34;Point&#34;,&#34;coordinates&#34;:[137.606620,36.209660]}" id="NCID0EM5AK" xlink:type="simple">36.20966°N, 137.60662°E</named-content></named-content>; alt. 1320 m; 3 Aug. 2014; M. Kato leg.; <abbrev xmlns:xlink="http://www.w3.org/1999/xlink" xlink:title="Private Collection of Y. Imada" id="ABBRID0ER5AK" xlink:type="simple">CYI</abbrev>. • 1 ♀; Niigata, Yuzawa, Mitsumata, Mt. Naeba; <named-content xmlns:xlink="http://www.w3.org/1999/xlink" content-type="dwc:verbatimCoordinates" xlink:type="simple"><named-content content-type="geo-json" specific-use="{&#34;type&#34;:&#34;Point&#34;,&#34;coordinates&#34;:[138.710410,36.856160]}" id="NCID0EY5AK" xlink:type="simple">36.85616°N, 138.71041°E</named-content></named-content>; alt. 1500–1900 m; 8 Aug. 2019; D. Kato leg.; <named-content xmlns:xlink="http://www.w3.org/1999/xlink" content-type="dwc:institutional_code" xlink:type="simple">BLKU</named-content>. • 1 ♂; Niigata, Kurokawa, Echigo; <named-content xmlns:xlink="http://www.w3.org/1999/xlink" content-type="dwc:verbatimCoordinates" xlink:type="simple"><named-content content-type="geo-json" specific-use="{&#34;type&#34;:&#34;Point&#34;,&#34;coordinates&#34;:[139.470000,38.050000]}" id="NCID0EF6AK" xlink:type="simple">38.05°N, 139.47°E</named-content></named-content>; 19 May 1954; B. Kintaro leg.; <named-content xmlns:xlink="http://www.w3.org/1999/xlink" content-type="dwc:institutional_code" xlink:type="simple">USNM</named-content>. • 1 ♀; Okayama, Maniwa, Hiruzen-Shimotokuyama; <named-content xmlns:xlink="http://www.w3.org/1999/xlink" content-type="dwc:verbatimCoordinates" xlink:type="simple"><named-content content-type="geo-json" specific-use="{&#34;type&#34;:&#34;Point&#34;,&#34;coordinates&#34;:[133.597250,35.329310]}" id="NCID0ES6AK" xlink:type="simple">35.32931°N, 133.59725°E</named-content></named-content>; alt. 784 m; 17 May. 2015; D. Kato leg.; <named-content xmlns:xlink="http://www.w3.org/1999/xlink" content-type="dwc:institutional_code" xlink:type="simple">BLKU</named-content>. • 2 ♀; Tokyo, Tokyo, Akiruno, rocky river and stream; <named-content xmlns:xlink="http://www.w3.org/1999/xlink" content-type="dwc:verbatimCoordinates" xlink:type="simple"><named-content content-type="geo-json" specific-use="{&#34;type&#34;:&#34;Point&#34;,&#34;coordinates&#34;:[139.184660,35.747660]}" id="NCID0E66AK" xlink:type="simple">35.74766°N, 139.18466°E</named-content></named-content>; alt. 288 m; 11 May. 2019; L.-P. Kolcsár leg.; <abbrev xmlns:xlink="http://www.w3.org/1999/xlink" xlink:title="Private Collection of L.-P. Kolcsár" id="ABBRID0EEABK" xlink:type="simple">CKLP</abbrev>. • 1 ♂; Tokyo, Tokyo, Mitake; <named-content xmlns:xlink="http://www.w3.org/1999/xlink" content-type="dwc:verbatimCoordinates" xlink:type="simple"><named-content content-type="geo-json" specific-use="{&#34;type&#34;:&#34;Point&#34;,&#34;coordinates&#34;:[139.140000,35.780000]}" id="NCID0ELABK" xlink:type="simple">35.78°N, 139.14°E</named-content></named-content>; 10 May. 1931; B. Oda leg.; <named-content xmlns:xlink="http://www.w3.org/1999/xlink" content-type="dwc:institutional_code" xlink:type="simple">USNM</named-content>. • 1 ♂; Toyama, Kurobegoro; <named-content xmlns:xlink="http://www.w3.org/1999/xlink" content-type="dwc:verbatimCoordinates" xlink:type="simple"><named-content content-type="geo-json" specific-use="{&#34;type&#34;:&#34;Point&#34;,&#34;coordinates&#34;:[137.470000,36.380000]}" id="NCID0EYABK" xlink:type="simple">36.38°N, 137.47°E</named-content></named-content>; 8 Aug. 1931; Imanishi leg.; <named-content xmlns:xlink="http://www.w3.org/1999/xlink" content-type="dwc:institutional_code" xlink:type="simple">USNM</named-content>. • 1 ♀; Yamagata, Yonezawa, Shirabu-onsen; <named-content xmlns:xlink="http://www.w3.org/1999/xlink" content-type="dwc:verbatimCoordinates" xlink:type="simple"><named-content content-type="geo-json" specific-use="{&#34;type&#34;:&#34;Point&#34;,&#34;coordinates&#34;:[140.119640,37.776460]}" id="NCID0EFBBK" xlink:type="simple">37.77646°N, 140.11964°E</named-content></named-content>; alt. 888 m; 26 Jun. 2015; Y. Imada leg.; <abbrev xmlns:xlink="http://www.w3.org/1999/xlink" xlink:title="Private Collection of Y. Imada" id="ABBRID0EKBBK" xlink:type="simple">CYI</abbrev>. <bold>Russia</bold> • 1 ♂; Saghalien [Far East, Sakhalin Oblast], Shimizu; 1922.07.27, T. Esaki leg.; <named-content xmlns:xlink="http://www.w3.org/1999/xlink" content-type="dwc:institutional_code" xlink:type="simple">USNM</named-content>.</p></tp:treatment-sec><tp:treatment-sec sec-type="redescription" id="SECID0EVBBK"><title>Redescription.</title><p>Colouration very variable, base colour whitish yellow to dark orange, with pale brown to black markings.</p><p><bold>Head</bold>. Vertex and occiput with dark area, size variable among specimens, larger on “<italic><tp:taxon-name><tp:taxon-name-part taxon-name-part-type="genus" reg="Cylindrotoma"/><tp:taxon-name-part taxon-name-part-type="species" reg="borealis">borealis</tp:taxon-name-part></tp:taxon-name></italic>” and “<italic><tp:taxon-name><tp:taxon-name-part taxon-name-part-type="genus" reg="Cylindrotoma"/><tp:taxon-name-part taxon-name-part-type="species" reg="japonica">japonica</tp:taxon-name-part></tp:taxon-name></italic>” form; yellowish around eye (Fig. <xref ref-type="fig" rid="F3">3C, D, F</xref>). Rostrum short, yellow to brown, without nasus, but with tuft of hairs (Fig. <xref ref-type="fig" rid="F3">3F, E</xref>). Palpus five segmented, last segment 2 × longer than penultimate segment. Antenna yellowish brown to black (Fig. <xref ref-type="fig" rid="F3">3F, E</xref>); scape short, as long as wide; pedicel short, subspherical to drop-shaped; flagellum 14 segmented (Fig. <xref ref-type="fig" rid="F4">4A</xref>). Flagellar segments simple in both sexes, not expanded ventrally, covered with dense, whitish setae (sensilla), especially in ventral side (Figs <xref ref-type="fig" rid="F3">3E, F</xref>, <xref ref-type="fig" rid="F4">4A</xref>); sensilla less dense in female; first flagellomere longer than second in both sexes; verticels black, relatively long.</p><fig id="F3" position="float" orientation="portrait"><object-id xmlns:xlink="http://www.w3.org/1999/xlink" content-type="doi" xlink:type="simple">10.3897/zookeys.1083.75624.figure3</object-id><object-id xmlns:xlink="http://www.w3.org/1999/xlink" content-type="arpha" xlink:type="simple">5C2AFF57-6D0B-5165-A802-43A19F69E641</object-id><label>Figure 3.</label><caption><p><italic><tp:taxon-name><tp:taxon-name-part taxon-name-part-type="genus" reg="Cylindrotoma">Cylindrotoma</tp:taxon-name-part><tp:taxon-name-part taxon-name-part-type="species" reg="distinctissima">distinctissima</tp:taxon-name-part></tp:taxon-name></italic> (Meigen, 1818) <bold>A</bold> habitus of male, lateral view (colouration of wings is artefact) <bold>B</bold> thorax of male, lateral view <bold>C</bold> head and thorax dorsal view of pale “<italic><tp:taxon-name><tp:taxon-name-part taxon-name-part-type="genus" reg="Cylindrotoma"/><tp:taxon-name-part taxon-name-part-type="species" reg="distinctissima">distinctissima</tp:taxon-name-part></tp:taxon-name></italic>” form <bold>D</bold> head and thorax dorsal view of dark, “<italic><tp:taxon-name><tp:taxon-name-part taxon-name-part-type="genus" reg="Cylindrotoma"/><tp:taxon-name-part taxon-name-part-type="species" reg="japonica">japonica</tp:taxon-name-part></tp:taxon-name></italic>” form <bold>E</bold> head of female, lateral view <bold>F</bold> head of male, lateral view <bold>G</bold> female terminalia lateral view.</p></caption><graphic xmlns:xlink="http://www.w3.org/1999/xlink" xlink:href="zookeys-1083-013-g003.jpg" position="float" orientation="portrait" xlink:type="simple" id="oo_637476.jpg"><uri content-type="original_file" xlink:type="simple">https://binary.pensoft.net/fig/637476</uri></graphic></fig><fig id="F4" position="float" orientation="portrait"><object-id xmlns:xlink="http://www.w3.org/1999/xlink" content-type="doi" xlink:type="simple">10.3897/zookeys.1083.75624.figure4</object-id><object-id xmlns:xlink="http://www.w3.org/1999/xlink" content-type="arpha" xlink:type="simple">8CA3F093-A87E-581E-B148-0C089A36B852</object-id><label>Figure 4.</label><caption><p>Antennae <bold>A</bold><italic><tp:taxon-name><tp:taxon-name-part taxon-name-part-type="genus" reg="Cylindrotoma">Cylindrotoma</tp:taxon-name-part><tp:taxon-name-part taxon-name-part-type="species" reg="distinctissima">distinctissima</tp:taxon-name-part></tp:taxon-name></italic> (Meigen, 1818) <bold>B</bold><italic><tp:taxon-name><tp:taxon-name-part taxon-name-part-type="genus" reg="Diogma">Diogma</tp:taxon-name-part><tp:taxon-name-part taxon-name-part-type="species" reg="caudata">caudata</tp:taxon-name-part></tp:taxon-name></italic> Takahashi, 1960 <bold>C</bold><italic><tp:taxon-name><tp:taxon-name-part taxon-name-part-type="genus" reg="Diogma">Diogma</tp:taxon-name-part><tp:taxon-name-part taxon-name-part-type="species" reg="glabrata">glabrata</tp:taxon-name-part></tp:taxon-name></italic> (Meigen, 1818) <bold>D</bold><italic><tp:taxon-name><tp:taxon-name-part taxon-name-part-type="genus" reg="Liogma">Liogma</tp:taxon-name-part><tp:taxon-name-part taxon-name-part-type="species" reg="mikado">mikado</tp:taxon-name-part></tp:taxon-name></italic> (Alexander, 1919) <bold>E</bold><italic><tp:taxon-name><tp:taxon-name-part taxon-name-part-type="genus" reg="Liogma">Liogma</tp:taxon-name-part><tp:taxon-name-part taxon-name-part-type="species" reg="brevipecten">brevipecten</tp:taxon-name-part></tp:taxon-name></italic> Alexander, 1932 <bold>F</bold><italic><tp:taxon-name><tp:taxon-name-part taxon-name-part-type="genus" reg="Liogma">Liogma</tp:taxon-name-part><tp:taxon-name-part taxon-name-part-type="species" reg="serraticornis">serraticornis</tp:taxon-name-part></tp:taxon-name></italic> Alexander, 1919 <bold>G</bold><italic><tp:taxon-name><tp:taxon-name-part taxon-name-part-type="genus" reg="Triogma">Triogma</tp:taxon-name-part><tp:taxon-name-part taxon-name-part-type="species" reg="kuwanai">kuwanai</tp:taxon-name-part></tp:taxon-name></italic> (Alexander, 1913). Scale bar: 1 mm.</p></caption><graphic xmlns:xlink="http://www.w3.org/1999/xlink" xlink:href="zookeys-1083-013-g004.jpg" position="float" orientation="portrait" xlink:type="simple" id="oo_637477.jpg"><uri content-type="original_file" xlink:type="simple">https://binary.pensoft.net/fig/637477</uri></graphic></fig><p><bold>Thorax</bold>. Whitish yellow to dark orange, with contrasting black marks. Cervical sclerites brown to black. Pronotum pale in middle, darker laterally (Fig. <xref ref-type="fig" rid="F3">3B, C, D</xref>). Mesonotal pattern variable, from three longitudinal, pale brown (“<italic><tp:taxon-name><tp:taxon-name-part taxon-name-part-type="genus" reg="Cylindrotoma"/><tp:taxon-name-part taxon-name-part-type="species" reg="alpestris">alpestris</tp:taxon-name-part></tp:taxon-name></italic>” form) to black (the typical “<italic><tp:taxon-name><tp:taxon-name-part taxon-name-part-type="genus" reg="Cylindrotoma"/><tp:taxon-name-part taxon-name-part-type="species" reg="distinctissima">distinctissima</tp:taxon-name-part></tp:taxon-name></italic>” form Fig. <xref ref-type="fig" rid="F3">3C</xref>) markings to one large patch (“<italic><tp:taxon-name><tp:taxon-name-part taxon-name-part-type="genus" reg="Cylindrotoma"/><tp:taxon-name-part taxon-name-part-type="species" reg="japonica">japonica</tp:taxon-name-part></tp:taxon-name></italic>” form Fig. <xref ref-type="fig" rid="F3">3D</xref>); longitudinal mesonotal suture distinct, formed by deep groove (Fig. <xref ref-type="fig" rid="F3">3C, D</xref>). Scutellum yellow, triangular (Fig. <xref ref-type="fig" rid="F3">3C, D</xref>). Mediotergite yellow, posterior part black (Fig. <xref ref-type="fig" rid="F3">3B</xref>). Anepisternum and katepisternum separated, both darker ventrally (Fig. <xref ref-type="fig" rid="F3">3B</xref>). Katatergite yellow, black above posterior spiracle, with creases. Coxa base yellow to pale brown, apically yellow, trochanter yellowish (Fig. <xref ref-type="fig" rid="F3">3B</xref>); femur and tibia yellowish, with distinct and wide, black ring at tip; tarsus uniformly black. Stem of halter yellow, knob usually darker. Wing hyaline, with yellowish brown to brown tinge; veins brown to black; pterostigma brown to black (Fig. <xref ref-type="fig" rid="F5">5A</xref>); wing membrane with interference patterns, visible with dark background (Fig. <xref ref-type="fig" rid="F3">3A</xref>). Four branches of M reaching wing margin. Cell a2 less than 6 × longer than wide.</p><fig id="F5" position="float" orientation="portrait"><object-id xmlns:xlink="http://www.w3.org/1999/xlink" content-type="doi" xlink:type="simple">10.3897/zookeys.1083.75624.figure5</object-id><object-id xmlns:xlink="http://www.w3.org/1999/xlink" content-type="arpha" xlink:type="simple">C14A51EC-2E4B-5AFA-BAAE-E158F4B95178</object-id><label>Figure 5.</label><caption><p>Wing <bold>A</bold><italic><tp:taxon-name><tp:taxon-name-part taxon-name-part-type="genus" reg="Cylindrotoma">Cylindrotoma</tp:taxon-name-part><tp:taxon-name-part taxon-name-part-type="species" reg="distinctissima">distinctissima</tp:taxon-name-part></tp:taxon-name></italic> (Meigen, 1818) <bold>B</bold><italic><tp:taxon-name><tp:taxon-name-part taxon-name-part-type="genus" reg="Diogma">Diogma</tp:taxon-name-part><tp:taxon-name-part taxon-name-part-type="species" reg="caudata">caudata</tp:taxon-name-part></tp:taxon-name></italic> Takahashi, 1960 <bold>C</bold><italic><tp:taxon-name><tp:taxon-name-part taxon-name-part-type="genus" reg="Diogma">Diogma</tp:taxon-name-part><tp:taxon-name-part taxon-name-part-type="species" reg="glabrata">glabrata</tp:taxon-name-part></tp:taxon-name></italic> (Meigen, 1818) <bold>D</bold><italic><tp:taxon-name><tp:taxon-name-part taxon-name-part-type="genus" reg="Liogma">Liogma</tp:taxon-name-part><tp:taxon-name-part taxon-name-part-type="species" reg="mikado">mikado</tp:taxon-name-part></tp:taxon-name></italic> (Alexander, 1919) <bold>E</bold><italic><tp:taxon-name><tp:taxon-name-part taxon-name-part-type="genus" reg="Liogma">Liogma</tp:taxon-name-part><tp:taxon-name-part taxon-name-part-type="species" reg="brevipecten">brevipecten</tp:taxon-name-part></tp:taxon-name></italic> Alexander, 1932 <bold>F</bold><italic><tp:taxon-name><tp:taxon-name-part taxon-name-part-type="genus" reg="Liogma">Liogma</tp:taxon-name-part><tp:taxon-name-part taxon-name-part-type="species" reg="serraticornis">serraticornis</tp:taxon-name-part></tp:taxon-name></italic> Alexander, 1919 <bold>G</bold><italic><tp:taxon-name><tp:taxon-name-part taxon-name-part-type="genus" reg="Triogma">Triogma</tp:taxon-name-part><tp:taxon-name-part taxon-name-part-type="species" reg="kuwanai">kuwanai</tp:taxon-name-part></tp:taxon-name></italic> (Alexander, 1913) of “<italic><tp:taxon-name><tp:taxon-name-part taxon-name-part-type="genus" reg="Triogma"/><tp:taxon-name-part taxon-name-part-type="species" reg="kuwanai">kuwanai</tp:taxon-name-part></tp:taxon-name></italic>” form <bold>H</bold><italic><tp:taxon-name><tp:taxon-name-part taxon-name-part-type="genus" reg="Triogma">Triogma</tp:taxon-name-part><tp:taxon-name-part taxon-name-part-type="species" reg="kuwanai">kuwanai</tp:taxon-name-part></tp:taxon-name></italic> (Alexander, 1913) of “<italic><tp:taxon-name><tp:taxon-name-part taxon-name-part-type="genus" reg="Triogma"/><tp:taxon-name-part taxon-name-part-type="species" reg="limbinervis">limbinervis</tp:taxon-name-part></tp:taxon-name></italic>” form.</p></caption><graphic xmlns:xlink="http://www.w3.org/1999/xlink" xlink:href="zookeys-1083-013-g005.jpg" position="float" orientation="portrait" xlink:type="simple" id="oo_637478.jpg"><uri content-type="original_file" xlink:type="simple">https://binary.pensoft.net/fig/637478</uri></graphic></fig><p><bold>Abdomen</bold>. Yellow (“<italic><tp:taxon-name><tp:taxon-name-part taxon-name-part-type="genus" reg="Cylindrotoma"/><tp:taxon-name-part taxon-name-part-type="species" reg="alpestris">alpestris</tp:taxon-name-part></tp:taxon-name></italic>” form) to almost black (“<italic><tp:taxon-name><tp:taxon-name-part taxon-name-part-type="genus" reg="Cylindrotoma"/><tp:taxon-name-part taxon-name-part-type="species" reg="japonica">japonica</tp:taxon-name-part></tp:taxon-name></italic>” form); gradually lightening caudally, without clear pattern or with narrow longitudinal line medially.</p><p><bold>Male terminalia</bold>. Black, directed dorsally (Fig. <xref ref-type="fig" rid="F3">3A</xref>). Tergite 9 partly fused with gonocoxite (Fig. <xref ref-type="fig" rid="F6">6C</xref>). Caudal margin of tergite 9 with deep V-shaped notch at middle (Fig. <xref ref-type="fig" rid="F6">6A</xref>); posterior edge of tergite 9 forming dorsal and ventral portion in lateral view (Fig. <xref ref-type="fig" rid="F6">6C</xref>), shapes variable among specimens. Gonocoxite fused with sternite 9 (Fig. <xref ref-type="fig" rid="F6">6B, C</xref>); gonocoxite with ventral crescent-shaped lobe (Fig. <xref ref-type="fig" rid="F6">6A, B</xref>: vl); apical lobe of gonocoxite (al) prominent, well separated, directed inward; both ventral and inner lateral margins sclerotised, shape variable (Fig. <xref ref-type="fig" rid="F6">6A, D, E</xref>). Gonostylus undivided; twisted, widening in caudal view, shape variable among and within population(s) (Fig. <xref ref-type="fig" rid="F6">6F</xref>, Japan; Fig. <xref ref-type="fig" rid="F6">6G</xref>, Finland). Interbase small, without membranous or sclerotised lobe between interbases (Fig. <xref ref-type="fig" rid="F6">6H, I</xref>). Aedeagus dorsoventrally flattened, gently curved dorsally (Fig. <xref ref-type="fig" rid="F6">6J</xref>), gradually narrowing to tip, shape variable among and within population(s) (Fig. <xref ref-type="fig" rid="F6">6H, I, L</xref>, Japan; Fig. <xref ref-type="fig" rid="F6">6M</xref>, Finland); tip divided into three short, nearly equal tubes in last 1/4 of its length (Fig. <xref ref-type="fig" rid="F6">6L, M</xref>). Spines on lateral branch of aedeagus small, indistinct (Fig. <xref ref-type="fig" rid="F6">6K</xref>).</p><fig id="F6" position="float" orientation="portrait"><object-id xmlns:xlink="http://www.w3.org/1999/xlink" content-type="doi" xlink:type="simple">10.3897/zookeys.1083.75624.figure6</object-id><object-id xmlns:xlink="http://www.w3.org/1999/xlink" content-type="arpha" xlink:type="simple">4D5B319A-70E7-582D-9E39-D139D7E8058F</object-id><label>Figure 6.</label><caption><p>Male genital structures of <italic><tp:taxon-name><tp:taxon-name-part taxon-name-part-type="genus" reg="Cylindrotoma">Cylindrotoma</tp:taxon-name-part><tp:taxon-name-part taxon-name-part-type="species" reg="distinctissima">distinctissima</tp:taxon-name-part></tp:taxon-name></italic> (Meigen, 1818) (<bold>A–M</bold>), in comparison to <italic><tp:taxon-name><tp:taxon-name-part taxon-name-part-type="genus" reg="Cylindrotoma">C.</tp:taxon-name-part><tp:taxon-name-part taxon-name-part-type="species" reg="americana">americana</tp:taxon-name-part></tp:taxon-name></italic> Osten Sacken, 1865 (<bold>N–P</bold>) <bold>A</bold> terminalia, dorsal view <bold>B</bold> terminalia, ventral view <bold>C</bold> terminalia, lateral view; <bold>D</bold> Apical lobe of the gonocoxite (Japan) <bold>E</bold> apical lobe of the gonocoxite (Finland) <bold>F</bold> shape of the gonostylus caudal view (Japan) <bold>G</bold> shape of the gonostylus caudal view – Finland <bold>H</bold> aedeagus complex, dorsal view <bold>I</bold> aedeagus complex, ventral view <bold>J</bold> aedeagus complex, lateral view <bold>K</bold> tip of the aedeagus <bold>L</bold> shape of the aedeagus (Japan) <bold>M</bold> shape of the aedeagus (Finland); <italic><tp:taxon-name><tp:taxon-name-part taxon-name-part-type="genus" reg="Cylindrotoma">C.</tp:taxon-name-part><tp:taxon-name-part taxon-name-part-type="species" reg="americana">americana</tp:taxon-name-part></tp:taxon-name></italic> Osten Sacken <bold>N</bold> apical lobe of the gonocoxite <bold>O</bold> shape of the gonostylus caudal view <bold>P</bold> shape of the aedeagus. Abbreviations: ae – aedeagus; al – gonocoxite apical lobe; eja – ejaculatory apodeme; gc – gonocoxite; gs – gonostylus; ib – interbase; pm – paramere; sp – sperm pump; s9 – sternite 9; t9 – tergite 9; vl – gonocoxite ventral lobe.</p></caption><graphic xmlns:xlink="http://www.w3.org/1999/xlink" xlink:href="zookeys-1083-013-g006.jpg" position="float" orientation="portrait" xlink:type="simple" id="oo_637479.jpg"><uri content-type="original_file" xlink:type="simple">https://binary.pensoft.net/fig/637479</uri></graphic></fig><p><bold>Female terminalia</bold>. Brown to black, strongly sclerotised (Fig. <xref ref-type="fig" rid="F3">3G</xref>). Tergite 8 separated in middle by membranous area (Fig. <xref ref-type="fig" rid="F7">7A</xref>). Tergite 9 larger than tergite 8 in lateral view (Fig. <xref ref-type="fig" rid="F7">7B</xref>). Tergite 10 with elongated Y-shaped projection, shape variable among specimens (Fig. <xref ref-type="fig" rid="F7">7A</xref>, Japan; Fig. <xref ref-type="fig" rid="F7">7C</xref>, Russia (Krasnodar Krai), Fig. <xref ref-type="fig" rid="F7">7D</xref>, Finland). Cercus with serrate, cutting edge on inner-dorsal surface (Fig. <xref ref-type="fig" rid="F7">7A, B</xref>). Hypogynial valve on dorsal side with bulbous or triangular projection near middle, shape variable within specimens (Fig. <xref ref-type="fig" rid="F7">7B, F</xref>); distal part of hypogynial valve narrowing to tip. Three, relatively large spermathecae present, diameter ~ 0.15–0.2 of wide of sternite 8; duct of spermatheca straight or curved (Fig. <xref ref-type="fig" rid="F7">7I, J</xref>). Sperm ducts simple, without darkened areas (Fig. <xref ref-type="fig" rid="F7">7H</xref>). Sternite 10 with a small notch at tip, less sclerotised at midline (Fig. <xref ref-type="fig" rid="F7">7G</xref>).</p><fig id="F7" position="float" orientation="portrait"><object-id xmlns:xlink="http://www.w3.org/1999/xlink" content-type="doi" xlink:type="simple">10.3897/zookeys.1083.75624.figure7</object-id><object-id xmlns:xlink="http://www.w3.org/1999/xlink" content-type="arpha" xlink:type="simple">747C0828-E979-53D0-8B8E-F8F11F2D5018</object-id><label>Figure 7.</label><caption><p>Female genital structures of <italic><tp:taxon-name><tp:taxon-name-part taxon-name-part-type="genus" reg="Cylindrotoma">Cylindrotoma</tp:taxon-name-part><tp:taxon-name-part taxon-name-part-type="species" reg="distinctissima">distinctissima</tp:taxon-name-part></tp:taxon-name></italic> (Meigen, 1818) (<bold>A–J</bold>) and <italic><tp:taxon-name><tp:taxon-name-part taxon-name-part-type="genus" reg="Cylindrotoma">C.</tp:taxon-name-part><tp:taxon-name-part taxon-name-part-type="species" reg="americana">americana</tp:taxon-name-part></tp:taxon-name></italic> Osten Sacken, 1865 (<bold>K</bold>) <bold>A</bold> terminalia, dorsal view <bold>B</bold> terminalia, lateral view <bold>C</bold> shape variant of median lobe of tergite 10 (Krasnodar Krai, Russia) <bold>D</bold> shape variant of median lobe of tergite 10 (Finland) <bold>E</bold> sternite 8 and hypogynial valves, inner dorsal view <bold>F</bold> shape variant of tip of the hypogynial valve <bold>G</bold> sternite 10 <bold>H</bold> genital opening and sperm ducts <bold>I</bold> spermathecae (Japan) <bold>J</bold> spermathecae (Finland) <bold>K</bold> spermathecae of <italic><tp:taxon-name><tp:taxon-name-part taxon-name-part-type="genus" reg="Cylindrotoma">C.</tp:taxon-name-part><tp:taxon-name-part taxon-name-part-type="species" reg="americana">americana</tp:taxon-name-part></tp:taxon-name></italic> Osten Sacken, 1865. Abbreviations: ce – cutting edge; crc – cercus; hv – hypogynial valve; t8 – tergite 8; t9 – tergite 9; t10 – tergite 10; t10s – tergite 10 triangular sclerite; t10ll – tergite 10 lateral lobe; s8 – stergite 8.</p></caption><graphic xmlns:xlink="http://www.w3.org/1999/xlink" xlink:href="zookeys-1083-013-g007.jpg" position="float" orientation="portrait" xlink:type="simple" id="oo_637480.jpg"><uri content-type="original_file" xlink:type="simple">https://binary.pensoft.net/fig/637480</uri></graphic></fig></tp:treatment-sec><tp:treatment-sec sec-type="distribution" id="SECID0EBYBK"><title>Distribution.</title><p>Widely distributed species in Palearctic, known from: Austria, Belarus, Belgium, Bulgaria, Croatia, Czech Rep., Denmark, Estonia, Finland, France, Germany, Great Britain, Hungary, Ireland, Italy, Kazakhstan, Lithuania, Luxembourg, Mongolia, Netherlands, Norway, Poland, Romania, Russia (North European territory, Central European territory, South European territory, West Siberia (Altay), Far East (Kamchatka Krai, Primorsky Krai, Sakhalin Oblast (incl. Kuril I), Serbia, Slovakia, Slovenia, Spain, Sweden, Switzerland, Ukraine, and Turkey (<xref ref-type="bibr" rid="B45">Paramonov and Lobkova 2013</xref>; <xref ref-type="bibr" rid="B21">Devyatkov 2021</xref>; <xref ref-type="bibr" rid="B39">Oosterbroek 2021</xref>). Distribution records of <italic><tp:taxon-name><tp:taxon-name-part taxon-name-part-type="genus" reg="Cylindrotoma">C.</tp:taxon-name-part><tp:taxon-name-part taxon-name-part-type="species" reg="japonica">japonica</tp:taxon-name-part></tp:taxon-name></italic> transferred to <italic><tp:taxon-name><tp:taxon-name-part taxon-name-part-type="genus" reg="Cylindrotoma">C.</tp:taxon-name-part><tp:taxon-name-part taxon-name-part-type="species" reg="distinctissima">distinctissima</tp:taxon-name-part></tp:taxon-name></italic>: Mongolia and Japan (Hokkaido I, Honshu I, and Kyushu I) (Fig. <xref ref-type="fig" rid="F8">8A</xref>).</p><fig id="F8" position="float" orientation="portrait"><object-id xmlns:xlink="http://www.w3.org/1999/xlink" content-type="doi" xlink:type="simple">10.3897/zookeys.1083.75624.figure8</object-id><object-id xmlns:xlink="http://www.w3.org/1999/xlink" content-type="arpha" xlink:type="simple">FE9780E9-2A6B-5E07-9363-593764E62F14</object-id><label>Figure 8.</label><caption><p>Occurrence data in Japan and surrounding areas of <bold>A</bold><italic><tp:taxon-name><tp:taxon-name-part taxon-name-part-type="genus" reg="Cylindrotoma">Cylindrotoma</tp:taxon-name-part><tp:taxon-name-part taxon-name-part-type="species" reg="distinctissima">distinctissima</tp:taxon-name-part></tp:taxon-name></italic> (Meigen, 1818) <bold>B</bold><italic><tp:taxon-name><tp:taxon-name-part taxon-name-part-type="genus" reg="Diogma">Diogma</tp:taxon-name-part><tp:taxon-name-part taxon-name-part-type="species" reg="glabrata">glabrata</tp:taxon-name-part></tp:taxon-name></italic> (Meigen, 1818) and <italic><tp:taxon-name><tp:taxon-name-part taxon-name-part-type="genus" reg="Diogma">D.</tp:taxon-name-part><tp:taxon-name-part taxon-name-part-type="species" reg="caudata">caudata</tp:taxon-name-part></tp:taxon-name></italic> Takahashi, 1960. Red dots indicate locations of investigated specimens, white dots indicate approximate locations of literature data. Green dot indicate approximate location of type locality of <italic><tp:taxon-name><tp:taxon-name-part taxon-name-part-type="genus" reg="Diogma">D.</tp:taxon-name-part><tp:taxon-name-part taxon-name-part-type="species" reg="caudata">caudata</tp:taxon-name-part></tp:taxon-name></italic> Takahashi, 1960.</p></caption><graphic xmlns:xlink="http://www.w3.org/1999/xlink" xlink:href="zookeys-1083-013-g008.jpg" position="float" orientation="portrait" xlink:type="simple" id="oo_637481.jpg"><uri content-type="original_file" xlink:type="simple">https://binary.pensoft.net/fig/637481</uri></graphic></fig></tp:treatment-sec><tp:treatment-sec sec-type="comments" id="SECID0EK2BK"><title>Comments.</title><p>The species was originally described 250 years ago from Europe, where it is among the most widespread of cylindrotomines. The colour polymorphisms of <italic><tp:taxon-name><tp:taxon-name-part taxon-name-part-type="genus" reg="Cylindrotoma">C.</tp:taxon-name-part><tp:taxon-name-part taxon-name-part-type="species" reg="distinctissima">distinctissima</tp:taxon-name-part></tp:taxon-name></italic> have been described as separate species or subspecies. <xref ref-type="bibr" rid="B47">Peus (1952)</xref> separated three subspecies, the nominate subspecies <italic><tp:taxon-name><tp:taxon-name-part taxon-name-part-type="genus" reg="Cylindrotoma">C.</tp:taxon-name-part><tp:taxon-name-part taxon-name-part-type="species" reg="distinctissima">d.</tp:taxon-name-part><tp:taxon-name-part taxon-name-part-type="subspecies" reg="distinctissima">distinctissima</tp:taxon-name-part></tp:taxon-name></italic> (Meigen, 1818), widespread in Europe, <italic><tp:taxon-name><tp:taxon-name-part taxon-name-part-type="genus" reg="Cylindrotoma">C.</tp:taxon-name-part><tp:taxon-name-part taxon-name-part-type="species" reg="distinctissima">d.</tp:taxon-name-part><tp:taxon-name-part taxon-name-part-type="subspecies" reg="borealis">borealis</tp:taxon-name-part></tp:taxon-name></italic> Peus, 1952 from Norway, and <italic><tp:taxon-name><tp:taxon-name-part taxon-name-part-type="genus" reg="Cylindrotoma">C.</tp:taxon-name-part><tp:taxon-name-part taxon-name-part-type="species" reg="distinctissima">d.</tp:taxon-name-part><tp:taxon-name-part taxon-name-part-type="subspecies" reg="alpestris">alpestris</tp:taxon-name-part></tp:taxon-name></italic> Peus, 1952 from Italian Alps. Later, <italic><tp:taxon-name><tp:taxon-name-part taxon-name-part-type="genus" reg="Cylindrotoma">Cylindrotoma</tp:taxon-name-part><tp:taxon-name-part taxon-name-part-type="species" reg="distinctissima">d.</tp:taxon-name-part><tp:taxon-name-part taxon-name-part-type="subspecies" reg="borealis">borealis</tp:taxon-name-part></tp:taxon-name></italic> was raised to species rank based on the generally darker habitus and slightly different genital characters (Salmela and Autio 2007). As the <abbrev xmlns:xlink="http://www.w3.org/1999/xlink" xlink:title="mitochondrial cytochrome oxidase I" id="ABBRID0E24BK" xlink:type="simple">COI</abbrev> gene sequence’s genetic distance between <italic><tp:taxon-name><tp:taxon-name-part taxon-name-part-type="genus" reg="Cylindrotoma">C.</tp:taxon-name-part><tp:taxon-name-part taxon-name-part-type="species" reg="distinctissima">d.</tp:taxon-name-part><tp:taxon-name-part taxon-name-part-type="subspecies" reg="distinctissima">distinctissima</tp:taxon-name-part></tp:taxon-name></italic> and <italic><tp:taxon-name><tp:taxon-name-part taxon-name-part-type="genus" reg="Cylindrotoma">C.</tp:taxon-name-part><tp:taxon-name-part taxon-name-part-type="species" reg="borealis">borealis</tp:taxon-name-part></tp:taxon-name></italic> was low, the species was later synonymised with <italic><tp:taxon-name><tp:taxon-name-part taxon-name-part-type="genus" reg="Cylindrotoma">C.</tp:taxon-name-part><tp:taxon-name-part taxon-name-part-type="species" reg="distinctissima">d.</tp:taxon-name-part><tp:taxon-name-part taxon-name-part-type="subspecies" reg="distinctissima">distinctissima</tp:taxon-name-part></tp:taxon-name></italic> (Salmela 2013). In our ML tree, <italic><tp:taxon-name><tp:taxon-name-part taxon-name-part-type="genus" reg="Cylindrotoma">C.</tp:taxon-name-part><tp:taxon-name-part taxon-name-part-type="species" reg="borealis">borealis</tp:taxon-name-part></tp:taxon-name></italic> sequences were also not separated from <italic><tp:taxon-name><tp:taxon-name-part taxon-name-part-type="genus" reg="Cylindrotoma">C.</tp:taxon-name-part><tp:taxon-name-part taxon-name-part-type="species" reg="distinctissima">d.</tp:taxon-name-part><tp:taxon-name-part taxon-name-part-type="subspecies" reg="distinctissima">distinctissima</tp:taxon-name-part></tp:taxon-name></italic> sequences. <italic><tp:taxon-name><tp:taxon-name-part taxon-name-part-type="genus" reg="Cylindrotoma">Cylindrotoma</tp:taxon-name-part><tp:taxon-name-part taxon-name-part-type="species" reg="distinctissima">d.</tp:taxon-name-part><tp:taxon-name-part taxon-name-part-type="subspecies" reg="alpestris">alpestris</tp:taxon-name-part></tp:taxon-name></italic> was treated as species in CCW (2018–2021), because it showed the sympatric distribution with <italic><tp:taxon-name><tp:taxon-name-part taxon-name-part-type="genus" reg="Cylindrotoma">C.</tp:taxon-name-part><tp:taxon-name-part taxon-name-part-type="species" reg="distinctissima">d.</tp:taxon-name-part><tp:taxon-name-part taxon-name-part-type="subspecies" reg="distinctissima">distinctissima</tp:taxon-name-part></tp:taxon-name></italic> in Alps (Italy). This subspecies was designated based on very pale colouration, compared with the nominative subspecies, but the male terminalia does not show any differentiation, which was highlighted in the original description by <xref ref-type="bibr" rid="B47">Peus (1952)</xref>. Peus noted that this subspecies maybe just a local colour variation, as <italic><tp:taxon-name><tp:taxon-name-part taxon-name-part-type="genus" reg="Cylindrotoma">Cylindrotoma</tp:taxon-name-part></tp:taxon-name></italic> specimens showed colour polymorphisms, especially in mountain specimens (as noted by the personal experience of N. Paramonov), but there is no genital differentiation between the two species, and therefore we synonymise <italic><tp:taxon-name><tp:taxon-name-part taxon-name-part-type="genus" reg="Cylindrotoma">C.</tp:taxon-name-part><tp:taxon-name-part taxon-name-part-type="species" reg="distinctissima">d.</tp:taxon-name-part><tp:taxon-name-part taxon-name-part-type="subspecies" reg="alpestris">alpestris</tp:taxon-name-part></tp:taxon-name></italic> syn. nov. with <italic><tp:taxon-name><tp:taxon-name-part taxon-name-part-type="genus" reg="Cylindrotoma">C.</tp:taxon-name-part><tp:taxon-name-part taxon-name-part-type="species" reg="distinctissima">distinctissima</tp:taxon-name-part></tp:taxon-name></italic>.</p><p>Another species related to <italic><tp:taxon-name><tp:taxon-name-part taxon-name-part-type="genus" reg="Cylindrotoma">C.</tp:taxon-name-part><tp:taxon-name-part taxon-name-part-type="species" reg="distinctissima">distinctissima</tp:taxon-name-part></tp:taxon-name></italic> was described from Japan. The description of <italic><tp:taxon-name><tp:taxon-name-part taxon-name-part-type="genus" reg="Cylindrotoma">Cylindrotoma</tp:taxon-name-part><tp:taxon-name-part taxon-name-part-type="species" reg="japonica">japonica</tp:taxon-name-part></tp:taxon-name></italic> Alexander, 1919, was based on the darker colouration of the thorax (Fig. <xref ref-type="fig" rid="F3">3D</xref>) (<xref ref-type="bibr" rid="B2">Alexander 1919</xref>). The rank of this species was first questioned by <xref ref-type="bibr" rid="B43">Paramonov (2006)</xref>, who referred to it as a subspecies of <italic><tp:taxon-name><tp:taxon-name-part taxon-name-part-type="genus" reg="Cylindrotoma">C.</tp:taxon-name-part><tp:taxon-name-part taxon-name-part-type="species" reg="distinctissima">distinctissima</tp:taxon-name-part></tp:taxon-name></italic> in his identification key of The <tp:taxon-name><tp:taxon-name-part taxon-name-part-type="family">Cylindrotomidae</tp:taxon-name-part></tp:taxon-name> of Far East Russia. Our morphological and genetic comparisons suggest that <italic><tp:taxon-name><tp:taxon-name-part taxon-name-part-type="genus" reg="Cylindrotoma">C.</tp:taxon-name-part><tp:taxon-name-part taxon-name-part-type="species" reg="japonica">japonica</tp:taxon-name-part></tp:taxon-name></italic> does not differ significantly from <italic><tp:taxon-name><tp:taxon-name-part taxon-name-part-type="genus" reg="Cylindrotoma">C.</tp:taxon-name-part><tp:taxon-name-part taxon-name-part-type="species" reg="distinctissima">distinctissima</tp:taxon-name-part></tp:taxon-name></italic>, even at the subspecies level. The colouration of <italic><tp:taxon-name><tp:taxon-name-part taxon-name-part-type="genus" reg="Cylindrotoma">C.</tp:taxon-name-part><tp:taxon-name-part taxon-name-part-type="species" reg="japonica">japonica</tp:taxon-name-part></tp:taxon-name></italic> shows a high level of variability in Japan. The specimens collected in Hokkaido Island, have, typically, three separated black marks on the mesonotum (Fig. <xref ref-type="fig" rid="F3">3C</xref>). Small genital differences occur between the typical examples of <italic><tp:taxon-name><tp:taxon-name-part taxon-name-part-type="genus" reg="Cylindrotoma">C.</tp:taxon-name-part><tp:taxon-name-part taxon-name-part-type="species" reg="distinctissima">distinctissima</tp:taxon-name-part></tp:taxon-name></italic> and <italic><tp:taxon-name><tp:taxon-name-part taxon-name-part-type="genus" reg="Cylindrotoma">C.</tp:taxon-name-part><tp:taxon-name-part taxon-name-part-type="species" reg="japonica">japonica</tp:taxon-name-part></tp:taxon-name></italic>, in the shape of the apical gonocoxal lobe (rectangular in Japanese specimens (Fig. <xref ref-type="fig" rid="F6">6D</xref>) and less sclerotised and rounded in studied European specimens Fig. <xref ref-type="fig" rid="F6">6E</xref>), the shape of aedeagus (evenly narrowing in Japanese specimens Figure <xref ref-type="fig" rid="F6">6L</xref>, and broader at the middle in examined European specimens Fig. <xref ref-type="fig" rid="F6">6M</xref>), as well as the shape of the gonostylus in caudal view (Fig. <xref ref-type="fig" rid="F6">6F, G</xref>). However, these also show variability amongst specimens (see illustrations by <xref ref-type="bibr" rid="B47">Peus 1952</xref>: fig. 27; Salmela and Autio 2007; figs 1e, 2b, e). <xref ref-type="bibr" rid="B64">Ujvárosi et al. (2011</xref>: fig. 2) illustrated the high variability level of the ventral lobe of the gonocoxite in Bulgarian and Romanian populations in the case of <italic><tp:taxon-name><tp:taxon-name-part taxon-name-part-type="genus" reg="Cylindrotoma">C.</tp:taxon-name-part><tp:taxon-name-part taxon-name-part-type="species" reg="distinctissima">d.</tp:taxon-name-part><tp:taxon-name-part taxon-name-part-type="subspecies" reg="distinctissima">distinctissima</tp:taxon-name-part></tp:taxon-name></italic>, but we did not find that similar variability in <italic><tp:taxon-name><tp:taxon-name-part taxon-name-part-type="genus" reg="Cylindrotoma">C.</tp:taxon-name-part><tp:taxon-name-part taxon-name-part-type="species" reg="japonica">japonica</tp:taxon-name-part></tp:taxon-name></italic> specimens examined. <italic><tp:taxon-name><tp:taxon-name-part taxon-name-part-type="genus" reg="Cylindrotoma">C.</tp:taxon-name-part><tp:taxon-name-part taxon-name-part-type="species" reg="japonica">japonica</tp:taxon-name-part></tp:taxon-name></italic> syn. nov. and <italic><tp:taxon-name><tp:taxon-name-part taxon-name-part-type="genus" reg="Cylindrotoma">C.</tp:taxon-name-part><tp:taxon-name-part taxon-name-part-type="species" reg="distinctissima">distinctissima</tp:taxon-name-part></tp:taxon-name></italic> are now synonymised based on the high colour variability level, the minimal genital differences, and the small genetic differentiation between the species.</p><p>Four species of <italic><tp:taxon-name><tp:taxon-name-part taxon-name-part-type="genus" reg="Cylindrotoma">Cylindrotoma</tp:taxon-name-part></tp:taxon-name></italic> have been described from the Nearctic, which are related to <italic><tp:taxon-name><tp:taxon-name-part taxon-name-part-type="genus" reg="Cylindrotoma">C.</tp:taxon-name-part><tp:taxon-name-part taxon-name-part-type="species" reg="distinctissima">distinctissima</tp:taxon-name-part></tp:taxon-name></italic>, namely <italic><tp:taxon-name><tp:taxon-name-part taxon-name-part-type="genus" reg="Cylindrotoma">C.</tp:taxon-name-part><tp:taxon-name-part taxon-name-part-type="species" reg="americana">americana</tp:taxon-name-part></tp:taxon-name></italic> Osten Sacken, 1865, <italic><tp:taxon-name><tp:taxon-name-part taxon-name-part-type="genus" reg="Cylindrotoma">C.</tp:taxon-name-part><tp:taxon-name-part taxon-name-part-type="species" reg="juncta">juncta</tp:taxon-name-part></tp:taxon-name></italic> Coquillett, 1900, <italic><tp:taxon-name><tp:taxon-name-part taxon-name-part-type="genus" reg="Cylindrotoma">C.</tp:taxon-name-part><tp:taxon-name-part taxon-name-part-type="species" reg="splendens">splendens</tp:taxon-name-part></tp:taxon-name></italic> Doane, 1900, and <italic><tp:taxon-name><tp:taxon-name-part taxon-name-part-type="genus" reg="Cylindrotoma">C.</tp:taxon-name-part><tp:taxon-name-part taxon-name-part-type="species" reg="pallescens">pallescens</tp:taxon-name-part></tp:taxon-name></italic> Alexander, 1931. After the revision of North American <tp:taxon-name><tp:taxon-name-part taxon-name-part-type="family">Cylindrotomidae</tp:taxon-name-part></tp:taxon-name>, these later three species were synonymised with <italic><tp:taxon-name><tp:taxon-name-part taxon-name-part-type="genus" reg="Cylindrotoma">C.</tp:taxon-name-part><tp:taxon-name-part taxon-name-part-type="species" reg="americana">americana</tp:taxon-name-part></tp:taxon-name></italic>, and the latter species was treated as a subspecies of <italic><tp:taxon-name><tp:taxon-name-part taxon-name-part-type="genus" reg="Cylindrotoma">C.</tp:taxon-name-part><tp:taxon-name-part taxon-name-part-type="species" reg="distinctissima">distinctissima</tp:taxon-name-part></tp:taxon-name></italic> as <italic><tp:taxon-name><tp:taxon-name-part taxon-name-part-type="genus" reg="Cylindrotoma">C.</tp:taxon-name-part><tp:taxon-name-part taxon-name-part-type="species" reg="distinctissima">distinctissima</tp:taxon-name-part><tp:taxon-name-part taxon-name-part-type="subspecies" reg="americana">americana</tp:taxon-name-part></tp:taxon-name></italic> Osten Sacken, 1865, as their male terminalia were highly similar to each other (<xref ref-type="bibr" rid="B17">Brodo 1967</xref>). Molecular analysis shows a relatively high (~ 4.6%) genetic distance between the Nearctic and Palearctic subspecies, and a slight genital difference between these two clades was found in our study (see below the comparative diagnosis of <italic><tp:taxon-name><tp:taxon-name-part taxon-name-part-type="genus" reg="Cylindrotoma">C.</tp:taxon-name-part><tp:taxon-name-part taxon-name-part-type="species" reg="americana">americana</tp:taxon-name-part></tp:taxon-name></italic>). Based upon the two subspecies’ genetic and geographic separation, the two subspecies are now raised to species rank, <italic><tp:taxon-name><tp:taxon-name-part taxon-name-part-type="genus" reg="Cylindrotoma">C.</tp:taxon-name-part><tp:taxon-name-part taxon-name-part-type="species" reg="americana">americana</tp:taxon-name-part></tp:taxon-name></italic> stat. reval. and <italic><tp:taxon-name><tp:taxon-name-part taxon-name-part-type="genus" reg="Cylindrotoma">C.</tp:taxon-name-part><tp:taxon-name-part taxon-name-part-type="species" reg="distinctissima">distinctissima</tp:taxon-name-part></tp:taxon-name></italic>. Furthermore, the Nearctic <italic><tp:taxon-name><tp:taxon-name-part taxon-name-part-type="genus" reg="Cylindrotoma">C.</tp:taxon-name-part><tp:taxon-name-part taxon-name-part-type="species" reg="americana">americana</tp:taxon-name-part></tp:taxon-name></italic> shows an additional molecular differentiation, as specimens from Jasper National Park, Alberta, Canada were found to belong to a separate barcode BIN (<ext-link xmlns:xlink="http://www.w3.org/1999/xlink" xlink:type="simple" ext-link-type="uri" xlink:href="http://www.boldsystems.org/index.php/Public_RecordView?processid=BOLD:ABA1601">BOLD:ABA1601</ext-link>), and the remaining sequences, both from western and eastern parts of North America represent another barcode BIN (<ext-link xmlns:xlink="http://www.w3.org/1999/xlink" xlink:type="simple" ext-link-type="uri" xlink:href="http://www.boldsystems.org/index.php/Public_RecordView?processid=BOLD:AAV1805">BOLD:AAV1805</ext-link>). The phylogenetic relationship between these clades is not resolved in the molecular tree and lowly supported (Bootstrap: 65) in our analysis.</p></tp:treatment-sec><ref-list><ref id="B2"><mixed-citation xmlns:xlink="http://www.w3.org/1999/xlink" xlink:type="simple"><person-group><name name-style="western"><surname>Alexander</surname><given-names>CP</given-names></name></person-group> (<year>1919</year>) <article-title>Undescribed species of Japanese crane-flies (<tp:taxon-name><tp:taxon-name-part taxon-name-part-type="family">Tipulidae</tp:taxon-name-part></tp:taxon-name>, <tp:taxon-name><tp:taxon-name-part taxon-name-part-type="order">Diptera</tp:taxon-name-part></tp:taxon-name>).</article-title><source>Annals of the Entomological Society of America</source><volume>12</volume>: <fpage>327</fpage>–<lpage>348</lpage>. <ext-link xlink:href="10.1093/aesa/12.4.327" ext-link-type="doi" xlink:type="simple">https://doi.org/10.1093/aesa/12.4.327</ext-link></mixed-citation></ref><ref id="B5"><mixed-citation xmlns:xlink="http://www.w3.org/1999/xlink" xlink:type="simple"><person-group><name name-style="western"><surname>Alexander</surname><given-names>CP</given-names></name></person-group> (<year>1924</year>) <article-title>New or little-known crane flies from northern Japan (<tp:taxon-name><tp:taxon-name-part taxon-name-part-type="family">Tipulidae</tp:taxon-name-part></tp:taxon-name>, <tp:taxon-name><tp:taxon-name-part taxon-name-part-type="order">Diptera</tp:taxon-name-part></tp:taxon-name>).</article-title><source>Philippine Journal of Science</source><volume>24</volume>: <fpage>531</fpage>–<lpage>611</lpage>.</mixed-citation></ref><ref id="B6"><mixed-citation xmlns:xlink="http://www.w3.org/1999/xlink" xlink:type="simple"><person-group><name name-style="western"><surname>Alexander</surname><given-names>CP</given-names></name></person-group> (<year>1928</year>) <article-title><tp:taxon-name><tp:taxon-name-part taxon-name-part-type="order">Diptera</tp:taxon-name-part></tp:taxon-name>. Family <tp:taxon-name><tp:taxon-name-part taxon-name-part-type="family">Tipulidae</tp:taxon-name-part></tp:taxon-name>, Subfam. <tp:taxon-name><tp:taxon-name-part taxon-name-part-type="subfamily">Cylindrotominae</tp:taxon-name-part></tp:taxon-name>.</article-title><source>Genera Insectorum</source><volume>187</volume>: <fpage>1</fpage>–<lpage>16</lpage>.</mixed-citation></ref><ref id="B20"><mixed-citation xmlns:xlink="http://www.w3.org/1999/xlink" xlink:type="simple"><person-group><name name-style="western"><surname>Esaki</surname><given-names>T</given-names></name></person-group> (<year>1950</year>) <source><tp:taxon-name><tp:taxon-name-part taxon-name-part-type="order">Diptera</tp:taxon-name-part></tp:taxon-name>. Iconographia Insectorum Japonicorum, Ed. 2.</source><publisher-name>Hokuryukan Ltd</publisher-name>, <publisher-loc>Tokyo</publisher-loc>, <size units="page">1500 pp</size>.</mixed-citation></ref><ref id="B27"><mixed-citation xmlns:xlink="http://www.w3.org/1999/xlink" xlink:type="simple"><person-group><name name-style="western"><surname>Ishida</surname><given-names>H</given-names></name></person-group> (<year>1955</year>) The catalogue of the Japanese <tp:taxon-name><tp:taxon-name-part taxon-name-part-type="family">Tipulidae</tp:taxon-name-part></tp:taxon-name>, with the keys to the genera and subgenera. II. <italic><tp:taxon-name><tp:taxon-name-part taxon-name-part-type="genus">Tipula</tp:taxon-name-part></tp:taxon-name></italic> (part) and <tp:taxon-name><tp:taxon-name-part taxon-name-part-type="subfamily">Cylindrotominae</tp:taxon-name-part></tp:taxon-name>. Annual Report of the Hyogo Agricultural College (Kenkyu Shuroku, 1955) 5: 59–77.</mixed-citation></ref><ref id="B62"><mixed-citation xmlns:xlink="http://www.w3.org/1999/xlink" xlink:type="simple"><person-group><name name-style="western"><surname>Takahashi</surname><given-names>M</given-names></name></person-group> (<year>1960</year>) <article-title>A revision of Japanese <tp:taxon-name><tp:taxon-name-part taxon-name-part-type="subfamily">Cylindrotominae</tp:taxon-name-part></tp:taxon-name> (<tp:taxon-name><tp:taxon-name-part taxon-name-part-type="order">Diptera</tp:taxon-name-part></tp:taxon-name>, <tp:taxon-name><tp:taxon-name-part taxon-name-part-type="family">Tipulidae</tp:taxon-name-part></tp:taxon-name>).</article-title><source>Transactions of the Shikoku Entomological Society</source><volume>6</volume>: <fpage>81</fpage>–<lpage>91</lpage>.</mixed-citation></ref><ref id="B13"><mixed-citation xmlns:xlink="http://www.w3.org/1999/xlink" xlink:type="simple"><person-group><name name-style="western"><surname>Alexander</surname><given-names>CP</given-names></name></person-group> (<year>1966</year>) <article-title>The crane-fly fauna of the southern Kuriles (<tp:taxon-name><tp:taxon-name-part taxon-name-part-type="family">Tipulidae</tp:taxon-name-part></tp:taxon-name>, <tp:taxon-name><tp:taxon-name-part taxon-name-part-type="order">Diptera</tp:taxon-name-part></tp:taxon-name>).</article-title><source>Mushi</source><volume>39</volume>: <fpage>119</fpage>–<lpage>126</lpage>.</mixed-citation></ref><ref id="B58"><mixed-citation xmlns:xlink="http://www.w3.org/1999/xlink" xlink:type="simple"><person-group><name name-style="western"><surname>Sidorenko</surname><given-names>VS</given-names></name></person-group> (<year>1999</year>) <article-title><tp:taxon-name><tp:taxon-name-part taxon-name-part-type="family">Cylindrotomidae</tp:taxon-name-part></tp:taxon-name>.</article-title> In: <person-group><name name-style="western"><surname>Ler</surname><given-names>PA</given-names></name></person-group> (<role>Ed.</role>) <issue-title>Key to the insects of Russian Far East.</issue-title><source>Vol. VI. <tp:taxon-name><tp:taxon-name-part taxon-name-part-type="order">Diptera</tp:taxon-name-part></tp:taxon-name> and <tp:taxon-name><tp:taxon-name-part taxon-name-part-type="order">Siphonaptera</tp:taxon-name-part></tp:taxon-name>. Part 1. Dalnauka, Vladivostok</source>, <fpage>68</fpage>–<lpage>70</lpage>.</mixed-citation></ref><ref id="B35"><mixed-citation xmlns:xlink="http://www.w3.org/1999/xlink" xlink:type="simple"><person-group><name name-style="western"><surname>Nakamura</surname><given-names>T</given-names></name></person-group> (<year>2001</year>) <article-title><tp:taxon-name><tp:taxon-name-part taxon-name-part-type="family">Cylindrotomidae</tp:taxon-name-part></tp:taxon-name> of Tochigi Prefecture, Japan (<tp:taxon-name><tp:taxon-name-part taxon-name-part-type="order">Diptera</tp:taxon-name-part></tp:taxon-name>, <tp:taxon-name><tp:taxon-name-part taxon-name-part-type="family">Tipulidae</tp:taxon-name-part></tp:taxon-name>).</article-title><source>Bulletin of the Tochigi Prefectural Museum</source><volume>18</volume>: <fpage>23</fpage>–<lpage>30</lpage>.</mixed-citation></ref><ref id="B48"><mixed-citation xmlns:xlink="http://www.w3.org/1999/xlink" xlink:type="simple"><person-group><name name-style="western"><surname>Pilipenko</surname><given-names>VE</given-names></name><name name-style="western"><surname>Sidorenko</surname><given-names>VS</given-names></name></person-group> (<year>2004</year>) <article-title>International biodiversity observation year (IBOY), Crane flies (<tp:taxon-name><tp:taxon-name-part taxon-name-part-type="order">Diptera</tp:taxon-name-part></tp:taxon-name>, <tp:taxon-name><tp:taxon-name-part taxon-name-part-type="family">Tipulidae</tp:taxon-name-part></tp:taxon-name>, <tp:taxon-name><tp:taxon-name-part taxon-name-part-type="family">Cylindrotomidae</tp:taxon-name-part></tp:taxon-name>) of the forest ecosystems of Primorye.</article-title><source>Far Eastern Entomologist</source><volume>136</volume>: <fpage>11</fpage>–<lpage>12</lpage>.</mixed-citation></ref><ref id="B16"><mixed-citation xmlns:xlink="http://www.w3.org/1999/xlink" xlink:type="simple"><person-group><name name-style="western"><surname>Boldgiv</surname><given-names>B</given-names></name></person-group> (<year>2006</year>) Spatial and genetic patterns of crane flies (<tp:taxon-name><tp:taxon-name-part taxon-name-part-type="order">Diptera</tp:taxon-name-part></tp:taxon-name>, <tp:taxon-name><tp:taxon-name-part taxon-name-part-type="superfamily">Tipuloidea</tp:taxon-name-part></tp:taxon-name>) from Lake Hovsgol region, Mongolia. PhD Thesis; Faculties of the University of Pennsylvania, USA. <ext-link xlink:href="https://repository.upenn.edu/dissertations/AAI3246143" ext-link-type="uri" xlink:type="simple">https://repository.upenn.edu/dissertations/AAI3246143</ext-link></mixed-citation></ref><ref id="B43"><mixed-citation xmlns:xlink="http://www.w3.org/1999/xlink" xlink:type="simple"><person-group><name name-style="western"><surname>Paramonov</surname><given-names>NM</given-names></name></person-group> (<year>2006</year>) <article-title><tp:taxon-name><tp:taxon-name-part taxon-name-part-type="family">Cylindrotomidae</tp:taxon-name-part></tp:taxon-name>.</article-title> In: <person-group><name name-style="western"><surname>Leley</surname><given-names>AS</given-names></name></person-group> (<role>Ed.</role>) <issue-title>Key to the Insects of Russian Far East.</issue-title><source>6. <tp:taxon-name><tp:taxon-name-part taxon-name-part-type="order">Diptera</tp:taxon-name-part></tp:taxon-name> and <tp:taxon-name><tp:taxon-name-part taxon-name-part-type="order">Siphonaptera</tp:taxon-name-part></tp:taxon-name>. 4. Supplement. Dalnauka, Vladivostok</source>, <fpage>887</fpage>–<lpage>889</lpage>.</mixed-citation></ref><ref id="B23"><mixed-citation xmlns:xlink="http://www.w3.org/1999/xlink" xlink:type="simple"><person-group><name name-style="western"><surname>Gelhaus</surname><given-names>JK</given-names></name><name name-style="western"><surname>Podenas</surname><given-names>S</given-names></name><name name-style="western"><surname>Oyunchuluun</surname><given-names>Y</given-names></name><name name-style="western"><surname>Podeniene</surname><given-names>V</given-names></name></person-group> (<year>2007</year>) The crane fly family <tp:taxon-name><tp:taxon-name-part taxon-name-part-type="family">Cylindrotomidae</tp:taxon-name-part></tp:taxon-name> (<tp:taxon-name><tp:taxon-name-part taxon-name-part-type="order">Diptera</tp:taxon-name-part></tp:taxon-name>), newly recorded for Mongolia. Proceedings of the Academy of Natural Sciences of Philadelphia 156: 59–69. <ext-link xlink:href="10.1635/0097-3157(2007)156%5B59:TCFFCD%5D2.0.CO;2" ext-link-type="doi" xlink:type="simple">https://doi.org/10.1635/0097-3157(2007)156[59:TCFFCD]2.0.CO;2</ext-link></mixed-citation></ref><ref id="B57"><mixed-citation xmlns:xlink="http://www.w3.org/1999/xlink" xlink:type="simple"><person-group><name name-style="western"><surname>Sasakawa</surname><given-names>M</given-names></name></person-group> (<year>2008</year>) <article-title>A list of the Dipterous specimens (<tp:taxon-name><tp:taxon-name-part taxon-name-part-type="class">Insecta</tp:taxon-name-part></tp:taxon-name>) deposited in the Osaka Museum of Natural History. Shi Zenshi Kenkyu.</article-title><source>Occasional from the Osaka Museum of Natural History</source><volume>3</volume>(<issue>8</issue>): <fpage>127</fpage>–<lpage>136</lpage>.</mixed-citation></ref><ref id="B37"><mixed-citation xmlns:xlink="http://www.w3.org/1999/xlink" xlink:type="simple"><person-group><name name-style="western"><surname>Nakamura</surname><given-names>T</given-names></name></person-group> (<year>2014</year>) <tp:taxon-name><tp:taxon-name-part taxon-name-part-type="family">Cylindrotomidae</tp:taxon-name-part></tp:taxon-name>. In: Nakamura T, Saigusa T, Suwa M (Eds) Catalogue of the insects of Japan, Volume 8 <tp:taxon-name><tp:taxon-name-part taxon-name-part-type="order">Diptera</tp:taxon-name-part></tp:taxon-name> (Part 1 <tp:taxon-name><tp:taxon-name-part taxon-name-part-type="suborder">Nematocera</tp:taxon-name-part></tp:taxon-name> - <tp:taxon-name><tp:taxon-name-part taxon-name-part-type="suborder">Brachycera</tp:taxon-name-part></tp:taxon-name><tp:taxon-name><tp:taxon-name-part taxon-name-part-type="clade">Aschiza</tp:taxon-name-part></tp:taxon-name>), Touka Shobo, Fukuoka, 54.</mixed-citation></ref><ref id="B29"><mixed-citation xmlns:xlink="http://www.w3.org/1999/xlink" xlink:type="simple"><person-group><name name-style="western"><surname>Kato</surname><given-names>D</given-names></name><name name-style="western"><surname>Suzuki</surname><given-names>Y</given-names></name></person-group> (<year>2017</year>) <article-title>A revised list of the crane flies of Kanagawa, Japan, with newly recorded species (<tp:taxon-name><tp:taxon-name-part taxon-name-part-type="order">Diptera</tp:taxon-name-part></tp:taxon-name>, <tp:taxon-name><tp:taxon-name-part taxon-name-part-type="superfamily">Tipuloidea</tp:taxon-name-part></tp:taxon-name>).</article-title><source>Makunagi/Acta Dipterologica</source><volume>28</volume>: <fpage>7</fpage>–<lpage>24</lpage>.</mixed-citation></ref><ref id="B26"><mixed-citation xmlns:xlink="http://www.w3.org/1999/xlink" xlink:type="simple"><person-group><name name-style="western"><surname>Imada</surname><given-names>Y</given-names></name></person-group> (<year>2020</year>) <article-title>Moss mimesis <italic>par excellence</italic>: integrating previous and new data on the life history and larval ecomorphology of long-bodied craneflies (<tp:taxon-name><tp:taxon-name-part taxon-name-part-type="order">Diptera</tp:taxon-name-part></tp:taxon-name>: <tp:taxon-name><tp:taxon-name-part taxon-name-part-type="family">Cylindrotomidae</tp:taxon-name-part></tp:taxon-name>: <tp:taxon-name><tp:taxon-name-part taxon-name-part-type="subfamily">Cylindrotominae</tp:taxon-name-part></tp:taxon-name>).</article-title><source>Zoological Journal of the Linnean Society</source><volume>193</volume>(<issue>4</issue>): <fpage>1156</fpage>–<lpage>1204</lpage><ext-link xlink:href="10.1093/zoolinnean/zlaa177" ext-link-type="doi" xlink:type="simple">https://doi.org/10.1093/zoolinnean/zlaa177</ext-link></mixed-citation></ref><ref id="B47"><mixed-citation xmlns:xlink="http://www.w3.org/1999/xlink" xlink:type="simple"><person-group><name name-style="western"><surname>Peus</surname><given-names>F</given-names></name></person-group> (<year>1952</year>) <tp:taxon-name><tp:taxon-name-part taxon-name-part-type="family">Cylindrotomidae</tp:taxon-name-part></tp:taxon-name>. In: Lindner E (Ed.) Die Fliegen der palaearktischen Region, 3, Lief, 1–80.</mixed-citation></ref><ref id="B45"><mixed-citation xmlns:xlink="http://www.w3.org/1999/xlink" xlink:type="simple"><person-group><name name-style="western"><surname>Paramonov</surname><given-names>NM</given-names></name><name name-style="western"><surname>Lobkova</surname><given-names>LE</given-names></name></person-group> (<year>2013</year>) <article-title>New host plants for larvae of <italic><tp:taxon-name><tp:taxon-name-part taxon-name-part-type="genus">Cylindrotoma</tp:taxon-name-part><tp:taxon-name-part taxon-name-part-type="species">distinctissima</tp:taxon-name-part><tp:taxon-name-part taxon-name-part-type="subspecies">distinctissima</tp:taxon-name-part></tp:taxon-name></italic> (Meigen, 1818) (<tp:taxon-name><tp:taxon-name-part taxon-name-part-type="order">Diptera</tp:taxon-name-part></tp:taxon-name>: <tp:taxon-name><tp:taxon-name-part taxon-name-part-type="family">Cylindrotomidae</tp:taxon-name-part></tp:taxon-name>).</article-title><source>Far Eastern Entomologist</source><volume>258</volume>: <fpage>6</fpage>–<lpage>8</lpage>.</mixed-citation></ref><ref id="B21"><mixed-citation xmlns:xlink="http://www.w3.org/1999/xlink" xlink:type="simple"><person-group><name name-style="western"><surname>Devyatkov</surname><given-names>VI</given-names></name></person-group> (<year>2021</year>) <article-title>Data on the crane fly fauna of the families <tp:taxon-name><tp:taxon-name-part taxon-name-part-type="family">Cylindrotomidae</tp:taxon-name-part></tp:taxon-name>, <tp:taxon-name><tp:taxon-name-part taxon-name-part-type="family">Ptychopteridae</tp:taxon-name-part></tp:taxon-name> and <tp:taxon-name><tp:taxon-name-part taxon-name-part-type="family">Tanyderidae</tp:taxon-name-part></tp:taxon-name> (<tp:taxon-name><tp:taxon-name-part taxon-name-part-type="order">Diptera</tp:taxon-name-part></tp:taxon-name>) of eastern and northeastern Kazakhstan.</article-title><source>Euroasian Entomological Journal</source><volume>20</volume>: <fpage>49</fpage>–<lpage>51</lpage>. <ext-link xlink:href="10.15298/euroasentj.20.1.07" ext-link-type="doi" xlink:type="simple">https://doi.org/10.15298/euroasentj.20.1.07</ext-link></mixed-citation></ref><ref id="B39"><mixed-citation xmlns:xlink="http://www.w3.org/1999/xlink" xlink:type="simple"><person-group><name name-style="western"><surname>Oosterbroek</surname><given-names>P</given-names></name></person-group> (<year>2021</year>) Catalogue of the Crane flies of the World (<tp:taxon-name><tp:taxon-name-part taxon-name-part-type="class">Insecta</tp:taxon-name-part></tp:taxon-name>, <tp:taxon-name><tp:taxon-name-part taxon-name-part-type="order">Diptera</tp:taxon-name-part></tp:taxon-name>, <tp:taxon-name><tp:taxon-name-part taxon-name-part-type="suborder">Nematocera</tp:taxon-name-part></tp:taxon-name>, <tp:taxon-name><tp:taxon-name-part taxon-name-part-type="superfamily">Tipuloidea</tp:taxon-name-part></tp:taxon-name>). <ext-link xlink:href="https://ccw.naturalis.nl/index.php" ext-link-type="uri" xlink:type="simple">https://ccw.naturalis.nl/index.php</ext-link> [2021.09.07]</mixed-citation></ref><ref id="B64"><mixed-citation xmlns:xlink="http://www.w3.org/1999/xlink" xlink:type="simple"><person-group><name name-style="western"><surname>Ujvárosi</surname><given-names>L</given-names></name><name name-style="western"><surname>Kolcsár</surname><given-names>LP</given-names></name><name name-style="western"><surname>Vaida</surname><given-names>R</given-names></name></person-group> (<year>2011</year>) <article-title>Additions to the <tp:taxon-name><tp:taxon-name-part taxon-name-part-type="family">Cylindrotomidae</tp:taxon-name-part></tp:taxon-name> (<tp:taxon-name><tp:taxon-name-part taxon-name-part-type="class">Insecta</tp:taxon-name-part></tp:taxon-name>, <tp:taxon-name><tp:taxon-name-part taxon-name-part-type="order">Diptera</tp:taxon-name-part></tp:taxon-name>) fauna of Bulgaria and Romania.</article-title><source>Entomologica Romanica</source><volume>16</volume>: <fpage>47</fpage>–<lpage>50</lpage>.</mixed-citation></ref><ref id="B17"><mixed-citation xmlns:xlink="http://www.w3.org/1999/xlink" xlink:type="simple"><person-group><name name-style="western"><surname>Brodo</surname><given-names>F</given-names></name></person-group> (<year>1967</year>) <article-title>A review of the subfamily <tp:taxon-name><tp:taxon-name-part taxon-name-part-type="subfamily">Cylindrotominae</tp:taxon-name-part></tp:taxon-name> in North America (<tp:taxon-name><tp:taxon-name-part taxon-name-part-type="order">Diptera</tp:taxon-name-part></tp:taxon-name>, <tp:taxon-name><tp:taxon-name-part taxon-name-part-type="family">Tipulidae</tp:taxon-name-part></tp:taxon-name>).</article-title><source>The University of Kansas Science Bulletin</source><volume>47</volume>: <fpage>71</fpage>–<lpage>115</lpage>.</mixed-citation></ref></ref-list></tp:taxon-treatment>
