# Supplementary material for: ﻿Notes on the taxonomic status and distribution of some Cylindrotomidae (Diptera, Tipuloidea), with emphasis on Japanese species
Source: Zookeys. 2022 Jan 24;1083:13–88. doi: 10.3897/zookeys.1083.75624 (PMC8803752; doi:10.3897/zookeys.1083.75624)
Supplement: XML Treatment for Cylindrotoma americana [file zookeys.1083.75624-treatment2.xml]

<!DOCTYPE tp:taxon-treatment
  PUBLIC "-//TaxonX//DTD Taxonomic Treatment Publishing DTD v0 20100105//EN" "tax-treatment-NSO.dtd">
<tp:taxon-treatment xmlns:tp="http://www.plazi.org/taxpub"><tp:treatment-meta><kwd-group><label>Taxon classification</label><kwd>
                <named-content content-type="kingdom">Animalia</named-content>
              </kwd><kwd>
                <named-content content-type="order">Diptera</named-content>
              </kwd><kwd>
                <named-content content-type="family">Cylindrotomidae</named-content>
              </kwd></kwd-group><mixed-citation publication-type="journal"><person-group><name><surname>Kolcsár</surname><given-names>Levente-Péter</given-names></name><name><surname>Paramonov</surname><given-names>Nikolai</given-names></name><name><surname>Imada</surname><given-names>Yume</given-names></name><name><surname>Kato</surname><given-names>Daichi</given-names></name><name><surname>Gamboa</surname><given-names>Maribet</given-names></name><name><surname>Shinoka</surname><given-names>Dai</given-names></name><name><surname>Kato</surname><given-names>Makoto</given-names></name><name><surname>Watanabe</surname><given-names>Kozo</given-names></name></person-group><article-title>﻿Notes on the taxonomic status and distribution of some <tp:taxon-name><tp:taxon-name-part taxon-name-part-type="family">Cylindrotomidae</tp:taxon-name-part></tp:taxon-name> (<tp:taxon-name><tp:taxon-name-part taxon-name-part-type="order">Diptera</tp:taxon-name-part></tp:taxon-name>, <tp:taxon-name><tp:taxon-name-part taxon-name-part-type="superfamily">Tipuloidea</tp:taxon-name-part></tp:taxon-name>), with emphasis on Japanese species</article-title><source>Zookeys</source><day>24</day><month>01</month><year>2022</year><volume>1083</volume><fpage>13</fpage><lpage>88</lpage><pub-id pub-id-type="doi">10.3897/zookeys.1083.75624</pub-id></mixed-citation></tp:treatment-meta><tp:nomenclature><label>﻿</label><tp:taxon-name>
              <object-id xmlns:xlink="http://www.w3.org/1999/xlink" content-type="arpha" xlink:type="simple">2355E37A-0E02-58E7-A9F4-801B979449E0</object-id>
              <tp:taxon-name-part taxon-name-part-type="genus" reg="Cylindrotoma">Cylindrotoma</tp:taxon-name-part>
              <tp:taxon-name-part taxon-name-part-type="species" reg="americana">americana</tp:taxon-name-part>
            </tp:taxon-name><tp:taxon-authority>Osten Sacken, 1865, stat. reval.</tp:taxon-authority><xref ref-type="fig" rid="F6">Figs 6N, O, P</xref><xref ref-type="fig" rid="F7">, 7K</xref><tp:nomenclature-citation-list><tp:nomenclature-citation><tp:taxon-name>
                  <tp:taxon-name-part taxon-name-part-type="genus" reg="Cylindrotoma">Cylindrotoma</tp:taxon-name-part>
                  <tp:taxon-name-part taxon-name-part-type="species" reg="juncta">juncta</tp:taxon-name-part>
                </tp:taxon-name><comment>Coquillett, 1900</comment></tp:nomenclature-citation><tp:nomenclature-citation><tp:taxon-name>
                  <tp:taxon-name-part taxon-name-part-type="genus" reg="Cylindrotoma">Cylindrotoma</tp:taxon-name-part>
                  <tp:taxon-name-part taxon-name-part-type="species" reg="splendens">splendens</tp:taxon-name-part>
                </tp:taxon-name><comment>Doane, 1900</comment></tp:nomenclature-citation><tp:nomenclature-citation><tp:taxon-name>
                  <tp:taxon-name-part taxon-name-part-type="genus" reg="Cylindrotoma">Cylindrotoma</tp:taxon-name-part>
                  <tp:taxon-name-part taxon-name-part-type="species" reg="pallescens">pallescens</tp:taxon-name-part>
                </tp:taxon-name><comment>Alexander, 1931.</comment></tp:nomenclature-citation></tp:nomenclature-citation-list></tp:nomenclature><tp:treatment-sec sec-type="type material" id="SECID0EWPCK"><title>Non-type material examined.</title><p><bold>Canada</bold> • 1 ♂; British Columbia, Cowichan Valley, Upper Carmanah Valley; <named-content xmlns:xlink="http://www.w3.org/1999/xlink" content-type="dwc:verbatimCoordinates" xlink:type="simple"><named-content content-type="geo-json" specific-use="{&#34;type&#34;:&#34;Point&#34;,&#34;coordinates&#34;:[-124.733000,48.616000]}" id="NCID0EBQCK" xlink:type="simple">48.616°N, 124.733° W</named-content></named-content>; alt. 95 m; 4 Jul. 1991 – 15 Aug. 1991; N. Winchester leg.; <abbrev xmlns:xlink="http://www.w3.org/1999/xlink" xlink:title="Private Collection of L.-P. Kolcsár" id="ABBRID0EGQCK" xlink:type="simple">CKLP</abbrev>. • 1 ♀; British Columbia, Cowichan Valley, Upper Carmanah Valley; <named-content xmlns:xlink="http://www.w3.org/1999/xlink" content-type="dwc:verbatimCoordinates" xlink:type="simple"><named-content content-type="geo-json" specific-use="{&#34;type&#34;:&#34;Point&#34;,&#34;coordinates&#34;:[-124.690000,48.670000]}" id="NCID0ENQCK" xlink:type="simple">48.67°N, 124.69° W</named-content></named-content>; alt. 160 m; 4 Jul. 1991 – 15 Aug. 1991; N. Winchester leg.; <abbrev xmlns:xlink="http://www.w3.org/1999/xlink" xlink:title="Private Collection of L.-P. Kolcsár" id="ABBRID0ESQCK" xlink:type="simple">CKLP</abbrev>. <bold>Usa</bold> • 1 ♂, 1 ♀; Alaska, Juneau; <named-content xmlns:xlink="http://www.w3.org/1999/xlink" content-type="dwc:verbatimCoordinates" xlink:type="simple"><named-content content-type="geo-json" specific-use="{&#34;type&#34;:&#34;Point&#34;,&#34;coordinates&#34;:[-134.540000,58.370000]}" id="NCID0E2QCK" xlink:type="simple">58.37°N, 134.54° W</named-content></named-content>; alt. 330 m; 14 Jun. 1988; F. Brodo leg.; <abbrev xmlns:xlink="http://www.w3.org/1999/xlink" xlink:title="Private Collection of L.-P. Kolcsár" id="ABBRID0EARCK" xlink:type="simple">CKLP</abbrev>.</p></tp:treatment-sec><tp:treatment-sec sec-type="Comparative diagnosis" id="SECID0EERCK"><title>Comparative diagnosis.</title><p>General appearance, colouration, antennal structure, and male and female terminalia are very similar to <italic><tp:taxon-name><tp:taxon-name-part taxon-name-part-type="genus" reg="Cylindrotoma">C.</tp:taxon-name-part><tp:taxon-name-part taxon-name-part-type="species" reg="distinctissima">distinctissima</tp:taxon-name-part></tp:taxon-name></italic>. Differences: only the ventral margin of the inner gonocoxal lobe are sclerotised (Fig. <xref ref-type="fig" rid="F6">6N</xref>) (the lateral margin is also sclerotised in <italic><tp:taxon-name><tp:taxon-name-part taxon-name-part-type="genus" reg="Cylindrotoma">C.</tp:taxon-name-part><tp:taxon-name-part taxon-name-part-type="species" reg="distinctissima">distinctissima</tp:taxon-name-part></tp:taxon-name></italic> (Fig. <xref ref-type="fig" rid="F6">6D, E</xref>). Sheath of aedeagus shorter and wider (Fig. <xref ref-type="fig" rid="F6">6P</xref>) than in <italic><tp:taxon-name><tp:taxon-name-part taxon-name-part-type="genus" reg="Cylindrotoma">C.</tp:taxon-name-part><tp:taxon-name-part taxon-name-part-type="species" reg="distinctissima">distinctissima</tp:taxon-name-part></tp:taxon-name></italic> (Fig. <xref ref-type="fig" rid="F6">6L, M</xref>). Aedeagus does not narrow to the tip in this species, the lateral margin being almost straight (Fig. <xref ref-type="fig" rid="F6">6P</xref>) (in <italic><tp:taxon-name><tp:taxon-name-part taxon-name-part-type="genus" reg="Cylindrotoma">C.</tp:taxon-name-part><tp:taxon-name-part taxon-name-part-type="species" reg="distinctissima">distinctissima</tp:taxon-name-part></tp:taxon-name></italic> the aedeagus clearly narrows to the tip, starting from around the middle in Japanese specimens (Fig. <xref ref-type="fig" rid="F6">6M</xref>). Spermathecae small (Fig. <xref ref-type="fig" rid="F7">7K</xref>), diameter ~ 0.07–0.1 of the width of sternite 8 (in <italic><tp:taxon-name><tp:taxon-name-part taxon-name-part-type="genus" reg="Cylindrotoma">C.</tp:taxon-name-part><tp:taxon-name-part taxon-name-part-type="species" reg="distinctissima">distinctissima</tp:taxon-name-part></tp:taxon-name></italic> relatively large, 0.15–0.2 of the width of sternite 8).</p><p>For a detailed species description see <xref ref-type="bibr" rid="B17">Brodo (1967)</xref> under “<italic><tp:taxon-name><tp:taxon-name-part taxon-name-part-type="genus" reg="Cylindrotoma">Cylindrotoma</tp:taxon-name-part><tp:taxon-name-part taxon-name-part-type="species" reg="distinctissima">distinctissima</tp:taxon-name-part><tp:taxon-name-part taxon-name-part-type="subspecies" reg="americana">americana</tp:taxon-name-part></tp:taxon-name></italic>”.</p></tp:treatment-sec><tp:treatment-sec sec-type="distribution" id="SECID0ESUCK"><title>Distribution.</title><p>Widely distributed species in Nearctic, known from Canada and USA (Alaska to Oregon and Colorado, in the east from Labrador and Newfoundland to Ontario and Pennsylvania) (<xref ref-type="bibr" rid="B39">Oosterbroek 2021</xref>).</p></tp:treatment-sec><tp:treatment-sec><!--Section generated to contain objects referenced in tp:taxon-treatment.--><fig id="F6" position="float" orientation="portrait"><object-id xmlns:xlink="http://www.w3.org/1999/xlink" content-type="doi" xlink:type="simple">10.3897/zookeys.1083.75624.figure6</object-id><object-id xmlns:xlink="http://www.w3.org/1999/xlink" content-type="arpha" xlink:type="simple">4D5B319A-70E7-582D-9E39-D139D7E8058F</object-id><label>Figure 6.</label><caption><p>Male genital structures of <italic><tp:taxon-name><tp:taxon-name-part taxon-name-part-type="genus" reg="Cylindrotoma">Cylindrotoma</tp:taxon-name-part><tp:taxon-name-part taxon-name-part-type="species" reg="distinctissima">distinctissima</tp:taxon-name-part></tp:taxon-name></italic> (Meigen, 1818) (<bold>A–M</bold>), in comparison to <italic><tp:taxon-name><tp:taxon-name-part taxon-name-part-type="genus" reg="Cylindrotoma">C.</tp:taxon-name-part><tp:taxon-name-part taxon-name-part-type="species" reg="americana">americana</tp:taxon-name-part></tp:taxon-name></italic> Osten Sacken, 1865 (<bold>N–P</bold>) <bold>A</bold> terminalia, dorsal view <bold>B</bold> terminalia, ventral view <bold>C</bold> terminalia, lateral view; <bold>D</bold> Apical lobe of the gonocoxite (Japan) <bold>E</bold> apical lobe of the gonocoxite (Finland) <bold>F</bold> shape of the gonostylus caudal view (Japan) <bold>G</bold> shape of the gonostylus caudal view – Finland <bold>H</bold> aedeagus complex, dorsal view <bold>I</bold> aedeagus complex, ventral view <bold>J</bold> aedeagus complex, lateral view <bold>K</bold> tip of the aedeagus <bold>L</bold> shape of the aedeagus (Japan) <bold>M</bold> shape of the aedeagus (Finland); <italic><tp:taxon-name><tp:taxon-name-part taxon-name-part-type="genus" reg="Cylindrotoma">C.</tp:taxon-name-part><tp:taxon-name-part taxon-name-part-type="species" reg="americana">americana</tp:taxon-name-part></tp:taxon-name></italic> Osten Sacken <bold>N</bold> apical lobe of the gonocoxite <bold>O</bold> shape of the gonostylus caudal view <bold>P</bold> shape of the aedeagus. Abbreviations: ae – aedeagus; al – gonocoxite apical lobe; eja – ejaculatory apodeme; gc – gonocoxite; gs – gonostylus; ib – interbase; pm – paramere; sp – sperm pump; s9 – sternite 9; t9 – tergite 9; vl – gonocoxite ventral lobe.</p></caption><graphic xmlns:xlink="http://www.w3.org/1999/xlink" xlink:href="zookeys-1083-013-g006.jpg" position="float" orientation="portrait" xlink:type="simple" id="oo_637479.jpg"><uri content-type="original_file" xlink:type="simple">https://binary.pensoft.net/fig/637479</uri></graphic></fig><fig id="F7" position="float" orientation="portrait"><object-id xmlns:xlink="http://www.w3.org/1999/xlink" content-type="doi" xlink:type="simple">10.3897/zookeys.1083.75624.figure7</object-id><object-id xmlns:xlink="http://www.w3.org/1999/xlink" content-type="arpha" xlink:type="simple">747C0828-E979-53D0-8B8E-F8F11F2D5018</object-id><label>Figure 7.</label><caption><p>Female genital structures of <italic><tp:taxon-name><tp:taxon-name-part taxon-name-part-type="genus" reg="Cylindrotoma">Cylindrotoma</tp:taxon-name-part><tp:taxon-name-part taxon-name-part-type="species" reg="distinctissima">distinctissima</tp:taxon-name-part></tp:taxon-name></italic> (Meigen, 1818) (<bold>A–J</bold>) and <italic><tp:taxon-name><tp:taxon-name-part taxon-name-part-type="genus" reg="Cylindrotoma">C.</tp:taxon-name-part><tp:taxon-name-part taxon-name-part-type="species" reg="americana">americana</tp:taxon-name-part></tp:taxon-name></italic> Osten Sacken, 1865 (<bold>K</bold>) <bold>A</bold> terminalia, dorsal view <bold>B</bold> terminalia, lateral view <bold>C</bold> shape variant of median lobe of tergite 10 (Krasnodar Krai, Russia) <bold>D</bold> shape variant of median lobe of tergite 10 (Finland) <bold>E</bold> sternite 8 and hypogynial valves, inner dorsal view <bold>F</bold> shape variant of tip of the hypogynial valve <bold>G</bold> sternite 10 <bold>H</bold> genital opening and sperm ducts <bold>I</bold> spermathecae (Japan) <bold>J</bold> spermathecae (Finland) <bold>K</bold> spermathecae of <italic><tp:taxon-name><tp:taxon-name-part taxon-name-part-type="genus" reg="Cylindrotoma">C.</tp:taxon-name-part><tp:taxon-name-part taxon-name-part-type="species" reg="americana">americana</tp:taxon-name-part></tp:taxon-name></italic> Osten Sacken, 1865. Abbreviations: ce – cutting edge; crc – cercus; hv – hypogynial valve; t8 – tergite 8; t9 – tergite 9; t10 – tergite 10; t10s – tergite 10 triangular sclerite; t10ll – tergite 10 lateral lobe; s8 – stergite 8.</p></caption><graphic xmlns:xlink="http://www.w3.org/1999/xlink" xlink:href="zookeys-1083-013-g007.jpg" position="float" orientation="portrait" xlink:type="simple" id="oo_637480.jpg"><uri content-type="original_file" xlink:type="simple">https://binary.pensoft.net/fig/637480</uri></graphic></fig></tp:treatment-sec><ref-list><ref id="B17"><mixed-citation xmlns:xlink="http://www.w3.org/1999/xlink" xlink:type="simple"><person-group><name name-style="western"><surname>Brodo</surname><given-names>F</given-names></name></person-group> (<year>1967</year>) <article-title>A review of the subfamily <tp:taxon-name><tp:taxon-name-part taxon-name-part-type="subfamily">Cylindrotominae</tp:taxon-name-part></tp:taxon-name> in North America (<tp:taxon-name><tp:taxon-name-part taxon-name-part-type="order">Diptera</tp:taxon-name-part></tp:taxon-name>, <tp:taxon-name><tp:taxon-name-part taxon-name-part-type="family">Tipulidae</tp:taxon-name-part></tp:taxon-name>).</article-title><source>The University of Kansas Science Bulletin</source><volume>47</volume>: <fpage>71</fpage>–<lpage>115</lpage>.</mixed-citation></ref><ref id="B39"><mixed-citation xmlns:xlink="http://www.w3.org/1999/xlink" xlink:type="simple"><person-group><name name-style="western"><surname>Oosterbroek</surname><given-names>P</given-names></name></person-group> (<year>2021</year>) Catalogue of the Crane flies of the World (<tp:taxon-name><tp:taxon-name-part taxon-name-part-type="class">Insecta</tp:taxon-name-part></tp:taxon-name>, <tp:taxon-name><tp:taxon-name-part taxon-name-part-type="order">Diptera</tp:taxon-name-part></tp:taxon-name>, <tp:taxon-name><tp:taxon-name-part taxon-name-part-type="suborder">Nematocera</tp:taxon-name-part></tp:taxon-name>, <tp:taxon-name><tp:taxon-name-part taxon-name-part-type="superfamily">Tipuloidea</tp:taxon-name-part></tp:taxon-name>). <ext-link xlink:href="https://ccw.naturalis.nl/index.php" ext-link-type="uri" xlink:type="simple">https://ccw.naturalis.nl/index.php</ext-link> [2021.09.07]</mixed-citation></ref></ref-list></tp:taxon-treatment>
