# Supplementary material for: ﻿Notes on the taxonomic status and distribution of some Cylindrotomidae (Diptera, Tipuloidea), with emphasis on Japanese species
Source: Zookeys. 2022 Jan 24;1083:13–88. doi: 10.3897/zookeys.1083.75624 (PMC8803752; doi:10.3897/zookeys.1083.75624)
Supplement: XML Treatment for Cylindrotoma nigriventris [file zookeys.1083.75624-treatment3.xml]

<!DOCTYPE tp:taxon-treatment
  PUBLIC "-//TaxonX//DTD Taxonomic Treatment Publishing DTD v0 20100105//EN" "tax-treatment-NSO.dtd">
<tp:taxon-treatment xmlns:tp="http://www.plazi.org/taxpub"><tp:treatment-meta><kwd-group><label>Taxon classification</label><kwd>
                <named-content content-type="kingdom">Animalia</named-content>
              </kwd><kwd>
                <named-content content-type="order">Diptera</named-content>
              </kwd><kwd>
                <named-content content-type="family">Cylindrotomidae</named-content>
              </kwd></kwd-group><mixed-citation publication-type="journal"><person-group><name><surname>Kolcsár</surname><given-names>Levente-Péter</given-names></name><name><surname>Paramonov</surname><given-names>Nikolai</given-names></name><name><surname>Imada</surname><given-names>Yume</given-names></name><name><surname>Kato</surname><given-names>Daichi</given-names></name><name><surname>Gamboa</surname><given-names>Maribet</given-names></name><name><surname>Shinoka</surname><given-names>Dai</given-names></name><name><surname>Kato</surname><given-names>Makoto</given-names></name><name><surname>Watanabe</surname><given-names>Kozo</given-names></name></person-group><article-title>﻿Notes on the taxonomic status and distribution of some <tp:taxon-name><tp:taxon-name-part taxon-name-part-type="family">Cylindrotomidae</tp:taxon-name-part></tp:taxon-name> (<tp:taxon-name><tp:taxon-name-part taxon-name-part-type="order">Diptera</tp:taxon-name-part></tp:taxon-name>, <tp:taxon-name><tp:taxon-name-part taxon-name-part-type="superfamily">Tipuloidea</tp:taxon-name-part></tp:taxon-name>), with emphasis on Japanese species</article-title><source>Zookeys</source><day>24</day><month>01</month><year>2022</year><volume>1083</volume><fpage>13</fpage><lpage>88</lpage><pub-id pub-id-type="doi">10.3897/zookeys.1083.75624</pub-id></mixed-citation></tp:treatment-meta><tp:nomenclature><label>﻿</label><tp:taxon-name>
              <object-id xmlns:xlink="http://www.w3.org/1999/xlink" content-type="arpha" xlink:type="simple">1F0BE019-A015-50FF-9AF5-6E507E25B426</object-id>
              <tp:taxon-name-part taxon-name-part-type="genus" reg="Cylindrotoma">Cylindrotoma</tp:taxon-name-part>
              <tp:taxon-name-part taxon-name-part-type="species" reg="nigriventris">nigriventris</tp:taxon-name-part>
            </tp:taxon-name><tp:taxon-authority>Loew, 1849</tp:taxon-authority><xref ref-type="fig" rid="F9">Figs 9</xref><xref ref-type="fig" rid="F10">, 10</xref></tp:nomenclature><tp:treatment-sec sec-type="type material" id="SECID0EJWCK"><title>Non-type material examined.</title><p><bold>Finland</bold> • 1 ♂; Lohja, Karkola; <named-content xmlns:xlink="http://www.w3.org/1999/xlink" content-type="dwc:verbatimCoordinates" xlink:type="simple"><named-content content-type="geo-json" specific-use="{&#34;type&#34;:&#34;Point&#34;,&#34;coordinates&#34;:[23.959010,60.608410]}" id="NCID0EUWCK" xlink:type="simple">60.60841°N, 23.95901°E</named-content></named-content>; alt. 125 m; 9 Jun. 2018; E. Viitanen leg.; <abbrev xmlns:xlink="http://www.w3.org/1999/xlink" xlink:title="Private Collection of L.-P. Kolcsár" id="ABBRID0EZWCK" xlink:type="simple">CKLP</abbrev>. <bold>Russia</bold> • 1 ♂; Altai Republic, Ongudaysky District, Onguday, Seminsky Pass; <named-content xmlns:xlink="http://www.w3.org/1999/xlink" content-type="dwc:verbatimCoordinates" xlink:type="simple"><named-content content-type="geo-json" specific-use="{&#34;type&#34;:&#34;Point&#34;,&#34;coordinates&#34;:[85.590000,51.060000]}" id="NCID0ECXCK" xlink:type="simple">51.06°N, 85.59°E</named-content></named-content>; alt. 1650 m; 27 Jun. 2016 – 30 Jun. 2016; N.E. Vikhrev leg.; <abbrev xmlns:xlink="http://www.w3.org/1999/xlink" xlink:title="Private Collection of L.-P. Kolcsár" id="ABBRID0EHXCK" xlink:type="simple">CKLP</abbrev>. • 1 ♀; Altai Republic, Kupchegen Settlement, Chike-Taman Pass; <named-content xmlns:xlink="http://www.w3.org/1999/xlink" content-type="dwc:verbatimCoordinates" xlink:type="simple"><named-content content-type="geo-json" specific-use="{&#34;type&#34;:&#34;Point&#34;,&#34;coordinates&#34;:[86.311700,50.644770]}" id="NCID0EOXCK" xlink:type="simple">50.64477°N, 86.3117°E</named-content></named-content>; alt. 1266 m; 28 Jun. 1964; E.P. Narchuk leg.; <abbrev xmlns:xlink="http://www.w3.org/1999/xlink" xlink:title="Private Collection of L.-P. Kolcsár" id="ABBRID0ETXCK" xlink:type="simple">CKLP</abbrev>.</p></tp:treatment-sec><tp:treatment-sec sec-type="description" id="SECID0EXXCK"><title>Supplementary description.</title><p><bold>Male terminalia</bold>: Directed dorsally. Tergite 9 partly fused with gonocoxite (Fig. <xref ref-type="fig" rid="F9">9C</xref>). Posterior margin of tergite 9 with deep, U-shaped notch (Fig. <xref ref-type="fig" rid="F9">9A</xref>). Posterior edge of tergite 9 forming dorsal and ventral portion in lateral view (Fig. <xref ref-type="fig" rid="F9">9C</xref>). Ventral part produced caudally, forming finger-like lobe, covered by long hairs; dorsal portion wavy, formed by posterior margin of tergite 9 (Fig. <xref ref-type="fig" rid="F9">9C</xref>); lateral part of dorsal portion bent under tergite 9, forming a gently curved plate, covered with few fine setae, visible in caudal view. Gonocoxite fused with sternite 9 (Fig. <xref ref-type="fig" rid="F9">9B, C</xref>); sternite 9 sclerotised with few long hairs. Gonocoxite ventral lobe, laterally flattened, directed dorso-laterally, shape as in Fig. <xref ref-type="fig" rid="F9">9D</xref>; apical lobe of gonocoxite directed caudally, not inward as in <italic><tp:taxon-name><tp:taxon-name-part taxon-name-part-type="genus" reg="Cylindrotoma">C.</tp:taxon-name-part><tp:taxon-name-part taxon-name-part-type="species" reg="distinctissima">distinctissima</tp:taxon-name-part></tp:taxon-name></italic> or <italic><tp:taxon-name><tp:taxon-name-part taxon-name-part-type="genus" reg="Cylindrotoma">C.</tp:taxon-name-part><tp:taxon-name-part taxon-name-part-type="species" reg="americana">americana</tp:taxon-name-part></tp:taxon-name></italic>; covered by long hairs, except small bare portion at base, next to gonostylus, visible in ventral view (Fig. <xref ref-type="fig" rid="F9">9B</xref>). Gonostylus undivided, twisted; base wide, with a small gently curved finger-like lobe directed inward; inner ventral part paler, slightly membranous; in caudal view medially with outgrowth ridge (Fig. <xref ref-type="fig" rid="F9">9E</xref>); gonostylus narrowing to tip in caudal view. Interbase small, without membranous median part (Fig. <xref ref-type="fig" rid="F9">9F</xref>). Aedeagus dorsoventrally flattened, gently curved dorsally (Fig. <xref ref-type="fig" rid="F9">9H</xref>), tip divided into three short, equal tubes in last 1/4 of its length (Fig. <xref ref-type="fig" rid="F9">9F, G</xref>). Spines on inner side of lateral branch of aedeagus large, distinct, forming spike-like outgrowth (Fig. <xref ref-type="fig" rid="F9">9I</xref>); in lateral view individual spine can be separated (Fig. <xref ref-type="fig" rid="F9">9H</xref>).</p><fig id="F9" position="float" orientation="portrait"><object-id xmlns:xlink="http://www.w3.org/1999/xlink" content-type="doi" xlink:type="simple">10.3897/zookeys.1083.75624.figure9</object-id><object-id xmlns:xlink="http://www.w3.org/1999/xlink" content-type="arpha" xlink:type="simple">19221C1F-A5CE-59EE-8884-C2F112DAC060</object-id><label>Figure 9.</label><caption><p>Male genital structures of <italic><tp:taxon-name><tp:taxon-name-part taxon-name-part-type="genus" reg="Cylindrotoma">Cylindrotoma</tp:taxon-name-part><tp:taxon-name-part taxon-name-part-type="species" reg="nigriventris">nigriventris</tp:taxon-name-part></tp:taxon-name></italic> Loew, 1849 <bold>A</bold> terminalia, dorsal view <bold>B</bold> terminalia, ventral view (aedeagus complex removed) <bold>C</bold> terminalia, lateral view <bold>D</bold> ventral lobe of the gonocoxite, lateral view <bold>E</bold> shape of the gonostylus, caudal view <bold>F</bold> aedeagus complex, dorsal view <bold>G</bold> aedeagus complex, ventral view <bold>H</bold> aedeagus complex, lateral view <bold>I</bold> tip of the aedeagus.</p></caption><graphic xmlns:xlink="http://www.w3.org/1999/xlink" xlink:href="zookeys-1083-013-g009.jpg" position="float" orientation="portrait" xlink:type="simple" id="oo_637482.jpg"><uri content-type="original_file" xlink:type="simple">https://binary.pensoft.net/fig/637482</uri></graphic></fig><p><bold>Female terminalia</bold>: (Fig. <xref ref-type="fig" rid="F10">10A</xref>). Very similar to terminalia of <italic><tp:taxon-name><tp:taxon-name-part taxon-name-part-type="genus" reg="Cylindrotoma">C.</tp:taxon-name-part><tp:taxon-name-part taxon-name-part-type="species" reg="distinctissima">distinctissima</tp:taxon-name-part></tp:taxon-name></italic> and <italic><tp:taxon-name><tp:taxon-name-part taxon-name-part-type="genus" reg="Cylindrotoma">C.</tp:taxon-name-part><tp:taxon-name-part taxon-name-part-type="species" reg="americana">americana</tp:taxon-name-part></tp:taxon-name></italic> stat. reval. The only clear difference is the sclerotisation of lateral sperm ducts (Fig. <xref ref-type="fig" rid="F10">10B</xref>), corresponding to the position of large spines on lateral branches of aedeagus (Fig. <xref ref-type="fig" rid="F9">9I</xref>). Spermathecae small (Fig. <xref ref-type="fig" rid="F10">10C</xref>), diameter ~ 0.08–0.12 × width of sternite 8 (in inner dorsal view).</p><fig id="F10" position="float" orientation="portrait"><object-id xmlns:xlink="http://www.w3.org/1999/xlink" content-type="doi" xlink:type="simple">10.3897/zookeys.1083.75624.figure10</object-id><object-id xmlns:xlink="http://www.w3.org/1999/xlink" content-type="arpha" xlink:type="simple">5C65A6EE-2686-5E76-AE03-450DAAEA0C26</object-id><label>Figure 10.</label><caption><p>Female genital structures of <italic><tp:taxon-name><tp:taxon-name-part taxon-name-part-type="genus" reg="Cylindrotoma">Cylindrotoma</tp:taxon-name-part><tp:taxon-name-part taxon-name-part-type="species" reg="nigriventris">nigriventris</tp:taxon-name-part></tp:taxon-name></italic> Loew, 1849 <bold>A</bold> terminalia, lateral view <bold>B</bold> sperm ducts <bold>C</bold> Spermathecae.</p></caption><graphic xmlns:xlink="http://www.w3.org/1999/xlink" xlink:href="zookeys-1083-013-g010.jpg" position="float" orientation="portrait" xlink:type="simple" id="oo_637483.jpg"><uri content-type="original_file" xlink:type="simple">https://binary.pensoft.net/fig/637483</uri></graphic></fig></tp:treatment-sec><tp:treatment-sec sec-type="distribution" id="SECID0E24CK"><title>Distribution.</title><p>Palearctic species, distributed from Finland to Far East Russia. Reported from Finland, Kazakhstan, Mongolia, and Russia: North European Russia, West Siberia (Altai Republic), East Siberia (Irkutsk Oblast), Far East Russia (Sakhalin Oblast, Primorsky Krai) (<xref ref-type="bibr" rid="B39">Oosterbroek 2021</xref>). The species was reported from the Altai Republic (Russia) by <xref ref-type="bibr" rid="B61">Soós and Oosterbroek (1992)</xref>, but without any collection data, here we publish the first confirmatory record from the Altai Republic.</p></tp:treatment-sec><tp:treatment-sec sec-type="comments" id="SECID0EJ5CK"><title>Comments.</title><p>Besides the apparent terminal differences in male specimens, the only distinct difference between <italic><tp:taxon-name><tp:taxon-name-part taxon-name-part-type="genus" reg="Cylindrotoma">C.</tp:taxon-name-part><tp:taxon-name-part taxon-name-part-type="species" reg="nigriventries">nigriventries</tp:taxon-name-part></tp:taxon-name></italic>, <italic><tp:taxon-name><tp:taxon-name-part taxon-name-part-type="genus" reg="Cylindrotoma">C.</tp:taxon-name-part><tp:taxon-name-part taxon-name-part-type="species" reg="distinctissima">distinctissima</tp:taxon-name-part></tp:taxon-name></italic>, and <italic><tp:taxon-name><tp:taxon-name-part taxon-name-part-type="genus" reg="Cylindrotoma">C.</tp:taxon-name-part><tp:taxon-name-part taxon-name-part-type="species" reg="americana">americana</tp:taxon-name-part></tp:taxon-name></italic> stat. reval. noted in our study, was the colouration of the scutellum, which is yellow in the latter two species, and with a median brown stripe or patch in <italic><tp:taxon-name><tp:taxon-name-part taxon-name-part-type="genus" reg="Cylindrotoma">C.</tp:taxon-name-part><tp:taxon-name-part taxon-name-part-type="species" reg="nigriventries">nigriventries</tp:taxon-name-part></tp:taxon-name></italic>. Salmela and Autio (2007) and <xref ref-type="bibr" rid="B23">Gelhaus et al. (2007)</xref> note that these species also differ in the colouration of the abdomen (dark brown, almost black in <italic><tp:taxon-name><tp:taxon-name-part taxon-name-part-type="genus" reg="Cylindrotoma">C.</tp:taxon-name-part><tp:taxon-name-part taxon-name-part-type="species" reg="nigriventries">nigriventries</tp:taxon-name-part></tp:taxon-name></italic>, and yellowish brown in <italic><tp:taxon-name><tp:taxon-name-part taxon-name-part-type="genus" reg="Cylindrotoma">C.</tp:taxon-name-part><tp:taxon-name-part taxon-name-part-type="species" reg="distinctissima">distinctissima</tp:taxon-name-part></tp:taxon-name></italic>), however, some of the Japanese species of <italic><tp:taxon-name><tp:taxon-name-part taxon-name-part-type="genus" reg="Cylindrotoma">C.</tp:taxon-name-part><tp:taxon-name-part taxon-name-part-type="species" reg="distinctissima">distinctissima</tp:taxon-name-part></tp:taxon-name></italic> have a very dark brown abdomen (Fig. <xref ref-type="fig" rid="F3">3A</xref>). The illustration of the female terminalia of <italic><tp:taxon-name><tp:taxon-name-part taxon-name-part-type="genus" reg="Cylindrotoma">C.</tp:taxon-name-part><tp:taxon-name-part taxon-name-part-type="species" reg="nigriventris">nigriventris</tp:taxon-name-part></tp:taxon-name></italic> by <xref ref-type="bibr" rid="B23">Gelhaus et al. (2007</xref>: fig. 9) shows a high similarity to the drawing of the female terminalia of <italic><tp:taxon-name><tp:taxon-name-part taxon-name-part-type="genus" reg="Cylindrotoma">C.</tp:taxon-name-part><tp:taxon-name-part taxon-name-part-type="species" reg="distinctissima">distinctissima</tp:taxon-name-part></tp:taxon-name></italic> by <xref ref-type="bibr" rid="B47">Peus (1952</xref>: fig. 21b), making the former suspect.</p></tp:treatment-sec><tp:treatment-sec><!--Section generated to contain objects referenced in tp:taxon-treatment.--><fig id="F3" position="float" orientation="portrait"><object-id xmlns:xlink="http://www.w3.org/1999/xlink" content-type="doi" xlink:type="simple">10.3897/zookeys.1083.75624.figure3</object-id><object-id xmlns:xlink="http://www.w3.org/1999/xlink" content-type="arpha" xlink:type="simple">5C2AFF57-6D0B-5165-A802-43A19F69E641</object-id><label>Figure 3.</label><caption><p><italic><tp:taxon-name><tp:taxon-name-part taxon-name-part-type="genus" reg="Cylindrotoma">Cylindrotoma</tp:taxon-name-part><tp:taxon-name-part taxon-name-part-type="species" reg="distinctissima">distinctissima</tp:taxon-name-part></tp:taxon-name></italic> (Meigen, 1818) <bold>A</bold> habitus of male, lateral view (colouration of wings is artefact) <bold>B</bold> thorax of male, lateral view <bold>C</bold> head and thorax dorsal view of pale “<italic><tp:taxon-name><tp:taxon-name-part taxon-name-part-type="genus" reg="Cylindrotoma"/><tp:taxon-name-part taxon-name-part-type="species" reg="distinctissima">distinctissima</tp:taxon-name-part></tp:taxon-name></italic>” form <bold>D</bold> head and thorax dorsal view of dark, “<italic><tp:taxon-name><tp:taxon-name-part taxon-name-part-type="genus" reg="Cylindrotoma"/><tp:taxon-name-part taxon-name-part-type="species" reg="japonica">japonica</tp:taxon-name-part></tp:taxon-name></italic>” form <bold>E</bold> head of female, lateral view <bold>F</bold> head of male, lateral view <bold>G</bold> female terminalia lateral view.</p></caption><graphic xmlns:xlink="http://www.w3.org/1999/xlink" xlink:href="zookeys-1083-013-g003.jpg" position="float" orientation="portrait" xlink:type="simple" id="oo_637476.jpg"><uri content-type="original_file" xlink:type="simple">https://binary.pensoft.net/fig/637476</uri></graphic></fig></tp:treatment-sec><ref-list><ref id="B39"><mixed-citation xmlns:xlink="http://www.w3.org/1999/xlink" xlink:type="simple"><person-group><name name-style="western"><surname>Oosterbroek</surname><given-names>P</given-names></name></person-group> (<year>2021</year>) Catalogue of the Crane flies of the World (<tp:taxon-name><tp:taxon-name-part taxon-name-part-type="class">Insecta</tp:taxon-name-part></tp:taxon-name>, <tp:taxon-name><tp:taxon-name-part taxon-name-part-type="order">Diptera</tp:taxon-name-part></tp:taxon-name>, <tp:taxon-name><tp:taxon-name-part taxon-name-part-type="suborder">Nematocera</tp:taxon-name-part></tp:taxon-name>, <tp:taxon-name><tp:taxon-name-part taxon-name-part-type="superfamily">Tipuloidea</tp:taxon-name-part></tp:taxon-name>). <ext-link xlink:href="https://ccw.naturalis.nl/index.php" ext-link-type="uri" xlink:type="simple">https://ccw.naturalis.nl/index.php</ext-link> [2021.09.07]</mixed-citation></ref><ref id="B61"><mixed-citation xmlns:xlink="http://www.w3.org/1999/xlink" xlink:type="simple"><person-group><name name-style="western"><surname>Soós</surname><given-names>A</given-names></name><name name-style="western"><surname>Oosterbroek</surname><given-names>P</given-names></name></person-group> (<year>1992</year>) <article-title>Family <tp:taxon-name><tp:taxon-name-part taxon-name-part-type="family">Cylindrotomidae</tp:taxon-name-part></tp:taxon-name>.</article-title> In: <person-group><name name-style="western"><surname>Soós</surname><given-names>A</given-names></name><name name-style="western"><surname>Papp</surname><given-names>L</given-names></name><name name-style="western"><surname>Oosterbroek</surname><given-names>P</given-names></name></person-group> (<role>Eds</role>) <issue-title>Catalogue of Palaearctic Diptera 1.</issue-title><source>Hungarian Natural History Museum, Budapest</source>, <fpage>179</fpage>–<lpage>182</lpage>.</mixed-citation></ref><ref id="B23"><mixed-citation xmlns:xlink="http://www.w3.org/1999/xlink" xlink:type="simple"><person-group><name name-style="western"><surname>Gelhaus</surname><given-names>JK</given-names></name><name name-style="western"><surname>Podenas</surname><given-names>S</given-names></name><name name-style="western"><surname>Oyunchuluun</surname><given-names>Y</given-names></name><name name-style="western"><surname>Podeniene</surname><given-names>V</given-names></name></person-group> (<year>2007</year>) The crane fly family <tp:taxon-name><tp:taxon-name-part taxon-name-part-type="family">Cylindrotomidae</tp:taxon-name-part></tp:taxon-name> (<tp:taxon-name><tp:taxon-name-part taxon-name-part-type="order">Diptera</tp:taxon-name-part></tp:taxon-name>), newly recorded for Mongolia. Proceedings of the Academy of Natural Sciences of Philadelphia 156: 59–69. <ext-link xlink:href="10.1635/0097-3157(2007)156%5B59:TCFFCD%5D2.0.CO;2" ext-link-type="doi" xlink:type="simple">https://doi.org/10.1635/0097-3157(2007)156[59:TCFFCD]2.0.CO;2</ext-link></mixed-citation></ref><ref id="B47"><mixed-citation xmlns:xlink="http://www.w3.org/1999/xlink" xlink:type="simple"><person-group><name name-style="western"><surname>Peus</surname><given-names>F</given-names></name></person-group> (<year>1952</year>) <tp:taxon-name><tp:taxon-name-part taxon-name-part-type="family">Cylindrotomidae</tp:taxon-name-part></tp:taxon-name>. In: Lindner E (Ed.) Die Fliegen der palaearktischen Region, 3, Lief, 1–80.</mixed-citation></ref></ref-list></tp:taxon-treatment>
