# Supplementary material for: ﻿Notes on the taxonomic status and distribution of some Cylindrotomidae (Diptera, Tipuloidea), with emphasis on Japanese species
Source: Zookeys. 2022 Jan 24;1083:13–88. doi: 10.3897/zookeys.1083.75624 (PMC8803752; doi:10.3897/zookeys.1083.75624)
Supplement: XML Treatment for Diogma caudata [file zookeys.1083.75624-treatment4.xml]

<!DOCTYPE tp:taxon-treatment
  PUBLIC "-//TaxonX//DTD Taxonomic Treatment Publishing DTD v0 20100105//EN" "tax-treatment-NSO.dtd">
<tp:taxon-treatment xmlns:tp="http://www.plazi.org/taxpub"><tp:treatment-meta><kwd-group><label>Taxon classification</label><kwd>
                <named-content content-type="kingdom">Animalia</named-content>
              </kwd><kwd>
                <named-content content-type="order">Diptera</named-content>
              </kwd><kwd>
                <named-content content-type="family">Cylindrotomidae</named-content>
              </kwd></kwd-group><mixed-citation publication-type="journal"><person-group><name><surname>Kolcsár</surname><given-names>Levente-Péter</given-names></name><name><surname>Paramonov</surname><given-names>Nikolai</given-names></name><name><surname>Imada</surname><given-names>Yume</given-names></name><name><surname>Kato</surname><given-names>Daichi</given-names></name><name><surname>Gamboa</surname><given-names>Maribet</given-names></name><name><surname>Shinoka</surname><given-names>Dai</given-names></name><name><surname>Kato</surname><given-names>Makoto</given-names></name><name><surname>Watanabe</surname><given-names>Kozo</given-names></name></person-group><article-title>﻿Notes on the taxonomic status and distribution of some <tp:taxon-name><tp:taxon-name-part taxon-name-part-type="family">Cylindrotomidae</tp:taxon-name-part></tp:taxon-name> (<tp:taxon-name><tp:taxon-name-part taxon-name-part-type="order">Diptera</tp:taxon-name-part></tp:taxon-name>, <tp:taxon-name><tp:taxon-name-part taxon-name-part-type="superfamily">Tipuloidea</tp:taxon-name-part></tp:taxon-name>), with emphasis on Japanese species</article-title><source>Zookeys</source><day>24</day><month>01</month><year>2022</year><volume>1083</volume><fpage>13</fpage><lpage>88</lpage><pub-id pub-id-type="doi">10.3897/zookeys.1083.75624</pub-id></mixed-citation></tp:treatment-meta><tp:nomenclature><label>﻿</label><tp:taxon-name>
              <object-id xmlns:xlink="http://www.w3.org/1999/xlink" content-type="arpha" xlink:type="simple">6FC19634-5F8D-530A-AE79-9175863D5D60</object-id>
              <tp:taxon-name-part taxon-name-part-type="genus" reg="Diogma">Diogma</tp:taxon-name-part>
              <tp:taxon-name-part taxon-name-part-type="species" reg="caudata">caudata</tp:taxon-name-part>
            </tp:taxon-name><tp:taxon-authority>Takahashi, 1960</tp:taxon-authority><xref ref-type="fig" rid="F4">Figs 4B</xref><xref ref-type="fig" rid="F5">, 5C</xref><xref ref-type="fig" rid="F8">, 8B</xref><xref ref-type="fig" rid="F11">, 11</xref><xref ref-type="fig" rid="F12">, 12</xref><xref ref-type="fig" rid="F13">, 13</xref><tp:nomenclature-citation-list><tp:nomenclature-citation><tp:taxon-name>
                  <tp:taxon-name-part taxon-name-part-type="genus" reg="Diogma">Diogma</tp:taxon-name-part>
                  <tp:taxon-name-part taxon-name-part-type="species" reg="caudata">caudata</tp:taxon-name-part>
                </tp:taxon-name><comment>in <xref ref-type="bibr" rid="B62">Takahashi 1960</xref>: 82–84: original description; <xref ref-type="bibr" rid="B59">Siitonen 1984</xref>: 203: faunistic record; <xref ref-type="bibr" rid="B58">Sidorenko 1999</xref>: 68–70: identification key, illustration, distribution; <xref ref-type="bibr" rid="B38">Oosterbroek et al. 2001</xref>: 122: distribution; <xref ref-type="bibr" rid="B40">Paramonov 2004a</xref>: 258: faunistic record; <xref ref-type="bibr" rid="B42">Paramonov 2005</xref>: 211: comparison; <xref ref-type="bibr" rid="B34">Mukkala et al. 2005</xref>: 7: faunistic record; <xref ref-type="bibr" rid="B15">Bartsch et al. 2005</xref>: red list status, faunistic record; <xref ref-type="bibr" rid="B43">Paramonov 2006</xref>: 888–889: identification key, illustration, distribution; <xref ref-type="bibr" rid="B49">Polevoi 2006</xref>: 96: faunistic records; <xref ref-type="bibr" rid="B52">Sandström 2008</xref>: red list status; <xref ref-type="bibr" rid="B53">Salmela 2008</xref>: 12: ecology; <xref ref-type="bibr" rid="B54">Salmela 2012a</xref>: 242: distribution; <xref ref-type="bibr" rid="B55">Salmela 2012b</xref>: 16: distribution; <xref ref-type="bibr" rid="B56">Salmela and Petrašiūnas 2014</xref>: 31: checklist; <xref ref-type="bibr" rid="B37">Nakamura 2014</xref>: 54: distribution.</comment></tp:nomenclature-citation></tp:nomenclature-citation-list></tp:nomenclature><tp:treatment-sec sec-type="type material" id="SECID0ENGDK"><title>Type material examined.</title><p><italic><tp:taxon-name><tp:taxon-name-part taxon-name-part-type="genus" reg="Diogma">Diogma</tp:taxon-name-part><tp:taxon-name-part taxon-name-part-type="species" reg="caudata">caudata</tp:taxon-name-part></tp:taxon-name></italic> Takahashi: <bold><italic>Holotype</italic></bold>: • ♂; Japan, Hokkaido, Mount Meakandake; 5 Jul. 1958; M. Takahashi leg.; ELUK.</p></tp:treatment-sec><tp:treatment-sec sec-type="type material" id="SECID0EBHDK"><title>Non-type material examined.</title><p><bold>Finland</bold> • 3 ♂, 1 ♀; Kaavi, Kalalamminpuro; <named-content xmlns:xlink="http://www.w3.org/1999/xlink" content-type="dwc:verbatimCoordinates" xlink:type="simple"><named-content content-type="geo-json" specific-use="{&#34;type&#34;:&#34;Point&#34;,&#34;coordinates&#34;:[28.672550,63.114580]}" id="NCID0EMHDK" xlink:type="simple">63.11458°N, 28.67255°E</named-content></named-content>; alt. 140 m; 20 Jun. 2008 – 17 Jul. 2008; J. Salmela leg.; <abbrev xmlns:xlink="http://www.w3.org/1999/xlink" content-type="institution" xlink:title="Regional Museum of Lapland, Rovaniemi, Finland" id="ABBRID0ERHDK" xlink:type="simple">LMM</abbrev>, <abbrev xmlns:xlink="http://www.w3.org/1999/xlink" xlink:title="Private Collection of L.-P. Kolcsár" id="ABBRID0EWHDK" xlink:type="simple">CKLP</abbrev>. <bold>Russia</bold> • 1 ♂, 1 ♀; Arkhangelsk Oblast, Plesetsk District, Obozersky Settlement, around the settlement; <named-content xmlns:xlink="http://www.w3.org/1999/xlink" content-type="dwc:verbatimCoordinates" xlink:type="simple"><named-content content-type="geo-json" specific-use="{&#34;type&#34;:&#34;Point&#34;,&#34;coordinates&#34;:[40.307890,63.442310]}" id="NCID0E6HDK" xlink:type="simple">63.44231°N, 40.30789°E</named-content></named-content>; alt. 100 m; 26 Jun. 1959; N.P. Krivosheina leg.; <abbrev xmlns:xlink="http://www.w3.org/1999/xlink" xlink:title="Private Collection of L.-P. Kolcsár" id="ABBRID0EEIDK" xlink:type="simple">CKLP</abbrev>. • 1 ♂; Karelia Republic, Kon: 6909:550, Kondopoga District, Kivach Nature Reserve, spruce forest; <named-content xmlns:xlink="http://www.w3.org/1999/xlink" content-type="dwc:verbatimCoordinates" xlink:type="simple"><named-content content-type="geo-json" specific-use="{&#34;type&#34;:&#34;Point&#34;,&#34;coordinates&#34;:[33.979750,62.267660]}" id="NCID0ELIDK" xlink:type="simple">62.26766°N, 33.97975°E</named-content></named-content>, alt. 42 m; 19 May. 1993 – 23 Jun. 1993; A.V. Polevoi leg.; window trap; <named-content xmlns:xlink="http://www.w3.org/1999/xlink" content-type="dwc:institutional_code" xlink:type="simple">ZIN</named-content>. • 1 ♂; Karelia Republic, Karelia, Kon: 6982:570, Medvezhyegorsk Urban Settlement, 3 km NW Medvezhyegorsk City, point №6; <named-content xmlns:xlink="http://www.w3.org/1999/xlink" content-type="dwc:verbatimCoordinates" xlink:type="simple"><named-content content-type="geo-json" specific-use="{&#34;type&#34;:&#34;Point&#34;,&#34;coordinates&#34;:[34.384670,62.933640]}" id="NCID0EYIDK" xlink:type="simple">62.93364°N, 34.38467°E</named-content></named-content>; alt. 130 m; 19 Jul. 2002; A.V. Polevoi leg.; <named-content xmlns:xlink="http://www.w3.org/1999/xlink" content-type="dwc:institutional_code" xlink:type="simple">ZIN</named-content>. • 1 ♂; Perm Krai, Kungur Urban Okrug, Kungur City, forest station; <named-content xmlns:xlink="http://www.w3.org/1999/xlink" content-type="dwc:verbatimCoordinates" xlink:type="simple"><named-content content-type="geo-json" specific-use="{&#34;type&#34;:&#34;Point&#34;,&#34;coordinates&#34;:[56.944206,57.428810]}" id="NCID0EFJDK" xlink:type="simple">57.42881°N, 56.944206°E</named-content></named-content>; alt. 219 m; 16 Jun. 1960; K.B. Borisova leg.; <named-content xmlns:xlink="http://www.w3.org/1999/xlink" content-type="dwc:institutional_code" xlink:type="simple">ZIN</named-content>. • 1 ♂; Tuva Republic, Tandinsky District, north slope of Tannu-Ola mountains, near Chagytaj Lake; <named-content xmlns:xlink="http://www.w3.org/1999/xlink" content-type="dwc:verbatimCoordinates" xlink:type="simple"><named-content content-type="geo-json" specific-use="{&#34;type&#34;:&#34;Point&#34;,&#34;coordinates&#34;:[94.676400,50.995910]}" id="NCID0ESJDK" xlink:type="simple">50.99591°N, 94.6764°E</named-content></named-content>; alt. 1500 m; 24 Jun. 1963; N.A. Violovich leg.; <named-content xmlns:xlink="http://www.w3.org/1999/xlink" content-type="dwc:institutional_code" xlink:type="simple">ZIN</named-content>. <bold>Sweden</bold> • 2 ♂; Lule Lappmark, Kaltbacken bei Messaure; <named-content xmlns:xlink="http://www.w3.org/1999/xlink" content-type="dwc:verbatimCoordinates" xlink:type="simple"><named-content content-type="geo-json" specific-use="{&#34;type&#34;:&#34;Point&#34;,&#34;coordinates&#34;:[20.322390,66.673470]}" id="NCID0EBKDK" xlink:type="simple">66.67347°N, 20.32239°E</named-content></named-content>; alt. 240 m; 23 Jun. 1969 – 26 Jun. 1969; • 1 ♀; same locality; 22 Jun. 1970 – 24 Jun. 1970; • 2 ♂; same locality; 23 Jun. 1971 – 30 Jun. 1971; • 31 ♂, 4 ♀; same locality; 12 Jun. 1972 – 13 Jul. 1972 / 21. Aug. 1972 – 28 Aug. 1972; • 2 ♂; same locality; 19 Jun. 1973 – 25 Jun. 1973; • 1 ♂, 1 ♀; same locality; 17 Jun. 1974 – 8 Jul. 1974; K. Müller leg.; <named-content xmlns:xlink="http://www.w3.org/1999/xlink" content-type="dwc:institutional_code" xlink:type="simple">ZFMK</named-content>.</p></tp:treatment-sec><tp:treatment-sec sec-type="redescription" id="SECID0ELKDK"><title>Redescription.</title><p><bold>Head</bold>. Dorsally dark brown, ventrally brown. Frons with white pubescence noticeable only in dry specimens (Fig. <xref ref-type="fig" rid="F11">11C, D</xref>). Rostrum pale brown, short, without nasus, with few hairs. Mouthparts pale brown to brown (Fig. <xref ref-type="fig" rid="F11">11C, D</xref>). Palpus pale brown to brown, short, five segmented; last segment slightly longer than penultimate segment (Fig. <xref ref-type="fig" rid="F11">11B</xref>). Scape cylindrical, 2 × as long as pedicel; pedicel ovate, slightly darker than scape; flagellum 14-segmented, gradually darkening from base to tip; segments simple in both sexes, not expanded ventrally (Figs <xref ref-type="fig" rid="F4">4B</xref>, <xref ref-type="fig" rid="F11">11E, F</xref>); in male, first flagellomere as long as wide, remaining segments cylindrical; last segment 1.2–1.3 × as long as penultimate segment; flagellomeres with short, relative sparse whitish setae (sensilla), just slightly denser in ventral and lateral sides (Fig. <xref ref-type="fig" rid="F11">11E</xref>); in female, last flagellomere 1.8–2 × as long as penultimate; last 4–6 segments without sensilla (Figs <xref ref-type="fig" rid="F4">4B</xref>, <xref ref-type="fig" rid="F10">10F</xref>). Verticels black, shorter than length of flagellomere; usually one verticel in ventral surface and two or three in dorsal/dorsolateral sides, first segment with 4–6 verticels.</p><fig id="F11" position="float" orientation="portrait"><object-id xmlns:xlink="http://www.w3.org/1999/xlink" content-type="doi" xlink:type="simple">10.3897/zookeys.1083.75624.figure11</object-id><object-id xmlns:xlink="http://www.w3.org/1999/xlink" content-type="arpha" xlink:type="simple">58C73473-1B90-55C2-9D90-9899D97193AB</object-id><label>Figure 11.</label><caption><p><italic><tp:taxon-name><tp:taxon-name-part taxon-name-part-type="genus" reg="Diogma">Diogma</tp:taxon-name-part><tp:taxon-name-part taxon-name-part-type="species" reg="caudata">caudata</tp:taxon-name-part></tp:taxon-name></italic> Takahashi, 1960 <bold>A</bold> habitus of the holotype male, lateral view (colouration of wings is artefact) <bold>B</bold> head and thorax of female, lateral view <bold>C</bold> head and thorax of female, lateral and dorsal views <bold>D</bold> head of female, dorsal view <bold>E</bold> antenna of holotype male <bold>F</bold> antenna of female.</p></caption><graphic xmlns:xlink="http://www.w3.org/1999/xlink" xlink:href="zookeys-1083-013-g011.jpg" position="float" orientation="portrait" xlink:type="simple" id="oo_637484.jpg"><uri content-type="original_file" xlink:type="simple">https://binary.pensoft.net/fig/637484</uri></graphic></fig><p><bold>Thorax</bold>. General colouration yellowish brown with contrasting, shiny black markings. Mesonotum pale brown, greenish yellow in fresh, living specimen (<xref ref-type="bibr" rid="B62">Takahashi 1960</xref>), with three separated, broad, longitudinal black markings (Fig. <xref ref-type="fig" rid="F11">11C</xref>); several small yellow setae along pale strips. Scutellum yellow. Posterior part of mediotergite black. Anepisternum and katepisternum separated, both ventral parts dark brown to black. Ventral corner of laterotergite black. Additional small darker patch on posterior basalare, and on ventral part of meron. Coxa and trochanter yellowish, darker on anterior- dorsal parts (Fig. <xref ref-type="fig" rid="F11">11B</xref>); femur pale brown; tibia gradually darkening from pale brown to dark brown/black; tarsus uniformly black. Wing hyaline; veins pale brown to brown; pterostigma pale (Fig. <xref ref-type="fig" rid="F5">5B</xref>); three branches of M reaching wing margin; M1 in same level as M1+2; cell a2 narrow, &gt; 7 × longer than wide (Fig. <xref ref-type="fig" rid="F5">5B</xref>); membrane with interference patterns, visible with dark background (Fig. <xref ref-type="fig" rid="F11">11A</xref>). Halter monochrome, yellow or pale brown.</p><p><bold>Abdomen</bold>. Tergites and sternites pale brown to brown, tergite 8 and sternite 8 darker than others (Fig. <xref ref-type="fig" rid="F11">11A</xref>). Pleural parts greenish in living specimen (<xref ref-type="bibr" rid="B62">Takahashi 1960</xref>).</p><p><bold>Male terminalia</bold>: Black, large, complex, directed caudally. Tergite 9 not fused with gonocoxite, partly cover gonocoxite (Fig. <xref ref-type="fig" rid="F12">12C</xref>); medial part rounded with small tuft of hairs (Fig. <xref ref-type="fig" rid="F12">12A</xref>); lateral lobe of tergite 9 greatly extended, complex; as long as basal part of tergite 9; ventral portion of lateral lobe elongated, finger-like in lateral view (Fig. <xref ref-type="fig" rid="F12">12C</xref>); lateral margin almost straight or weakly divergent in dorsal view (Fig. <xref ref-type="fig" rid="F12">12A, B</xref>); ventral base of lateral lobe with small, black, heavily sclerotised lobe (Fig. <xref ref-type="fig" rid="F12">12C, E</xref>) – named lamina by some authors – shape variable; posterior margin of tergite 9 between median round part and lateral lobe covered with dense short, blunt ended setae (Fig. <xref ref-type="fig" rid="F12">12A</xref>). Gonocoxite complex; apical lobe with dense hairs (Fig. <xref ref-type="fig" rid="F12">12B–D</xref>); ventral lobe round, almost bare (Fig. <xref ref-type="fig" rid="F12">12B, D</xref>); inner part of gonocoxite with basally directed lobe, with hairs on margin (Fig. <xref ref-type="fig" rid="F12">12D</xref>). Gonostylus simple, wider at middle (Fig. <xref ref-type="fig" rid="F12">12F</xref>); with finger-like membranous lobe on inner side, poorly visible in dry specimens (Fig. <xref ref-type="fig" rid="F12">12G</xref>). Aedeagus bifid; aedeagus with apical branches long, curved ventrally almost in right angle, then curved in right angle posteriorly, then turn dorsally in right angle in lateral view (Fig. <xref ref-type="fig" rid="F12">12J</xref>); dorsal lobe between interbases complex, sclerotised (Fig. <xref ref-type="fig" rid="F12">12H, J</xref>); interbase with ventral projection (Fig. <xref ref-type="fig" rid="F12">12J</xref>). Sperm pump and ejaculatory apodeme small (Fig. <xref ref-type="fig" rid="F12">12H–J</xref>), covered by parameres in lateral view (Fig. <xref ref-type="fig" rid="F12">12J</xref>).</p><fig id="F12" position="float" orientation="portrait"><object-id xmlns:xlink="http://www.w3.org/1999/xlink" content-type="doi" xlink:type="simple">10.3897/zookeys.1083.75624.figure12</object-id><object-id xmlns:xlink="http://www.w3.org/1999/xlink" content-type="arpha" xlink:type="simple">9FCD99C5-26CC-5975-815F-B0686E71376E</object-id><label>Figure 12.</label><caption><p>Male genital structures of <italic><tp:taxon-name><tp:taxon-name-part taxon-name-part-type="genus" reg="Diogma">Diogma</tp:taxon-name-part><tp:taxon-name-part taxon-name-part-type="species" reg="caudata">caudata</tp:taxon-name-part></tp:taxon-name></italic> Takahashi, 1960 <bold>A</bold> terminalia, dorsal view <bold>B</bold> terminalia, ventral view (aedeagus complex removed) <bold>C</bold> terminalia, lateral view <bold>D</bold> gonocoxite, inner lateral view <bold>E</bold> shape of heavily sclerotised lobe (lamina) of tergite 9 <bold>F</bold> shape of the gonostylus, caudal view <bold>G</bold> shape of the gonostylus, inner ventral view <bold>H</bold> aedeagus complex, dorsal view <bold>I</bold> aedeagus complex, ventral view <bold>J</bold> aedeagus complex, lateral view. Abbreviations: ae – aedeagus; al – gonocoxite apical lobe; eja – ejaculatory apodeme; gsl – lobe of gonostylus; ib – interbase; ibml – interbase median lobe; ibvl – interbase ventral lobe; pm – paramere; sp – sperm pump; t9l – tergite 9 lateral lobe; vl – gonocoxite ventral lobe.</p></caption><graphic xmlns:xlink="http://www.w3.org/1999/xlink" xlink:href="zookeys-1083-013-g012.jpg" position="float" orientation="portrait" xlink:type="simple" id="oo_637485.jpg"><uri content-type="original_file" xlink:type="simple">https://binary.pensoft.net/fig/637485</uri></graphic></fig><p><bold>Female terminalia</bold>: Brown, tip of cercus and hypopygial valve yellowish brown. Tergite 8 separated at middle by membranous area (Fig. <xref ref-type="fig" rid="F13">13A</xref>). Tergites 8 and 9 similar in size (Fig. <xref ref-type="fig" rid="F13">13B</xref>). Ventral corner of tergite 9 rugged (Fig. <xref ref-type="fig" rid="F13">13B</xref>). Triangular sclerite separated from tip of tergite 10 (Fig. <xref ref-type="fig" rid="F13">13A</xref>). Lateral lobes of tergite 10 elongated, with few longer hairs (Fig. <xref ref-type="fig" rid="F13">13A, B</xref>). Cercus and hypogynial valve simple, wide, blade-shaped, tips rounded (Fig. <xref ref-type="fig" rid="F13">13B</xref>). Dorsal apical surface of cercus rough, formed by few blunt, pyramid or round teeth (Fig. <xref ref-type="fig" rid="F13">13A, B</xref>). Base of sternite 8, weakly sclerotised, extended laterally at middle, with transverse creases (Fig. 13AC). Two round spermathecae present, duct curved (Fig. <xref ref-type="fig" rid="F13">13D</xref>). Lateral sclerite of genital fork elongated; two sperm ducts simple, without any clear markings (Fig. <xref ref-type="fig" rid="F13">13D</xref>).</p><fig id="F13" position="float" orientation="portrait"><object-id xmlns:xlink="http://www.w3.org/1999/xlink" content-type="doi" xlink:type="simple">10.3897/zookeys.1083.75624.figure13</object-id><object-id xmlns:xlink="http://www.w3.org/1999/xlink" content-type="arpha" xlink:type="simple">F07D5511-514B-57F4-8A37-7AD87C9AC21A</object-id><label>Figure 13.</label><caption><p>Female genital structures of <italic><tp:taxon-name><tp:taxon-name-part taxon-name-part-type="genus" reg="Diogma">Diogma</tp:taxon-name-part><tp:taxon-name-part taxon-name-part-type="species" reg="caudata">caudata</tp:taxon-name-part></tp:taxon-name></italic> Takahashi, 1960 <bold>A</bold> terminalia, dorsal view <bold>B</bold> terminalia, lateral view <bold>C</bold> sternite 8, hypogynial valve, genital fork, and sperm ducts, inner dorsal view <bold>D</bold> spermathecae. Abbreviations: crc – cercus; hv – hypogynial valve; t8 – tergite 8; t9 – tergite 9; t10 – tergite 10; t10s – tergite 10 triangular sclerite; t10ll – tergite 10 lateral lobe; s8 – stergite 8.</p></caption><graphic xmlns:xlink="http://www.w3.org/1999/xlink" xlink:href="zookeys-1083-013-g013.jpg" position="float" orientation="portrait" xlink:type="simple" id="oo_637486.jpg"><uri content-type="original_file" xlink:type="simple">https://binary.pensoft.net/fig/637486</uri></graphic></fig></tp:treatment-sec><tp:treatment-sec sec-type="distribution" id="SECID0EXTDK"><title>Distribution.</title><p>Finland, Japan (Hokkaido I, Fig. <xref ref-type="fig" rid="F8">8B</xref>), Sweden, and Russia (Kareliya Republic, Perm Krai and Tuva) (<xref ref-type="bibr" rid="B39">Oosterbroek 2021</xref>). First records from Arkhangelsk Oblast, Russia.</p></tp:treatment-sec><tp:treatment-sec sec-type="comments" id="SECID0EFUDK"><title>Comments.</title><p>The species was initially described from Hokkaido, Japan. However, no additional Japanese data has been published, and the species was not found in the type locality in our study. The species later was reported from Finland, Sweden, and Russia (Karelia Republic, Perm Krai, and Tuva). Morphologically it is a well separated species from the close related <italic><tp:taxon-name><tp:taxon-name-part taxon-name-part-type="genus" reg="Diogma">Diogma</tp:taxon-name-part><tp:taxon-name-part taxon-name-part-type="species" reg="glabrata">glabrata</tp:taxon-name-part></tp:taxon-name></italic>, but the Finnish specimens show only a small <abbrev xmlns:xlink="http://www.w3.org/1999/xlink" xlink:title="mitochondrial cytochrome oxidase I" id="ABBRID0EWUDK" xlink:type="simple">COI</abbrev> genetic difference from it and form a clade together with the West Palearctic <italic><tp:taxon-name><tp:taxon-name-part taxon-name-part-type="genus" reg="Diogma">D.</tp:taxon-name-part><tp:taxon-name-part taxon-name-part-type="species" reg="glabrata">glabrata</tp:taxon-name-part></tp:taxon-name></italic>. No significant morphological differences were found between the Finnish and Russian specimens and the Japanese holotype.</p></tp:treatment-sec><tp:treatment-sec><!--Section generated to contain objects referenced in tp:taxon-treatment.--><fig id="F4" position="float" orientation="portrait"><object-id xmlns:xlink="http://www.w3.org/1999/xlink" content-type="doi" xlink:type="simple">10.3897/zookeys.1083.75624.figure4</object-id><object-id xmlns:xlink="http://www.w3.org/1999/xlink" content-type="arpha" xlink:type="simple">8CA3F093-A87E-581E-B148-0C089A36B852</object-id><label>Figure 4.</label><caption><p>Antennae <bold>A</bold><italic><tp:taxon-name><tp:taxon-name-part taxon-name-part-type="genus" reg="Cylindrotoma">Cylindrotoma</tp:taxon-name-part><tp:taxon-name-part taxon-name-part-type="species" reg="distinctissima">distinctissima</tp:taxon-name-part></tp:taxon-name></italic> (Meigen, 1818) <bold>B</bold><italic><tp:taxon-name><tp:taxon-name-part taxon-name-part-type="genus" reg="Diogma">Diogma</tp:taxon-name-part><tp:taxon-name-part taxon-name-part-type="species" reg="caudata">caudata</tp:taxon-name-part></tp:taxon-name></italic> Takahashi, 1960 <bold>C</bold><italic><tp:taxon-name><tp:taxon-name-part taxon-name-part-type="genus" reg="Diogma">Diogma</tp:taxon-name-part><tp:taxon-name-part taxon-name-part-type="species" reg="glabrata">glabrata</tp:taxon-name-part></tp:taxon-name></italic> (Meigen, 1818) <bold>D</bold><italic><tp:taxon-name><tp:taxon-name-part taxon-name-part-type="genus" reg="Liogma">Liogma</tp:taxon-name-part><tp:taxon-name-part taxon-name-part-type="species" reg="mikado">mikado</tp:taxon-name-part></tp:taxon-name></italic> (Alexander, 1919) <bold>E</bold><italic><tp:taxon-name><tp:taxon-name-part taxon-name-part-type="genus" reg="Liogma">Liogma</tp:taxon-name-part><tp:taxon-name-part taxon-name-part-type="species" reg="brevipecten">brevipecten</tp:taxon-name-part></tp:taxon-name></italic> Alexander, 1932 <bold>F</bold><italic><tp:taxon-name><tp:taxon-name-part taxon-name-part-type="genus" reg="Liogma">Liogma</tp:taxon-name-part><tp:taxon-name-part taxon-name-part-type="species" reg="serraticornis">serraticornis</tp:taxon-name-part></tp:taxon-name></italic> Alexander, 1919 <bold>G</bold><italic><tp:taxon-name><tp:taxon-name-part taxon-name-part-type="genus" reg="Triogma">Triogma</tp:taxon-name-part><tp:taxon-name-part taxon-name-part-type="species" reg="kuwanai">kuwanai</tp:taxon-name-part></tp:taxon-name></italic> (Alexander, 1913). Scale bar: 1 mm.</p></caption><graphic xmlns:xlink="http://www.w3.org/1999/xlink" xlink:href="zookeys-1083-013-g004.jpg" position="float" orientation="portrait" xlink:type="simple" id="oo_637477.jpg"><uri content-type="original_file" xlink:type="simple">https://binary.pensoft.net/fig/637477</uri></graphic></fig><fig id="F5" position="float" orientation="portrait"><object-id xmlns:xlink="http://www.w3.org/1999/xlink" content-type="doi" xlink:type="simple">10.3897/zookeys.1083.75624.figure5</object-id><object-id xmlns:xlink="http://www.w3.org/1999/xlink" content-type="arpha" xlink:type="simple">C14A51EC-2E4B-5AFA-BAAE-E158F4B95178</object-id><label>Figure 5.</label><caption><p>Wing <bold>A</bold><italic><tp:taxon-name><tp:taxon-name-part taxon-name-part-type="genus" reg="Cylindrotoma">Cylindrotoma</tp:taxon-name-part><tp:taxon-name-part taxon-name-part-type="species" reg="distinctissima">distinctissima</tp:taxon-name-part></tp:taxon-name></italic> (Meigen, 1818) <bold>B</bold><italic><tp:taxon-name><tp:taxon-name-part taxon-name-part-type="genus" reg="Diogma">Diogma</tp:taxon-name-part><tp:taxon-name-part taxon-name-part-type="species" reg="caudata">caudata</tp:taxon-name-part></tp:taxon-name></italic> Takahashi, 1960 <bold>C</bold><italic><tp:taxon-name><tp:taxon-name-part taxon-name-part-type="genus" reg="Diogma">Diogma</tp:taxon-name-part><tp:taxon-name-part taxon-name-part-type="species" reg="glabrata">glabrata</tp:taxon-name-part></tp:taxon-name></italic> (Meigen, 1818) <bold>D</bold><italic><tp:taxon-name><tp:taxon-name-part taxon-name-part-type="genus" reg="Liogma">Liogma</tp:taxon-name-part><tp:taxon-name-part taxon-name-part-type="species" reg="mikado">mikado</tp:taxon-name-part></tp:taxon-name></italic> (Alexander, 1919) <bold>E</bold><italic><tp:taxon-name><tp:taxon-name-part taxon-name-part-type="genus" reg="Liogma">Liogma</tp:taxon-name-part><tp:taxon-name-part taxon-name-part-type="species" reg="brevipecten">brevipecten</tp:taxon-name-part></tp:taxon-name></italic> Alexander, 1932 <bold>F</bold><italic><tp:taxon-name><tp:taxon-name-part taxon-name-part-type="genus" reg="Liogma">Liogma</tp:taxon-name-part><tp:taxon-name-part taxon-name-part-type="species" reg="serraticornis">serraticornis</tp:taxon-name-part></tp:taxon-name></italic> Alexander, 1919 <bold>G</bold><italic><tp:taxon-name><tp:taxon-name-part taxon-name-part-type="genus" reg="Triogma">Triogma</tp:taxon-name-part><tp:taxon-name-part taxon-name-part-type="species" reg="kuwanai">kuwanai</tp:taxon-name-part></tp:taxon-name></italic> (Alexander, 1913) of “<italic><tp:taxon-name><tp:taxon-name-part taxon-name-part-type="genus" reg="Triogma"/><tp:taxon-name-part taxon-name-part-type="species" reg="kuwanai">kuwanai</tp:taxon-name-part></tp:taxon-name></italic>” form <bold>H</bold><italic><tp:taxon-name><tp:taxon-name-part taxon-name-part-type="genus" reg="Triogma">Triogma</tp:taxon-name-part><tp:taxon-name-part taxon-name-part-type="species" reg="kuwanai">kuwanai</tp:taxon-name-part></tp:taxon-name></italic> (Alexander, 1913) of “<italic><tp:taxon-name><tp:taxon-name-part taxon-name-part-type="genus" reg="Triogma"/><tp:taxon-name-part taxon-name-part-type="species" reg="limbinervis">limbinervis</tp:taxon-name-part></tp:taxon-name></italic>” form.</p></caption><graphic xmlns:xlink="http://www.w3.org/1999/xlink" xlink:href="zookeys-1083-013-g005.jpg" position="float" orientation="portrait" xlink:type="simple" id="oo_637478.jpg"><uri content-type="original_file" xlink:type="simple">https://binary.pensoft.net/fig/637478</uri></graphic></fig><fig id="F8" position="float" orientation="portrait"><object-id xmlns:xlink="http://www.w3.org/1999/xlink" content-type="doi" xlink:type="simple">10.3897/zookeys.1083.75624.figure8</object-id><object-id xmlns:xlink="http://www.w3.org/1999/xlink" content-type="arpha" xlink:type="simple">FE9780E9-2A6B-5E07-9363-593764E62F14</object-id><label>Figure 8.</label><caption><p>Occurrence data in Japan and surrounding areas of <bold>A</bold><italic><tp:taxon-name><tp:taxon-name-part taxon-name-part-type="genus" reg="Cylindrotoma">Cylindrotoma</tp:taxon-name-part><tp:taxon-name-part taxon-name-part-type="species" reg="distinctissima">distinctissima</tp:taxon-name-part></tp:taxon-name></italic> (Meigen, 1818) <bold>B</bold><italic><tp:taxon-name><tp:taxon-name-part taxon-name-part-type="genus" reg="Diogma">Diogma</tp:taxon-name-part><tp:taxon-name-part taxon-name-part-type="species" reg="glabrata">glabrata</tp:taxon-name-part></tp:taxon-name></italic> (Meigen, 1818) and <italic><tp:taxon-name><tp:taxon-name-part taxon-name-part-type="genus" reg="Diogma">D.</tp:taxon-name-part><tp:taxon-name-part taxon-name-part-type="species" reg="caudata">caudata</tp:taxon-name-part></tp:taxon-name></italic> Takahashi, 1960. Red dots indicate locations of investigated specimens, white dots indicate approximate locations of literature data. Green dot indicate approximate location of type locality of <italic><tp:taxon-name><tp:taxon-name-part taxon-name-part-type="genus" reg="Diogma">D.</tp:taxon-name-part><tp:taxon-name-part taxon-name-part-type="species" reg="caudata">caudata</tp:taxon-name-part></tp:taxon-name></italic> Takahashi, 1960.</p></caption><graphic xmlns:xlink="http://www.w3.org/1999/xlink" xlink:href="zookeys-1083-013-g008.jpg" position="float" orientation="portrait" xlink:type="simple" id="oo_637481.jpg"><uri content-type="original_file" xlink:type="simple">https://binary.pensoft.net/fig/637481</uri></graphic></fig><fig id="F10" position="float" orientation="portrait"><object-id xmlns:xlink="http://www.w3.org/1999/xlink" content-type="doi" xlink:type="simple">10.3897/zookeys.1083.75624.figure10</object-id><object-id xmlns:xlink="http://www.w3.org/1999/xlink" content-type="arpha" xlink:type="simple">5C65A6EE-2686-5E76-AE03-450DAAEA0C26</object-id><label>Figure 10.</label><caption><p>Female genital structures of <italic><tp:taxon-name><tp:taxon-name-part taxon-name-part-type="genus" reg="Cylindrotoma">Cylindrotoma</tp:taxon-name-part><tp:taxon-name-part taxon-name-part-type="species" reg="nigriventris">nigriventris</tp:taxon-name-part></tp:taxon-name></italic> Loew, 1849 <bold>A</bold> terminalia, lateral view <bold>B</bold> sperm ducts <bold>C</bold> Spermathecae.</p></caption><graphic xmlns:xlink="http://www.w3.org/1999/xlink" xlink:href="zookeys-1083-013-g010.jpg" position="float" orientation="portrait" xlink:type="simple" id="oo_637483.jpg"><uri content-type="original_file" xlink:type="simple">https://binary.pensoft.net/fig/637483</uri></graphic></fig></tp:treatment-sec><ref-list><ref id="B62"><mixed-citation xmlns:xlink="http://www.w3.org/1999/xlink" xlink:type="simple"><person-group><name name-style="western"><surname>Takahashi</surname><given-names>M</given-names></name></person-group> (<year>1960</year>) <article-title>A revision of Japanese <tp:taxon-name><tp:taxon-name-part taxon-name-part-type="subfamily">Cylindrotominae</tp:taxon-name-part></tp:taxon-name> (<tp:taxon-name><tp:taxon-name-part taxon-name-part-type="order">Diptera</tp:taxon-name-part></tp:taxon-name>, <tp:taxon-name><tp:taxon-name-part taxon-name-part-type="family">Tipulidae</tp:taxon-name-part></tp:taxon-name>).</article-title><source>Transactions of the Shikoku Entomological Society</source><volume>6</volume>: <fpage>81</fpage>–<lpage>91</lpage>.</mixed-citation></ref><ref id="B59"><mixed-citation xmlns:xlink="http://www.w3.org/1999/xlink" xlink:type="simple"><person-group><name name-style="western"><surname>Siitonen</surname><given-names>O</given-names></name></person-group> (<year>1984</year>) <article-title><italic><tp:taxon-name><tp:taxon-name-part taxon-name-part-type="genus">Diogma</tp:taxon-name-part><tp:taxon-name-part taxon-name-part-type="species">caudata</tp:taxon-name-part></tp:taxon-name></italic> Takahashi, 1960 Suomella uusi vaaksiainen (<tp:taxon-name><tp:taxon-name-part taxon-name-part-type="family">Cylindrotomidae</tp:taxon-name-part></tp:taxon-name>).</article-title><source>Notulae entomologica</source><volume>64</volume>(<issue>4</issue>): <fpage>203</fpage>.</mixed-citation></ref><ref id="B58"><mixed-citation xmlns:xlink="http://www.w3.org/1999/xlink" xlink:type="simple"><person-group><name name-style="western"><surname>Sidorenko</surname><given-names>VS</given-names></name></person-group> (<year>1999</year>) <article-title><tp:taxon-name><tp:taxon-name-part taxon-name-part-type="family">Cylindrotomidae</tp:taxon-name-part></tp:taxon-name>.</article-title> In: <person-group><name name-style="western"><surname>Ler</surname><given-names>PA</given-names></name></person-group> (<role>Ed.</role>) <issue-title>Key to the insects of Russian Far East.</issue-title><source>Vol. VI. <tp:taxon-name><tp:taxon-name-part taxon-name-part-type="order">Diptera</tp:taxon-name-part></tp:taxon-name> and <tp:taxon-name><tp:taxon-name-part taxon-name-part-type="order">Siphonaptera</tp:taxon-name-part></tp:taxon-name>. Part 1. Dalnauka, Vladivostok</source>, <fpage>68</fpage>–<lpage>70</lpage>.</mixed-citation></ref><ref id="B38"><mixed-citation xmlns:xlink="http://www.w3.org/1999/xlink" xlink:type="simple"><person-group><name name-style="western"><surname>Oosterbroek</surname><given-names>P</given-names></name><name name-style="western"><surname>Dufour</surname><given-names>C</given-names></name><name name-style="western"><surname>Pilipenko</surname><given-names>VE</given-names></name></person-group> (<year>2001</year>) <article-title>On the presence of <tp:taxon-name><tp:taxon-name-part taxon-name-part-type="genus">Dolichopeza</tp:taxon-name-part></tp:taxon-name> (subgenus <tp:taxon-name><tp:taxon-name-part taxon-name-part-type="genus"/><tp:taxon-name-part taxon-name-part-type="subgenus">Oropeza</tp:taxon-name-part></tp:taxon-name>) in the westpalaearctic (<tp:taxon-name><tp:taxon-name-part taxon-name-part-type="order">Diptera</tp:taxon-name-part></tp:taxon-name>, <tp:taxon-name><tp:taxon-name-part taxon-name-part-type="family">Tipulidae</tp:taxon-name-part></tp:taxon-name>).</article-title><source>Bulletin de la Societe Neuchateloise des Sciences Naturelles</source><volume>124</volume>: <fpage>119</fpage>–<lpage>123</lpage>.</mixed-citation></ref><ref id="B40"><mixed-citation xmlns:xlink="http://www.w3.org/1999/xlink" xlink:type="simple"><person-group><name name-style="western"><surname>Paramonov</surname><given-names>NM</given-names></name></person-group> (<year>2004a</year>) <italic><tp:taxon-name><tp:taxon-name-part taxon-name-part-type="genus">Diogma</tp:taxon-name-part><tp:taxon-name-part taxon-name-part-type="species">caudata</tp:taxon-name-part></tp:taxon-name></italic> Takahashi, 1960 new to the fauna of Russia (<tp:taxon-name><tp:taxon-name-part taxon-name-part-type="order">Diptera</tp:taxon-name-part></tp:taxon-name>, <tp:taxon-name><tp:taxon-name-part taxon-name-part-type="family">Cylindrotomidae</tp:taxon-name-part></tp:taxon-name>). Zoosystematica Rossica 12: e258.</mixed-citation></ref><ref id="B42"><mixed-citation xmlns:xlink="http://www.w3.org/1999/xlink" xlink:type="simple"><person-group><name name-style="western"><surname>Paramonov</surname><given-names>NM</given-names></name></person-group> (<year>2005</year>) <article-title><italic><tp:taxon-name><tp:taxon-name-part taxon-name-part-type="genus">Diogma</tp:taxon-name-part><tp:taxon-name-part taxon-name-part-type="species">dmitrii</tp:taxon-name-part></tp:taxon-name></italic> sp. n., a new species of cylindrotomid crane-flies (<tp:taxon-name><tp:taxon-name-part taxon-name-part-type="order">Diptera</tp:taxon-name-part></tp:taxon-name>, <tp:taxon-name><tp:taxon-name-part taxon-name-part-type="family">Cylindrotomidae</tp:taxon-name-part></tp:taxon-name>) from the Caucasus.</article-title><source>Entomologicheskoe Obozrenie</source><volume>84</volume>: <fpage>215</fpage>–<lpage>218</lpage>.</mixed-citation></ref><ref id="B34"><mixed-citation xmlns:xlink="http://www.w3.org/1999/xlink" xlink:type="simple"><person-group><name name-style="western"><surname>Mukkala</surname><given-names>VM</given-names></name><name name-style="western"><surname>Haarto</surname><given-names>A</given-names></name><name name-style="western"><surname>Koponen</surname><given-names>S</given-names></name><name name-style="western"><surname>Mukkala</surname><given-names>L</given-names></name><name name-style="western"><surname>Rinne</surname><given-names>V</given-names></name><name name-style="western"><surname>Salmela</surname><given-names>J</given-names></name></person-group> (<year>2005</year>) <article-title>On insects, arachnids and other invertebrates in Kivistönmäki, Ilmajoki.</article-title><source>W-album</source><volume>2</volume>: <fpage>1</fpage>–<lpage>34</lpage>. <ext-link xlink:href="10.13140/RG.2.1.1584.4320" ext-link-type="doi" xlink:type="simple">https://doi.org/10.13140/RG.2.1.1584.4320</ext-link></mixed-citation></ref><ref id="B15"><mixed-citation xmlns:xlink="http://www.w3.org/1999/xlink" xlink:type="simple"><person-group><name name-style="western"><surname>Bartsch</surname><given-names>H</given-names></name><name name-style="western"><surname>Cederberg</surname><given-names>B</given-names></name><name name-style="western"><surname>Engelmark</surname><given-names>R</given-names></name><name name-style="western"><surname>Hedmark</surname><given-names>K</given-names></name><name name-style="western"><surname>Viklund</surname><given-names>B</given-names></name></person-group> (<year>2005</year>) <article-title><tp:taxon-name><tp:taxon-name-part taxon-name-part-type="order">Diptera</tp:taxon-name-part></tp:taxon-name>.</article-title> In: <person-group><name name-style="western"><surname>Gardenfors</surname><given-names>U</given-names></name></person-group> (<role>Ed.</role>) <issue-title>The 2005 red list of Swedish species.</issue-title><source>Swedish Species Information Centre, Uppsala</source>, <fpage>325</fpage>–<lpage>337</lpage>.</mixed-citation></ref><ref id="B43"><mixed-citation xmlns:xlink="http://www.w3.org/1999/xlink" xlink:type="simple"><person-group><name name-style="western"><surname>Paramonov</surname><given-names>NM</given-names></name></person-group> (<year>2006</year>) <article-title><tp:taxon-name><tp:taxon-name-part taxon-name-part-type="family">Cylindrotomidae</tp:taxon-name-part></tp:taxon-name>.</article-title> In: <person-group><name name-style="western"><surname>Leley</surname><given-names>AS</given-names></name></person-group> (<role>Ed.</role>) <issue-title>Key to the Insects of Russian Far East.</issue-title><source>6. <tp:taxon-name><tp:taxon-name-part taxon-name-part-type="order">Diptera</tp:taxon-name-part></tp:taxon-name> and <tp:taxon-name><tp:taxon-name-part taxon-name-part-type="order">Siphonaptera</tp:taxon-name-part></tp:taxon-name>. 4. Supplement. Dalnauka, Vladivostok</source>, <fpage>887</fpage>–<lpage>889</lpage>.</mixed-citation></ref><ref id="B49"><mixed-citation xmlns:xlink="http://www.w3.org/1999/xlink" xlink:type="simple"><person-group><name name-style="western"><surname>Polevoi</surname><given-names>AV</given-names></name></person-group> (<year>2006</year>) <article-title>New data on the <tp:taxon-name><tp:taxon-name-part taxon-name-part-type="order">Diptera</tp:taxon-name-part></tp:taxon-name> fauna of Kivach Nature Reserve.</article-title><source>Trudy Karelskogo Nauchnogo Tsentra RAN (Transactions of the Karelian Research Centre of the Russian Academy of Science)</source><volume>2006</volume>: <fpage>95</fpage>–<lpage>104</lpage>.</mixed-citation></ref><ref id="B52"><mixed-citation xmlns:xlink="http://www.w3.org/1999/xlink" xlink:type="simple"><person-group><name name-style="western"><surname>Sandström</surname><given-names>J</given-names></name></person-group> (<year>2008</year>) ArtDatabanken: Faktablad, <italic><tp:taxon-name><tp:taxon-name-part taxon-name-part-type="genus">Diogma</tp:taxon-name-part><tp:taxon-name-part taxon-name-part-type="species">caudata</tp:taxon-name-part></tp:taxon-name></italic> – nordlig strimharkrank. <ext-link xlink:href="https://www.artdatabanken.se/" ext-link-type="uri" xlink:type="simple">https://www.artdatabanken.se/</ext-link> [2020-09-01]</mixed-citation></ref><ref id="B53"><mixed-citation xmlns:xlink="http://www.w3.org/1999/xlink" xlink:type="simple"><person-group><name name-style="western"><surname>Salmela</surname><given-names>J</given-names></name></person-group> (<year>2008</year>) <article-title>Semiaquatic fly (<tp:taxon-name><tp:taxon-name-part taxon-name-part-type="order">Diptera</tp:taxon-name-part></tp:taxon-name>, <tp:taxon-name><tp:taxon-name-part taxon-name-part-type="suborder">Nematocera</tp:taxon-name-part></tp:taxon-name>) fauna of fens, springs, headwater streams and alpine wetlands in the northern boreal ecoregion, Finland.</article-title><source>W-album</source><volume>6</volume>: <fpage>1</fpage>–<lpage>63</lpage>.</mixed-citation></ref><ref id="B54"><mixed-citation xmlns:xlink="http://www.w3.org/1999/xlink" xlink:type="simple"><person-group><name name-style="western"><surname>Salmela</surname><given-names>J</given-names></name></person-group> (<year>2012a</year>) <article-title>Annotated list of Finnish crane flies (<tp:taxon-name><tp:taxon-name-part taxon-name-part-type="order">Diptera</tp:taxon-name-part></tp:taxon-name>, <tp:taxon-name><tp:taxon-name-part taxon-name-part-type="family">Tipulidae</tp:taxon-name-part></tp:taxon-name>, <tp:taxon-name><tp:taxon-name-part taxon-name-part-type="family">Limoniidae</tp:taxon-name-part></tp:taxon-name>, <tp:taxon-name><tp:taxon-name-part taxon-name-part-type="family">Pediciidae</tp:taxon-name-part></tp:taxon-name>, <tp:taxon-name><tp:taxon-name-part taxon-name-part-type="family">Cylindrotomidae</tp:taxon-name-part></tp:taxon-name>).</article-title><source>Entomologica Fennica</source><volume>22</volume>: <fpage>219</fpage>–<lpage>242</lpage>. <ext-link xlink:href="10.33338/ef.5002" ext-link-type="doi" xlink:type="simple">https://doi.org/10.33338/ef.5002</ext-link></mixed-citation></ref><ref id="B55"><mixed-citation xmlns:xlink="http://www.w3.org/1999/xlink" xlink:type="simple"><person-group><name name-style="western"><surname>Salmela</surname><given-names>J</given-names></name></person-group> (<year>2012b</year>) <article-title>Biogeographic patterns of Finnish crane flies (<tp:taxon-name><tp:taxon-name-part taxon-name-part-type="order">Diptera</tp:taxon-name-part></tp:taxon-name>, <tp:taxon-name><tp:taxon-name-part taxon-name-part-type="superfamily">Tipuloidea</tp:taxon-name-part></tp:taxon-name>).</article-title><source>Psyche</source><volume>2012</volume>: <fpage>1</fpage>–<lpage>19</lpage>. <ext-link xlink:href="10.1155/2012/913710" ext-link-type="doi" xlink:type="simple">https://doi.org/10.1155/2012/913710</ext-link></mixed-citation></ref><ref id="B56"><mixed-citation xmlns:xlink="http://www.w3.org/1999/xlink" xlink:type="simple"><person-group><name name-style="western"><surname>Salmela</surname><given-names>J</given-names></name><name name-style="western"><surname>Petrašiūnas</surname><given-names>A</given-names></name></person-group> (<year>2014</year>) <article-title>Checklist of the infraorder <tp:taxon-name><tp:taxon-name-part taxon-name-part-type="infraorder">Tipulomorpha</tp:taxon-name-part></tp:taxon-name> (<tp:taxon-name><tp:taxon-name-part taxon-name-part-type="family">Trichoceridae</tp:taxon-name-part></tp:taxon-name>, <tp:taxon-name><tp:taxon-name-part taxon-name-part-type="superfamily">Tipuloidea</tp:taxon-name-part></tp:taxon-name>) (<tp:taxon-name><tp:taxon-name-part taxon-name-part-type="order">Diptera</tp:taxon-name-part></tp:taxon-name>) of Finland.</article-title><source>ZooKeys</source><volume>441</volume>: <fpage>21</fpage>–<lpage>36</lpage>. <ext-link xlink:href="10.3897/zookeys.441.7533" ext-link-type="doi" xlink:type="simple">https://doi.org/10.3897/zookeys.441.7533</ext-link></mixed-citation></ref><ref id="B37"><mixed-citation xmlns:xlink="http://www.w3.org/1999/xlink" xlink:type="simple"><person-group><name name-style="western"><surname>Nakamura</surname><given-names>T</given-names></name></person-group> (<year>2014</year>) <tp:taxon-name><tp:taxon-name-part taxon-name-part-type="family">Cylindrotomidae</tp:taxon-name-part></tp:taxon-name>. In: Nakamura T, Saigusa T, Suwa M (Eds) Catalogue of the insects of Japan, Volume 8 <tp:taxon-name><tp:taxon-name-part taxon-name-part-type="order">Diptera</tp:taxon-name-part></tp:taxon-name> (Part 1 <tp:taxon-name><tp:taxon-name-part taxon-name-part-type="suborder">Nematocera</tp:taxon-name-part></tp:taxon-name> - <tp:taxon-name><tp:taxon-name-part taxon-name-part-type="suborder">Brachycera</tp:taxon-name-part></tp:taxon-name><tp:taxon-name><tp:taxon-name-part taxon-name-part-type="clade">Aschiza</tp:taxon-name-part></tp:taxon-name>), Touka Shobo, Fukuoka, 54.</mixed-citation></ref><ref id="B39"><mixed-citation xmlns:xlink="http://www.w3.org/1999/xlink" xlink:type="simple"><person-group><name name-style="western"><surname>Oosterbroek</surname><given-names>P</given-names></name></person-group> (<year>2021</year>) Catalogue of the Crane flies of the World (<tp:taxon-name><tp:taxon-name-part taxon-name-part-type="class">Insecta</tp:taxon-name-part></tp:taxon-name>, <tp:taxon-name><tp:taxon-name-part taxon-name-part-type="order">Diptera</tp:taxon-name-part></tp:taxon-name>, <tp:taxon-name><tp:taxon-name-part taxon-name-part-type="suborder">Nematocera</tp:taxon-name-part></tp:taxon-name>, <tp:taxon-name><tp:taxon-name-part taxon-name-part-type="superfamily">Tipuloidea</tp:taxon-name-part></tp:taxon-name>). <ext-link xlink:href="https://ccw.naturalis.nl/index.php" ext-link-type="uri" xlink:type="simple">https://ccw.naturalis.nl/index.php</ext-link> [2021.09.07]</mixed-citation></ref></ref-list></tp:taxon-treatment>
