# Supplementary material for: ﻿Notes on the taxonomic status and distribution of some Cylindrotomidae (Diptera, Tipuloidea), with emphasis on Japanese species
Source: Zookeys. 2022 Jan 24;1083:13–88. doi: 10.3897/zookeys.1083.75624 (PMC8803752; doi:10.3897/zookeys.1083.75624)
Supplement: XML Treatment for Diogma glabrata [file zookeys.1083.75624-treatment5.xml]

<!DOCTYPE tp:taxon-treatment
  PUBLIC "-//TaxonX//DTD Taxonomic Treatment Publishing DTD v0 20100105//EN" "tax-treatment-NSO.dtd">
<tp:taxon-treatment xmlns:tp="http://www.plazi.org/taxpub"><tp:treatment-meta><kwd-group><label>Taxon classification</label><kwd>
                <named-content content-type="kingdom">Animalia</named-content>
              </kwd><kwd>
                <named-content content-type="order">Diptera</named-content>
              </kwd><kwd>
                <named-content content-type="family">Cylindrotomidae</named-content>
              </kwd></kwd-group><mixed-citation publication-type="journal"><person-group><name><surname>Kolcsár</surname><given-names>Levente-Péter</given-names></name><name><surname>Paramonov</surname><given-names>Nikolai</given-names></name><name><surname>Imada</surname><given-names>Yume</given-names></name><name><surname>Kato</surname><given-names>Daichi</given-names></name><name><surname>Gamboa</surname><given-names>Maribet</given-names></name><name><surname>Shinoka</surname><given-names>Dai</given-names></name><name><surname>Kato</surname><given-names>Makoto</given-names></name><name><surname>Watanabe</surname><given-names>Kozo</given-names></name></person-group><article-title>﻿Notes on the taxonomic status and distribution of some <tp:taxon-name><tp:taxon-name-part taxon-name-part-type="family">Cylindrotomidae</tp:taxon-name-part></tp:taxon-name> (<tp:taxon-name><tp:taxon-name-part taxon-name-part-type="order">Diptera</tp:taxon-name-part></tp:taxon-name>, <tp:taxon-name><tp:taxon-name-part taxon-name-part-type="superfamily">Tipuloidea</tp:taxon-name-part></tp:taxon-name>), with emphasis on Japanese species</article-title><source>Zookeys</source><day>24</day><month>01</month><year>2022</year><volume>1083</volume><fpage>13</fpage><lpage>88</lpage><pub-id pub-id-type="doi">10.3897/zookeys.1083.75624</pub-id></mixed-citation></tp:treatment-meta><tp:nomenclature><label>﻿</label><tp:taxon-name>
              <object-id xmlns:xlink="http://www.w3.org/1999/xlink" content-type="arpha" xlink:type="simple">62F83DDA-AC22-5F5B-983C-10AAF0063D1A</object-id>
              <tp:taxon-name-part taxon-name-part-type="genus" reg="Diogma">Diogma</tp:taxon-name-part>
              <tp:taxon-name-part taxon-name-part-type="species" reg="glabrata">glabrata</tp:taxon-name-part>
            </tp:taxon-name><tp:taxon-authority>(Meigen, 1818)</tp:taxon-authority><xref ref-type="fig" rid="F4">Figs 4C</xref><xref ref-type="fig" rid="F5">, 5C</xref><xref ref-type="fig" rid="F8">, 8B</xref><xref ref-type="fig" rid="F14">, 14</xref><xref ref-type="fig" rid="F15">, 15</xref><xref ref-type="fig" rid="F16">, 16</xref><tp:nomenclature-citation-list><tp:nomenclature-citation><tp:taxon-name>
                  <tp:taxon-name-part taxon-name-part-type="genus" reg="Phalacrocera">Phalacrocera</tp:taxon-name-part>
                  <tp:taxon-name-part taxon-name-part-type="species" reg="megacauda">megacauda</tp:taxon-name-part>
                </tp:taxon-name><comment>in <xref ref-type="bibr" rid="B7">Alexander 1931</xref>: 349–350: original description.</comment></tp:nomenclature-citation><tp:nomenclature-citation><tp:taxon-name>
                  <tp:taxon-name-part taxon-name-part-type="genus" reg="Diogma">Diogma</tp:taxon-name-part>
                  <tp:taxon-name-part taxon-name-part-type="species" reg="glabrata">glabrata</tp:taxon-name-part>
                  <tp:taxon-name-part taxon-name-part-type="subspecies" reg="megacauda">megacauda</tp:taxon-name-part>
                </tp:taxon-name><comment>in <xref ref-type="bibr" rid="B10">Alexander 1949</xref>: 196: comparison; <xref ref-type="bibr" rid="B27">Ishida 1955</xref>: 76: distribution; <xref ref-type="bibr" rid="B62">Takahashi 1960</xref>: 82: distribution, comparison, illustration; <xref ref-type="bibr" rid="B13">Alexander 1966</xref>: 122: distribution, faunistic records; <xref ref-type="bibr" rid="B58">Sidorenko 1999</xref>: 68–70: identification key, illustration, distribution.</comment></tp:nomenclature-citation><tp:nomenclature-citation><tp:taxon-name>
                  <tp:taxon-name-part taxon-name-part-type="genus" reg="Diogma">Diogma</tp:taxon-name-part>
                  <tp:taxon-name-part taxon-name-part-type="species" reg="glabrata">glabrata</tp:taxon-name-part>
                </tp:taxon-name><comment>(<tp:taxon-name><tp:taxon-name-part taxon-name-part-type="genus" reg="Diogma"/><tp:taxon-name-part taxon-name-part-type="species" reg="glabrata">glabrata</tp:taxon-name-part></tp:taxon-name><tp:taxon-name><tp:taxon-name-part taxon-name-part-type="genus" reg="Phalacrocera"/><tp:taxon-name-part taxon-name-part-type="species" reg="megacauda">megacauda</tp:taxon-name-part></tp:taxon-name>) in <xref ref-type="bibr" rid="B43">Paramonov 2006</xref>: 888–889: identification key, illustration, distribution.</comment></tp:nomenclature-citation><tp:nomenclature-citation><tp:taxon-name>
                  <tp:taxon-name-part taxon-name-part-type="genus" reg="Diogma">Diogma</tp:taxon-name-part>
                  <tp:taxon-name-part taxon-name-part-type="species" reg="glabrata">glabrata</tp:taxon-name-part>
                  <tp:taxon-name-part taxon-name-part-type="subspecies" reg="megacauda">megacauda</tp:taxon-name-part>
                </tp:taxon-name><comment>, <tp:taxon-name><tp:taxon-name-part taxon-name-part-type="genus" reg="Diogma">D.</tp:taxon-name-part><tp:taxon-name-part taxon-name-part-type="species" reg="glabrata">glabrata</tp:taxon-name-part></tp:taxon-name> in <xref ref-type="bibr" rid="B23">Gelhaus et al. 2007</xref>: synonymy, comparison, ecology, distribution, illustration.</comment></tp:nomenclature-citation><tp:nomenclature-citation><tp:taxon-name>
                  <tp:taxon-name-part taxon-name-part-type="genus" reg="Diogma">Diogma</tp:taxon-name-part>
                  <tp:taxon-name-part taxon-name-part-type="species" reg="glabrata">glabrata</tp:taxon-name-part>
                </tp:taxon-name><comment>in <xref ref-type="bibr" rid="B37">Nakamura 2014</xref>: 54: distribution; <xref ref-type="bibr" rid="B26">Imada 2020</xref>: biology and ecology of larvae.</comment></tp:nomenclature-citation></tp:nomenclature-citation-list></tp:nomenclature><tp:treatment-sec sec-type="type material" id="SECID0EP2DK"><title>Non-type material examined.</title><p><bold>Belarus</bold> • 2 ♂, 1 ♀; Brest Oblast; Kamenets District, Belavezhskaya Pushcha National Park; <named-content xmlns:xlink="http://www.w3.org/1999/xlink" content-type="dwc:verbatimCoordinates" xlink:type="simple"><named-content content-type="geo-json" specific-use="{&#34;type&#34;:&#34;Point&#34;,&#34;coordinates&#34;:[23.817460,52.588070]}" id="NCID0E12DK" xlink:type="simple">52.58807°N, 23.81746°E</named-content></named-content>; alt. 160 m; 4 Aug. 1961; E.P. Narchuk leg.; <named-content xmlns:xlink="http://www.w3.org/1999/xlink" content-type="dwc:institutional_code" xlink:type="simple">ZIN</named-content>. <bold>Denmark</bold> • 1 ♂; ?Upilbo; 27 Jul. 1917; P. Nielsen leg.; <named-content xmlns:xlink="http://www.w3.org/1999/xlink" content-type="dwc:institutional_code" xlink:type="simple">USNM</named-content>. <bold>Estonia</bold> • 1 ♀; Ida-Viru County, Narva-Jõesuu Town [Gungerburg]; <named-content xmlns:xlink="http://www.w3.org/1999/xlink" content-type="dwc:verbatimCoordinates" xlink:type="simple"><named-content content-type="geo-json" specific-use="{&#34;type&#34;:&#34;Point&#34;,&#34;coordinates&#34;:[28.030000,59.450000]}" id="NCID0EQ3DK" xlink:type="simple">59.45°N, 28.03°E</named-content></named-content>; 18 Jul. 1909; A.I. Chekini leg.; <named-content xmlns:xlink="http://www.w3.org/1999/xlink" content-type="dwc:institutional_code" xlink:type="simple">ZIN</named-content>. <bold>Finland</bold> • 1 ♂, 2 ♀; Pihtipudas, Valkeispuro; <named-content xmlns:xlink="http://www.w3.org/1999/xlink" content-type="dwc:verbatimCoordinates" xlink:type="simple"><named-content content-type="geo-json" specific-use="{&#34;type&#34;:&#34;Point&#34;,&#34;coordinates&#34;:[26.053360,63.410820]}" id="NCID0E63DK" xlink:type="simple">63.41082°N, 26.05336°E</named-content></named-content>; alt. 170 m; 12 Jul. 2008 – 14 Aug. 2008; J. Salmela leg.; Malaise trap; <abbrev xmlns:xlink="http://www.w3.org/1999/xlink" content-type="institution" xlink:title="Regional Museum of Lapland, Rovaniemi, Finland" id="ABBRID0EE4DK" xlink:type="simple">LMM</abbrev>. • 1 ♂; Luvia, Niemenkyla; <named-content xmlns:xlink="http://www.w3.org/1999/xlink" content-type="dwc:verbatimCoordinates" xlink:type="simple"><named-content content-type="geo-json" specific-use="{&#34;type&#34;:&#34;Point&#34;,&#34;coordinates&#34;:[21.565860,61.391080]}" id="NCID0EM4DK" xlink:type="simple">61.39108°N, 21.56586°E</named-content></named-content>; 12 m; 18 Jul. 2012; E. Viitanen leg.; <abbrev xmlns:xlink="http://www.w3.org/1999/xlink" xlink:title="Private Collection of L.-P. Kolcsár" id="ABBRID0ER4DK" xlink:type="simple">CKLP</abbrev>. • 1 ♂; Mustasaari, Valassaaret; <named-content xmlns:xlink="http://www.w3.org/1999/xlink" content-type="dwc:verbatimCoordinates" xlink:type="simple"><named-content content-type="geo-json" specific-use="{&#34;type&#34;:&#34;Point&#34;,&#34;coordinates&#34;:[21.074210,63.431030]}" id="NCID0EY4DK" xlink:type="simple">63.43103°N, 21.07421°E</named-content></named-content>; alt. 1 m; 2 Jul. 2019; E. Viitanen leg.; <abbrev xmlns:xlink="http://www.w3.org/1999/xlink" xlink:title="Private Collection of L.-P. Kolcsár" id="ABBRID0E44DK" xlink:type="simple">CKLP</abbrev>. • 1 ♀; Virolahti, Kurkela; <named-content xmlns:xlink="http://www.w3.org/1999/xlink" content-type="dwc:verbatimCoordinates" xlink:type="simple"><named-content content-type="geo-json" specific-use="{&#34;type&#34;:&#34;Point&#34;,&#34;coordinates&#34;:[27.838470,60.568580]}" id="NCID0EE5DK" xlink:type="simple">60.56858°N, 27.83847°E</named-content></named-content>; alt. 8 m; 25 Jul. 2016; E. Viitanen leg.; <abbrev xmlns:xlink="http://www.w3.org/1999/xlink" xlink:title="Private Collection of L.-P. Kolcsár" id="ABBRID0EJ5DK" xlink:type="simple">CKLP</abbrev>. • 1 ♀; Fennia, Kb: 698:72, Ilomantsi, Tapionaho; <named-content xmlns:xlink="http://www.w3.org/1999/xlink" content-type="dwc:verbatimCoordinates" xlink:type="simple"><named-content content-type="geo-json" specific-use="{&#34;type&#34;:&#34;Point&#34;,&#34;coordinates&#34;:[31.483710,62.860160]}" id="NCID0EQ5DK" xlink:type="simple">62.86016°N, 31.48371°E</named-content></named-content>; alt. 190 m; 7 Jul. 1993 – 28 Jul. 1993; J.B. Jakovlev leg.; <named-content xmlns:xlink="http://www.w3.org/1999/xlink" content-type="dwc:institutional_code" xlink:type="simple">ZIN</named-content>. • 1 ♀; Sotkamo, Iso-Matojarvi, Window trap №3, Kn: 7086:590; <named-content xmlns:xlink="http://www.w3.org/1999/xlink" content-type="dwc:verbatimCoordinates" xlink:type="simple"><named-content content-type="geo-json" specific-use="{&#34;type&#34;:&#34;Point&#34;,&#34;coordinates&#34;:[28.859710,63.866380]}" id="NCID0E45DK" xlink:type="simple">63.86638°N, 28.85971°E</named-content></named-content>; alt. 210 m; 1 Jul. 1997 – 14 Jul 1997; Kuussaari leg.; <named-content xmlns:xlink="http://www.w3.org/1999/xlink" content-type="dwc:institutional_code" xlink:type="simple">ZIN</named-content>. <bold>Japan</bold> • 2 ♂; Hokkaido, Higashikawa, Asahidake, River Yukomabetsu; <named-content xmlns:xlink="http://www.w3.org/1999/xlink" content-type="dwc:verbatimCoordinates" xlink:type="simple"><named-content content-type="geo-json" specific-use="{&#34;type&#34;:&#34;Point&#34;,&#34;coordinates&#34;:[142.802290,43.652260]}" id="NCID0EM6DK" xlink:type="simple">43.65226°N, 142.80229°E</named-content></named-content>; alt. 1120 m; 23 Jul. 2019; L.-P. Kolcsár leg.; <abbrev xmlns:xlink="http://www.w3.org/1999/xlink" xlink:title="Private Collection of L.-P. Kolcsár" id="ABBRID0ER6DK" xlink:type="simple">CKLP</abbrev>. • 4 ♂, 1 ♀; Hokkaido, Shari, Shiretoko Pass; <named-content xmlns:xlink="http://www.w3.org/1999/xlink" content-type="dwc:verbatimCoordinates" xlink:type="simple"><named-content content-type="geo-json" specific-use="{&#34;type&#34;:&#34;Point&#34;,&#34;coordinates&#34;:[145.101660,44.053310]}" id="NCID0EY6DK" xlink:type="simple">44.05331°N, 145.10166°E</named-content></named-content>; alt. 716 m; 26 Jul. 2019; L.-P. Kolcsár leg.; <abbrev xmlns:xlink="http://www.w3.org/1999/xlink" xlink:title="Private Collection of L.-P. Kolcsár" id="ABBRID0E46DK" xlink:type="simple">CKLP</abbrev>. • 1 ♂; Iwate, Hachimantai, Toshiti Spa; <named-content xmlns:xlink="http://www.w3.org/1999/xlink" content-type="dwc:verbatimCoordinates" xlink:type="simple"><named-content content-type="geo-json" specific-use="{&#34;type&#34;:&#34;Point&#34;,&#34;coordinates&#34;:[140.868040,39.942530]}" id="NCID0EEAEK" xlink:type="simple">39.94253°N, 140.86804°E</named-content></named-content>; alt. 1344 m; 3 Aug. 2013; • 2 ♀; same locality; 5 Aug. 2015; D. Kato leg.; <named-content xmlns:xlink="http://www.w3.org/1999/xlink" content-type="dwc:institutional_code" xlink:type="simple">BLKU</named-content>. • 4 ♂; Nagano, Otakimura, Mt. Ontake; <named-content xmlns:xlink="http://www.w3.org/1999/xlink" content-type="dwc:verbatimCoordinates" xlink:type="simple"><named-content content-type="geo-json" specific-use="{&#34;type&#34;:&#34;Point&#34;,&#34;coordinates&#34;:[137.514210,35.868940]}" id="NCID0ERAEK" xlink:type="simple">35.86894°N, 137.51421°E</named-content></named-content>; alt. 1990 m; 22 Jul. 2016; D. Kato leg.; <named-content xmlns:xlink="http://www.w3.org/1999/xlink" content-type="dwc:institutional_code" xlink:type="simple">BLKU</named-content>. • 1 ♂; Toyama, Toyama, Arimine Jurodani; <named-content xmlns:xlink="http://www.w3.org/1999/xlink" content-type="dwc:verbatimCoordinates" xlink:type="simple"><named-content content-type="geo-json" specific-use="{&#34;type&#34;:&#34;Point&#34;,&#34;coordinates&#34;:[137.421980,36.460630]}" id="NCID0E5AEK" xlink:type="simple">36.46063°N, 137.42198°E</named-content></named-content>; alt. 1130 m; 28 Aug. 2009 – 1 Sep. 2009; • 1 ♀; same locality; 1 Sep. 2009 – 8 Sep. 2009; M. Watanabe leg; Malaise trap; <named-content xmlns:xlink="http://www.w3.org/1999/xlink" content-type="dwc:institutional_code" xlink:type="simple">BLKU</named-content>. <bold>Latvia</bold> • 1 ♀; Dolesmuiža, Doles sala; <named-content xmlns:xlink="http://www.w3.org/1999/xlink" content-type="dwc:verbatimCoordinates" xlink:type="simple"><named-content content-type="geo-json" specific-use="{&#34;type&#34;:&#34;Point&#34;,&#34;coordinates&#34;:[24.201400,56.866000]}" id="NCID0ENBEK" xlink:type="simple">56.866°N, 24.2014°E</named-content></named-content>; alt. 4 m; 20 Jul. 2018; L.-P. Kolcsár leg.; <abbrev xmlns:xlink="http://www.w3.org/1999/xlink" xlink:title="Private Collection of L.-P. Kolcsár" id="ABBRID0ESBEK" xlink:type="simple">CKLP</abbrev>. • 1 ♂, 1 ♀; Skaistkalne, small stream; <named-content xmlns:xlink="http://www.w3.org/1999/xlink" content-type="dwc:verbatimCoordinates" xlink:type="simple"><named-content content-type="geo-json" specific-use="{&#34;type&#34;:&#34;Point&#34;,&#34;coordinates&#34;:[24.637000,56.411000]}" id="NCID0EZBEK" xlink:type="simple">56.411°N, 24.637°E</named-content></named-content>; alt. 12 m; ; L.-P. Kolcsár leg.; birch-spruce forest; <abbrev xmlns:xlink="http://www.w3.org/1999/xlink" xlink:title="Private Collection of L.-P. Kolcsár" id="ABBRID0E5BEK" xlink:type="simple">CKLP</abbrev>. <bold>Russia</bold> • 1 ♂; Altai Republic, Turochak District, near Artybash Settlement; <named-content xmlns:xlink="http://www.w3.org/1999/xlink" content-type="dwc:verbatimCoordinates" xlink:type="simple"><named-content content-type="geo-json" specific-use="{&#34;type&#34;:&#34;Point&#34;,&#34;coordinates&#34;:[87.265350,51.792990]}" id="NCID0EHCEK" xlink:type="simple">51.79299°N, 87.26535°E</named-content></named-content>; alt. 430 m; 15 Jul. 2006; N.M. Paramonov leg.; <named-content xmlns:xlink="http://www.w3.org/1999/xlink" content-type="dwc:institutional_code" xlink:type="simple">ZIN</named-content>. • 1 ♀; Amur Oblast, Shimanovsk District, Urochishche Samodon, 100 km W Svobodny City; <named-content xmlns:xlink="http://www.w3.org/1999/xlink" content-type="dwc:verbatimCoordinates" xlink:type="simple"><named-content content-type="geo-json" specific-use="{&#34;type&#34;:&#34;Point&#34;,&#34;coordinates&#34;:[126.830000,51.290000]}" id="NCID0EUCEK" xlink:type="simple">51.29°N, 126.83°E</named-content></named-content>; alt. 320 m; 6 Aug. 1959; A.G. Zinovjev leg.; <named-content xmlns:xlink="http://www.w3.org/1999/xlink" content-type="dwc:institutional_code" xlink:type="simple">ZIN</named-content>. • 1 ♂; Amur Oblast, Shimanovsk District, Simonovo Settlement, 75km W Svobodny City; <named-content xmlns:xlink="http://www.w3.org/1999/xlink" content-type="dwc:verbatimCoordinates" xlink:type="simple"><named-content content-type="geo-json" specific-use="{&#34;type&#34;:&#34;Point&#34;,&#34;coordinates&#34;:[126.980000,51.460000]}" id="NCID0EBDEK" xlink:type="simple">51.46°N, 126.98°E</named-content></named-content>; alt. 305 m; 27 Jul. 1959; A.G. Zinovjev leg.; <named-content xmlns:xlink="http://www.w3.org/1999/xlink" content-type="dwc:institutional_code" xlink:type="simple">ZIN</named-content>. • 1 ♂; Leningrad Oblast, Luga District, Jashhera Village; <named-content xmlns:xlink="http://www.w3.org/1999/xlink" content-type="dwc:verbatimCoordinates" xlink:type="simple"><named-content content-type="geo-json" specific-use="{&#34;type&#34;:&#34;Point&#34;,&#34;coordinates&#34;:[29.820000,58.890000]}" id="NCID0EODEK" xlink:type="simple">58.89°N, 29.82°E</named-content></named-content>; alt. 40 m; 23 Jul. 1963; A.A. Stackelberg leg.; <named-content xmlns:xlink="http://www.w3.org/1999/xlink" content-type="dwc:institutional_code" xlink:type="simple">ZIN</named-content>. • 2 ♂, 1 ♀; Leningrad Oblast, Gobzhicy Village; <named-content xmlns:xlink="http://www.w3.org/1999/xlink" content-type="dwc:verbatimCoordinates" xlink:type="simple"><named-content content-type="geo-json" specific-use="{&#34;type&#34;:&#34;Point&#34;,&#34;coordinates&#34;:[30.130000,58.830000]}" id="NCID0E2DEK" xlink:type="simple">58.83°N, 30.13°E</named-content></named-content>; 7 Jul. 1934 -16 Jul. 1934; A.A. Stackelberg leg.; <named-content xmlns:xlink="http://www.w3.org/1999/xlink" content-type="dwc:institutional_code" xlink:type="simple">ZIN</named-content>. • 1 ♂, 2 ♀; Leningrad Oblast, Tolmachyovo Urban Locality; <named-content xmlns:xlink="http://www.w3.org/1999/xlink" content-type="dwc:verbatimCoordinates" xlink:type="simple"><named-content content-type="geo-json" specific-use="{&#34;type&#34;:&#34;Point&#34;,&#34;coordinates&#34;:[29.910000,58.860000]}" id="NCID0EIEEK" xlink:type="simple">58.86°N, 29.91°E</named-content></named-content>, alt. 60 m; 16 Jul. 1935 – 26 Jul. 1935; A.A. Stackelberg leg.; <named-content xmlns:xlink="http://www.w3.org/1999/xlink" content-type="dwc:institutional_code" xlink:type="simple">ZIN</named-content>. • 1 ♂; Leningrad Oblast, Kamenka River; <named-content xmlns:xlink="http://www.w3.org/1999/xlink" content-type="dwc:verbatimCoordinates" xlink:type="simple"><named-content content-type="geo-json" specific-use="{&#34;type&#34;:&#34;Point&#34;,&#34;coordinates&#34;:[29.760000,58.880000]}" id="NCID0EVEEK" xlink:type="simple">58.88°N, 29.76°E</named-content></named-content>; alt. 65 m; 8 Jul. 1935 ; A.A. Stackelberg leg.; <named-content xmlns:xlink="http://www.w3.org/1999/xlink" content-type="dwc:institutional_code" xlink:type="simple">ZIN</named-content>. • 2 ♂, 5 ♀, Leningrad Oblast, Vsevolozhsk District, Jukki Village; <named-content xmlns:xlink="http://www.w3.org/1999/xlink" content-type="dwc:verbatimCoordinates" xlink:type="simple"><named-content content-type="geo-json" specific-use="{&#34;type&#34;:&#34;Point&#34;,&#34;coordinates&#34;:[30.270000,60.110000]}" id="NCID0ECFEK" xlink:type="simple">60.11°N, 30.27°E</named-content></named-content>; alt. 58 m; 13 Jul. 1931 – 22 Jul. 1933; A.A. Stackelberg leg.; <named-content xmlns:xlink="http://www.w3.org/1999/xlink" content-type="dwc:institutional_code" xlink:type="simple">ZIN</named-content>. • 1 ♂; Leningrad Oblast, Vsevolozhsk District, Ostrovki Village; <named-content xmlns:xlink="http://www.w3.org/1999/xlink" content-type="dwc:verbatimCoordinates" xlink:type="simple"><named-content content-type="geo-json" specific-use="{&#34;type&#34;:&#34;Point&#34;,&#34;coordinates&#34;:[30.820000,59.810000]}" id="NCID0EPFEK" xlink:type="simple">59.81°N, 30.82°E</named-content></named-content>; alt. 13 m; 21 Jun. 1906 – 22 Jun. 1906; G.G. Jakobson leg.; <named-content xmlns:xlink="http://www.w3.org/1999/xlink" content-type="dwc:institutional_code" xlink:type="simple">ZIN</named-content>. • 1 ♂; Magadan Oblast, Magadan Urban Okrug, near Sokol Urban Settlement; <named-content xmlns:xlink="http://www.w3.org/1999/xlink" content-type="dwc:verbatimCoordinates" xlink:type="simple"><named-content content-type="geo-json" specific-use="{&#34;type&#34;:&#34;Point&#34;,&#34;coordinates&#34;:[150.710000,59.920000]}" id="NCID0E3FEK" xlink:type="simple">59.92°N, 150.71°E</named-content></named-content>; alt. 177 m; 11 Jul. 2014 – 19 Jul. 2014; N.E. Vikhrev leg.; <named-content xmlns:xlink="http://www.w3.org/1999/xlink" content-type="dwc:institutional_code" xlink:type="simple">ZIN</named-content>. • 2 ♀; Moscow Oblast, Naro-Fominsk District, Naro-Fominsk City, near Vostochnyy Community; <named-content xmlns:xlink="http://www.w3.org/1999/xlink" content-type="dwc:verbatimCoordinates" xlink:type="simple"><named-content content-type="geo-json" specific-use="{&#34;type&#34;:&#34;Point&#34;,&#34;coordinates&#34;:[36.688780,55.390940]}" id="NCID0EJGEK" xlink:type="simple">55.39094°N, 36.68878°E</named-content></named-content>; alt. 195 m; 29 Jun. 2011; • 1 ♂; same locality, 29 Jun. 2014; D.I. Gavryushin leg.; <named-content xmlns:xlink="http://www.w3.org/1999/xlink" content-type="dwc:institutional_code" xlink:type="simple">ZIN</named-content>. • 1 ♀; Moscow Oblast, Naro-Fominsky District, Vostochnyy [Oriental] settlement, within the settlement; <named-content xmlns:xlink="http://www.w3.org/1999/xlink" content-type="dwc:verbatimCoordinates" xlink:type="simple"><named-content content-type="geo-json" specific-use="{&#34;type&#34;:&#34;Point&#34;,&#34;coordinates&#34;:[36.498400,55.374100]}" id="NCID0EWGEK" xlink:type="simple">55.3741°N, 36.4984°E</named-content></named-content>; alt. 205 m; 29 Jun. 2011; D.I. Gavryushin leg.; <abbrev xmlns:xlink="http://www.w3.org/1999/xlink" xlink:title="Private Collection of L.-P. Kolcsár" id="ABBRID0E2GEK" xlink:type="simple">CKLP</abbrev>. • 1 ♂, Moscow Oblast, Naro-Fominsk, Nara River; <named-content xmlns:xlink="http://www.w3.org/1999/xlink" content-type="dwc:verbatimCoordinates" xlink:type="simple"><named-content content-type="geo-json" specific-use="{&#34;type&#34;:&#34;Point&#34;,&#34;coordinates&#34;:[36.740400,55.360750]}" id="NCID0ECHEK" xlink:type="simple">55.36075°N, 36.7404°E</named-content></named-content>; alt. 174 m; 29. Jun. 2014; D.I. Gavryushin leg.; <abbrev xmlns:xlink="http://www.w3.org/1999/xlink" xlink:title="Private Collection of L.-P. Kolcsár" id="ABBRID0EHHEK" xlink:type="simple">CKLP</abbrev>. • 1 ♀; Novgorod Oblast, Novgorod District, 1.5 km SE Glebovo Settlement; <named-content xmlns:xlink="http://www.w3.org/1999/xlink" content-type="dwc:verbatimCoordinates" xlink:type="simple"><named-content content-type="geo-json" specific-use="{&#34;type&#34;:&#34;Point&#34;,&#34;coordinates&#34;:[31.831980,58.548930]}" id="NCID0EOHEK" xlink:type="simple">58.54893°N, 31.83198°E</named-content></named-content>; alt. 40 m; 2010; N.M. Paramonov leg.; <named-content xmlns:xlink="http://www.w3.org/1999/xlink" content-type="dwc:institutional_code" xlink:type="simple">ZIN</named-content>. • 1 ♂; Primorsky Krai, Vladivostok City; <named-content xmlns:xlink="http://www.w3.org/1999/xlink" content-type="dwc:verbatimCoordinates" xlink:type="simple"><named-content content-type="geo-json" specific-use="{&#34;type&#34;:&#34;Point&#34;,&#34;coordinates&#34;:[131.885480,43.115530]}" id="NCID0E2HEK" xlink:type="simple">43.11553°N, 131.88548°E</named-content></named-content>; alt. 20 m; 8 Aug. 2003; V.V. Sidorenko leg.; <named-content xmlns:xlink="http://www.w3.org/1999/xlink" content-type="dwc:institutional_code" xlink:type="simple">ZIN</named-content>. • 1 ♂; Primorsky Krai, Chuguyevka District, Verchneussuri station; <named-content xmlns:xlink="http://www.w3.org/1999/xlink" content-type="dwc:verbatimCoordinates" xlink:type="simple"><named-content content-type="geo-json" specific-use="{&#34;type&#34;:&#34;Point&#34;,&#34;coordinates&#34;:[133.979000,44.067000]}" id="NCID0EIIEK" xlink:type="simple">44.067°N, 133.979°E</named-content></named-content>; alt. 330 m; 30 Jul. 1979; A.G. Zinovjev leg.; <named-content xmlns:xlink="http://www.w3.org/1999/xlink" content-type="dwc:institutional_code" xlink:type="simple">ZIN</named-content>. • 1 ♂; Primorsky Krai, Krasnoarmeysk District, Udegeyskaya Legenda National Park, apiary; <named-content xmlns:xlink="http://www.w3.org/1999/xlink" content-type="dwc:verbatimCoordinates" xlink:type="simple"><named-content content-type="geo-json" specific-use="{&#34;type&#34;:&#34;Point&#34;,&#34;coordinates&#34;:[135.204510,45.460520]}" id="NCID0EVIEK" xlink:type="simple">45.46052°N, 135.20451°E</named-content></named-content>; alt. 700 m; 19 Jul. 2009; A.N. Ovtshinnikov leg.; <named-content xmlns:xlink="http://www.w3.org/1999/xlink" content-type="dwc:institutional_code" xlink:type="simple">ZIN</named-content>. • 1 ♀; Primorsky Krai, Terney District, Terney Urban-type Settlement, Lower Serebryanka [Sanhobe] River; <named-content xmlns:xlink="http://www.w3.org/1999/xlink" content-type="dwc:verbatimCoordinates" xlink:type="simple"><named-content content-type="geo-json" specific-use="{&#34;type&#34;:&#34;Point&#34;,&#34;coordinates&#34;:[136.580000,45.090000]}" id="NCID0ECJEK" xlink:type="simple">45.09°N, 136.58°E</named-content></named-content>; alt. 60 m; 6 Aug. 1941; K.J. Grunin leg.; <named-content xmlns:xlink="http://www.w3.org/1999/xlink" content-type="dwc:institutional_code" xlink:type="simple">ZIN</named-content>. • 1 ♂; Primorsky Krai,Ussuriysk Urban Settlement, Gorno-Tajozhnoe Settlement, 25 km SE Ussuriysk; <named-content xmlns:xlink="http://www.w3.org/1999/xlink" content-type="dwc:verbatimCoordinates" xlink:type="simple"><named-content content-type="geo-json" specific-use="{&#34;type&#34;:&#34;Point&#34;,&#34;coordinates&#34;:[132.150000,43.690000]}" id="NCID0EPJEK" xlink:type="simple">43.69°N, 132.15°E</named-content></named-content>; alt. 120 m; 3 Aug. 1963; E.P. Narchuk leg.; <named-content xmlns:xlink="http://www.w3.org/1999/xlink" content-type="dwc:institutional_code" xlink:type="simple">ZIN</named-content>. • 1 ♀; Sakhalin Oblast, Severo-Kurilsky District, Kuril Islands, Paramushir Island, Rifovaya Bay; <named-content xmlns:xlink="http://www.w3.org/1999/xlink" content-type="dwc:verbatimCoordinates" xlink:type="simple"><named-content content-type="geo-json" specific-use="{&#34;type&#34;:&#34;Point&#34;,&#34;coordinates&#34;:[156.013800,50.459400]}" id="NCID0E3JEK" xlink:type="simple">50.4594°N, 156.0138°E</named-content></named-content>; alt. 130 m; 30 Aug. 1999; A.S. Lelej, S.Y. Storozhenko leg.; <named-content xmlns:xlink="http://www.w3.org/1999/xlink" content-type="dwc:institutional_code" xlink:type="simple">ZIN</named-content>. • 1 ♂; Sakhalin Oblast, Yuzhno-Kurilsk Urban Settlement, Kuril Islands, Kunashir Island, near Lagunnoe Lake; <named-content xmlns:xlink="http://www.w3.org/1999/xlink" content-type="dwc:verbatimCoordinates" xlink:type="simple"><named-content content-type="geo-json" specific-use="{&#34;type&#34;:&#34;Point&#34;,&#34;coordinates&#34;:[145.759000,44.062000]}" id="NCID0EJKEK" xlink:type="simple">44.062°N, 145.759°E</named-content></named-content>; alt. 20 m; 25 Jul. 1955; N.A. Violovich leg.; <named-content xmlns:xlink="http://www.w3.org/1999/xlink" content-type="dwc:institutional_code" xlink:type="simple">ZIN</named-content>. • 1 ♀; Sakhalin Oblast, Kuril Islands, Shikotan Island, near Malokurilskoye Village; <named-content xmlns:xlink="http://www.w3.org/1999/xlink" content-type="dwc:verbatimCoordinates" xlink:type="simple"><named-content content-type="geo-json" specific-use="{&#34;type&#34;:&#34;Point&#34;,&#34;coordinates&#34;:[146.827000,43.866000]}" id="NCID0EWKEK" xlink:type="simple">43.866°N, 146.827°E</named-content></named-content>; alt. 30 m; 21 Aug. 1963; G.O. Krivoluckaja leg. <named-content xmlns:xlink="http://www.w3.org/1999/xlink" content-type="dwc:institutional_code" xlink:type="simple">ZIN</named-content>. • 1 ♂; Sakhalin Oblast, Sakhalin Island, Yuzhno-Sakhalinsk City; <named-content xmlns:xlink="http://www.w3.org/1999/xlink" content-type="dwc:verbatimCoordinates" xlink:type="simple"><named-content content-type="geo-json" specific-use="{&#34;type&#34;:&#34;Point&#34;,&#34;coordinates&#34;:[142.730000,46.950000]}" id="NCID0EDLEK" xlink:type="simple">46.95°N, 142.73°E</named-content></named-content>; alt. 50 m; 29 Jul. 1959; N.A. Violovich leg.; <named-content xmlns:xlink="http://www.w3.org/1999/xlink" content-type="dwc:institutional_code" xlink:type="simple">ZIN</named-content>. • 1 ♀; Samara Oblast, Zhigulyovsk Urban Okrug, Zhiguli Nature Reserve, Bakhilova Polyana; <named-content xmlns:xlink="http://www.w3.org/1999/xlink" content-type="dwc:verbatimCoordinates" xlink:type="simple"><named-content content-type="geo-json" specific-use="{&#34;type&#34;:&#34;Point&#34;,&#34;coordinates&#34;:[49.662520,53.435430]}" id="NCID0EQLEK" xlink:type="simple">53.43543°N, 49.66252°E</named-content></named-content>; alt. 45 m; 24 Jun. 2006; N.M. Paramonov leg.; <named-content xmlns:xlink="http://www.w3.org/1999/xlink" content-type="dwc:institutional_code" xlink:type="simple">ZIN</named-content>. • 1 ♀; Tver Oblast, Udomlya District, 1,5 km NW Kaskovo Village; <named-content xmlns:xlink="http://www.w3.org/1999/xlink" content-type="dwc:verbatimCoordinates" xlink:type="simple"><named-content content-type="geo-json" specific-use="{&#34;type&#34;:&#34;Point&#34;,&#34;coordinates&#34;:[35.034970,57.984750]}" id="NCID0E4LEK" xlink:type="simple">57.98475°N, 35.03497°E</named-content></named-content>; alt. 167 m; 19 Jul. 2017; A.G. Korobkov leg.; <named-content xmlns:xlink="http://www.w3.org/1999/xlink" content-type="dwc:institutional_code" xlink:type="simple">ZIN</named-content>. • 1 ♂; Tver Oblast, Udomlya District, Moldino Settlement; <named-content xmlns:xlink="http://www.w3.org/1999/xlink" content-type="dwc:verbatimCoordinates" xlink:type="simple"><named-content content-type="geo-json" specific-use="{&#34;type&#34;:&#34;Point&#34;,&#34;coordinates&#34;:[35.249650,57.748070]}" id="NCID0EKMEK" xlink:type="simple">57.74807°N, 35.24965°E</named-content></named-content>; alt. 155 m; 4 Jul. 2018; • 1 ♂; same locality; 5 Jul. 2018; A.G. Korobkov leg.; <named-content xmlns:xlink="http://www.w3.org/1999/xlink" content-type="dwc:institutional_code" xlink:type="simple">ZIN</named-content>. • 1 ♂; Yaroslavl Oblast, Tutayev District, near former railway station Pustovo; <named-content xmlns:xlink="http://www.w3.org/1999/xlink" content-type="dwc:verbatimCoordinates" xlink:type="simple"><named-content content-type="geo-json" specific-use="{&#34;type&#34;:&#34;Point&#34;,&#34;coordinates&#34;:[39.560160,57.814380]}" id="NCID0EXMEK" xlink:type="simple">57.81438°N, 39.56016°E</named-content></named-content>; alt. 122 m; 30 Jun. 2012; M.A. Klepikov leg.; pine forest, stream; <named-content xmlns:xlink="http://www.w3.org/1999/xlink" content-type="dwc:institutional_code" xlink:type="simple">ZIN</named-content>.</p></tp:treatment-sec><tp:treatment-sec sec-type="redescription" id="SECID0EBNEK"><title>Redescription.</title><p><bold>Head.</bold> Dorsal part brown, ventral part yellowish brown (Fig. <xref ref-type="fig" rid="F14">14B, C</xref>). Frons with white to yellowish-grey pubescence, visible only in dry specimens (Fig. <xref ref-type="fig" rid="F14">14C, F</xref>). Rostrum yellowish brown, short without nasus; mouthparts pale brown to brown. Palpus pale brown to brown, 5 segmented; last segment slightly longer than penultimate segment (Fig. <xref ref-type="fig" rid="F14">14F</xref>). Scape cylindrical 1.8–2 × longer than pedicel; pedicel ovate; pedicel and scape same colour or pedicel slightly darker (Figs <xref ref-type="fig" rid="F4">4C</xref>, <xref ref-type="fig" rid="F14">14E, F</xref>); flagellum 14 segmented, gradually darkening from base to tip; flagellar segments simple in both sexes, not expanded ventrally; male flagellomere cylindrical, with short sparse whitish setae – sensilla, slightly denser in ventral and lateral sides; last segment 1.5–1.8 × longer than penultimate (Figs <xref ref-type="fig" rid="F4">4C</xref>, <xref ref-type="fig" rid="F14">14E</xref>); female flagellomeres oval to cylindrical, first 4–6 flagellomeres oval, rest of segments cylindrical, sometimes all segment elongated, cylindrical as in male; only first 8–10 flagellomeres with sensilla; last flagellomere 1.8–2.8 × longer than penultimate (Figs <xref ref-type="fig" rid="F4">4C</xref>, <xref ref-type="fig" rid="F14">14F</xref>); verticels black, shorter than length of flagellomere; generally one verticel in ventral surface and two or three in dorsal/dorsolateral sides of flagellomeres, first segment with 4–6 shorter verticels.</p><fig id="F14" position="float" orientation="portrait"><object-id xmlns:xlink="http://www.w3.org/1999/xlink" content-type="doi" xlink:type="simple">10.3897/zookeys.1083.75624.figure14</object-id><object-id xmlns:xlink="http://www.w3.org/1999/xlink" content-type="arpha" xlink:type="simple">4320C226-6135-541C-A6D5-588E9D22598B</object-id><label>Figure 14.</label><caption><p><italic><tp:taxon-name><tp:taxon-name-part taxon-name-part-type="genus" reg="Diogma">Diogma</tp:taxon-name-part><tp:taxon-name-part taxon-name-part-type="species" reg="glabrata">glabrata</tp:taxon-name-part></tp:taxon-name></italic> (Meigen, 1818) <bold>A</bold> habitus of male, lateral view (colouration of wings is artefact) <bold>B</bold> head and thorax, lateral view <bold>C</bold> head and thorax, dorsal view of pale form <bold>D</bold> thorax, dorsal view – dark form <bold>E</bold> antenna of male, dorsal view <bold>F</bold> head of female, lateral view <bold>G</bold> female terminalia lateral view.</p></caption><graphic xmlns:xlink="http://www.w3.org/1999/xlink" xlink:href="zookeys-1083-013-g014.jpg" position="float" orientation="portrait" xlink:type="simple" id="oo_637487.jpg"><uri content-type="original_file" xlink:type="simple">https://binary.pensoft.net/fig/637487</uri></graphic></fig><p><bold>Thorax.</bold> General colouration yellowish with contrasting, shiny black markings. Pronotum yellow, middle part pale brown. Mesonotum yellow to pale brown with three separated black markings (Fig. <xref ref-type="fig" rid="F14">14C</xref>) or one big black patch (Fig. <xref ref-type="fig" rid="F14">14D</xref>). Scutellum yellow. Posterior part of mediotergite black (Fig. <xref ref-type="fig" rid="F14">14B</xref>). Anepisternum and katepisternum well separated; ventral part of katepisternum black; ventral part of anepisternum yellowish (Japan, Fig. <xref ref-type="fig" rid="F14">14B</xref>) or pale brown to brown (Finland, Russia). Ventral part of meron pale brown (Japan, Fig. <xref ref-type="fig" rid="F14">14B</xref>) or brown to black (Finland, Russia). Laterotergite black at ventral corner. Coxa and trochanter yellow, femur pale brown; tibia gradually darkening from pale brown to dark brown/black; tarsus uniformly black; tarsomeres each with one spur. Wing hyaline; veins pale brown to brown; pterostigma pale; three branches of M reaching wing margin, M<sub>1</sub> at same level as M<sub>1+2</sub>, cell a<sub>2</sub> narrow, &gt; 7 × longer than wide (Fig. <xref ref-type="fig" rid="F5">5C</xref>); wing membrane with interference patterns, visible with dark background. Halter monochrome or knob darker, yellow to pale brown.</p><p><bold>Abdomen.</bold> Tergites and sternites pale brown to brown, with paler longitudinal median line, poorly visible in dry specimens. Tergites and sternites 7 and 8 darker (Fig. <xref ref-type="fig" rid="F14">14A</xref>). Pleural parts yellow to greenish yellow in living specimen.</p><p><bold>Male terminalia.</bold> Large, black directed caudally (Fig. <xref ref-type="fig" rid="F14">14A</xref>). Tergite 9 not fused with gonocoxite, partly cover gonocoxite (Fig. <xref ref-type="fig" rid="F15">15C</xref>); medial part of tergite 9 rounded, with small tuft of hairs (Fig. <xref ref-type="fig" rid="F15">15A</xref>); lateral lobe of tergite 9 greatly extended, complex, shorter than basal part of tergite 9; shape variable, rectangular to triangular in lateral view (Fig. <xref ref-type="fig" rid="F15">15C</xref>); margin wavy, especially in caudal end (Fig. <xref ref-type="fig" rid="F15">15C</xref>, see also <xref ref-type="bibr" rid="B23">Gelhaus et al. 2007</xref>: figs 12–15); weakly curved inward in dorsal view (Fig. <xref ref-type="fig" rid="F15">15A</xref>); ventral base of lateral lobe with small, black, heavily sclerotised lobe (named lamina by some authors) considerably variable in shape (Fig. <xref ref-type="fig" rid="F15">15E</xref>, see also, <xref ref-type="bibr" rid="B23">Gelhaus et al. 2007</xref>: figs 16–20, <xref ref-type="bibr" rid="B62">Takahashi 1960</xref>: figs 2, 3). Posterior margin of tergite 9 between median round part and lateral lobe with dense short, blunt ended setae (Fig. <xref ref-type="fig" rid="F15">15A</xref>). Gonocoxite complex; apical and ventral lobe tips rounded with hairs; inner part of gonocoxite with less defined lobe, directed apically with hairs on tip (Fig. <xref ref-type="fig" rid="F15">15D</xref>). Gonostylus simple, outer half wider (Fig. <xref ref-type="fig" rid="F15">15F</xref>), with triangular, membranous lobe at inner side, poorly visible in dry specimens (Fig. <xref ref-type="fig" rid="F15">15G</xref>). Sperm pump and ejaculatory apodeme small (Fig. <xref ref-type="fig" rid="F15">15H–J</xref>), covered by parameres in lateral view (Fig. <xref ref-type="fig" rid="F15">15J</xref>). Dorsal lobe between interbases complex, sclerotised (Fig. <xref ref-type="fig" rid="F15">15H, J</xref>); interbase with ventral projection (Fig. <xref ref-type="fig" rid="F15">15J</xref>). Aedeagus bifid, branches long, curved ventrally almost in right angle, then turned dorsally (Fig. <xref ref-type="fig" rid="F15">15J</xref>).</p><fig id="F15" position="float" orientation="portrait"><object-id xmlns:xlink="http://www.w3.org/1999/xlink" content-type="doi" xlink:type="simple">10.3897/zookeys.1083.75624.figure15</object-id><object-id xmlns:xlink="http://www.w3.org/1999/xlink" content-type="arpha" xlink:type="simple">1511E80F-BDD9-5CB1-A018-4D9804E9859D</object-id><label>Figure 15.</label><caption><p>Male genital structures of <italic><tp:taxon-name><tp:taxon-name-part taxon-name-part-type="genus" reg="Diogma">Diogma</tp:taxon-name-part><tp:taxon-name-part taxon-name-part-type="species" reg="glabrata">glabrata</tp:taxon-name-part></tp:taxon-name></italic> (Meigen, 1818) <bold>A</bold> terminalia, dorsal view <bold>B</bold> terminalia, ventral view <bold>C</bold> terminalia, lateral view <bold>D</bold> gonocoxite, inner lateral view <bold>E</bold> shape of heavily sclerotized lobe (lamina) of tergite 9 <bold>F</bold> shape of the gonostylus, caudal view <bold>G</bold> shape of the gonostylus, inner ventral view <bold>H</bold> aedeagus complex, dorsal view <bold>I</bold> aedeagus complex, ventral view <bold>J</bold> aedeagus complex, lateral view. Abbreviations: al – gonocoxite apical lobe; gsl – gonostylar lobe; vl – gonocoxite ventral lobe.</p></caption><graphic xmlns:xlink="http://www.w3.org/1999/xlink" xlink:href="zookeys-1083-013-g015.jpg" position="float" orientation="portrait" xlink:type="simple" id="oo_637488.jpg"><uri content-type="original_file" xlink:type="simple">https://binary.pensoft.net/fig/637488</uri></graphic></fig><p><bold>Female terminalia.</bold> Brown, tip of cercus and hypopygial valve yellowish brown (Fig. <xref ref-type="fig" rid="F14">14G</xref>). Tergite 8 separated at middle by membranous area (Fig. <xref ref-type="fig" rid="F16">16A</xref>). Ventral corner of tergite 9 weakly rugged and with hairs (Fig. <xref ref-type="fig" rid="F16">16B</xref>). Triangular sclerite separated from tip of tergite 10 (Fig. <xref ref-type="fig" rid="F16">16A</xref>). Lateral lobe of tergite 10 relatively small, with long hairs (Fig. <xref ref-type="fig" rid="F16">16A, B</xref>). Cercus and hypogynial valve simple, wide, blade-shaped, tips rounded (Fig. <xref ref-type="fig" rid="F16">16B</xref>). Dorsal apical surface of cercus rough, formed by few blunt pyramid or round teeth (Fig. <xref ref-type="fig" rid="F16">16A, B</xref>). Base of sternite 8 sclerotised (Fig. <xref ref-type="fig" rid="F16">16B</xref>), lateral margins almost straight in ventral and inner dorsal view (Fig. <xref ref-type="fig" rid="F16">16C</xref>), with transverse creases (Fig. <xref ref-type="fig" rid="F16">16B, C</xref>). Two round spermathecae present, duct curved (Fig. <xref ref-type="fig" rid="F16">16D</xref>). Lateral sclerite of genital fork triangular, two sperm ducts simple, without any clear markings (Fig. <xref ref-type="fig" rid="F16">16C</xref>).</p><fig id="F16" position="float" orientation="portrait"><object-id xmlns:xlink="http://www.w3.org/1999/xlink" content-type="doi" xlink:type="simple">10.3897/zookeys.1083.75624.figure16</object-id><object-id xmlns:xlink="http://www.w3.org/1999/xlink" content-type="arpha" xlink:type="simple">2E415522-E7A4-5FD0-9868-59105C6BFBA6</object-id><label>Figure 16.</label><caption><p>Female genital structures of <italic><tp:taxon-name><tp:taxon-name-part taxon-name-part-type="genus" reg="Diogma">Diogma</tp:taxon-name-part><tp:taxon-name-part taxon-name-part-type="species" reg="glabrata">glabrata</tp:taxon-name-part></tp:taxon-name></italic> (Meigen, 1818) <bold>A</bold> terminalia, dorsal view <bold>B</bold> terminalia, lateral view <bold>C</bold> sternite 8, hypogynial valve, genital fork, and sperm ducts, inner dorsal view <bold>D</bold> spermathecae.</p></caption><graphic xmlns:xlink="http://www.w3.org/1999/xlink" xlink:href="zookeys-1083-013-g016.jpg" position="float" orientation="portrait" xlink:type="simple" id="oo_637489.jpg"><uri content-type="original_file" xlink:type="simple">https://binary.pensoft.net/fig/637489</uri></graphic></fig></tp:treatment-sec><tp:treatment-sec sec-type="distribution" id="SECID0ENXEK"><title>Distribution.</title><p>Austria, Belgium, Czech Rep., Denmark, Estonia, Finland, France, Germany, Great Britain, Ireland, Japan: Hokkaido I, Honshu I, Korea (North Korea or South Korea), Lithuania, Luxembourg, Netherlands, Norway, Poland, Romania, Slovakia, Sweden, Switzerland, and Russia (North European territory, Central European territory (Yaroslavl Oblast), Far East (Amur Oblast, Primorsky Krai, Sakhalin Oblast (Kuril Is: Kunashir I) (<xref ref-type="bibr" rid="B39">Oosterbroek 2021</xref>).</p><p>First records from Belarus, Latvia, and Russia: Altai Republic, Amur Oblast, Novgorod Oblast, Magadan Oblast, Samara Oblast, and Kuril Islands (Shikotan I and Paramushir I). Occurrence data in Japan and surrounding areas are presented in Figure <xref ref-type="fig" rid="F8">8B</xref>.</p></tp:treatment-sec><tp:treatment-sec sec-type="comments" id="SECID0E4XEK"><title>Comments.</title><p><italic><tp:taxon-name><tp:taxon-name-part taxon-name-part-type="genus" reg="Diogma">Diogma</tp:taxon-name-part><tp:taxon-name-part taxon-name-part-type="species" reg="glabrata">glabrata</tp:taxon-name-part></tp:taxon-name></italic> is a relatively common species in Europe, with a similar distribution to <italic><tp:taxon-name><tp:taxon-name-part taxon-name-part-type="genus" reg="Cylindrotoma">Cylindrotoma</tp:taxon-name-part><tp:taxon-name-part taxon-name-part-type="species" reg="distinctissima">distinctissima</tp:taxon-name-part></tp:taxon-name></italic>. However, it is rarer or seemingly absent from southern Europe (<xref ref-type="bibr" rid="B31">Kolcsár et al. 2018</xref>; <xref ref-type="bibr" rid="B39">Oosterbroek 2021</xref>). <xref ref-type="bibr" rid="B7">Alexander (1931)</xref> described the species <italic><tp:taxon-name><tp:taxon-name-part taxon-name-part-type="genus" reg="Phalacrocera">Phalacrocera</tp:taxon-name-part><tp:taxon-name-part taxon-name-part-type="species" reg="megacauda">megacauda</tp:taxon-name-part></tp:taxon-name></italic> from Japan, based on the external morphological characters, without describing or illustrating the male terminalia. Later, <xref ref-type="bibr" rid="B19">Edwards (1938)</xref> designated a new genus, <italic><tp:taxon-name><tp:taxon-name-part taxon-name-part-type="genus" reg="Diogma">Diogma</tp:taxon-name-part></tp:taxon-name></italic>, for <italic><tp:taxon-name><tp:taxon-name-part taxon-name-part-type="genus" reg="Cylindrotoma">Cylindrotoma</tp:taxon-name-part><tp:taxon-name-part taxon-name-part-type="species" reg="glabrata">glabrata</tp:taxon-name-part></tp:taxon-name></italic>, which was previously included in <italic><tp:taxon-name><tp:taxon-name-part taxon-name-part-type="genus" reg="Liogma">Liogma</tp:taxon-name-part></tp:taxon-name></italic> by Osten Sacken (1859). Later, <xref ref-type="bibr" rid="B10">Alexander (1949)</xref> moved <italic><tp:taxon-name><tp:taxon-name-part taxon-name-part-type="genus" reg="Phalacrocera">Phalacrocera</tp:taxon-name-part><tp:taxon-name-part taxon-name-part-type="species" reg="megacauda">megacauda</tp:taxon-name-part></tp:taxon-name></italic> to <italic><tp:taxon-name><tp:taxon-name-part taxon-name-part-type="genus" reg="Diogma">Diogma</tp:taxon-name-part></tp:taxon-name></italic> and mentioned it as a subspecies of <italic><tp:taxon-name><tp:taxon-name-part taxon-name-part-type="genus" reg="Diogma">Diogma</tp:taxon-name-part><tp:taxon-name-part taxon-name-part-type="species" reg="glabrata">glabrata</tp:taxon-name-part></tp:taxon-name></italic>, without detailing the difference or the reason for transferring it to subspecies rank. <xref ref-type="bibr" rid="B62">Takahashi (1960)</xref> illustrated the structural difference of the ventral lobe of tergite 9, called “lamina”, between <italic><tp:taxon-name><tp:taxon-name-part taxon-name-part-type="genus" reg="Diogma">Diogma</tp:taxon-name-part><tp:taxon-name-part taxon-name-part-type="species" reg="glabrata">glabrata</tp:taxon-name-part><tp:taxon-name-part taxon-name-part-type="subspecies" reg="megacauda">megacauda</tp:taxon-name-part></tp:taxon-name></italic>, and <italic><tp:taxon-name><tp:taxon-name-part taxon-name-part-type="genus" reg="Diogma">Diogma</tp:taxon-name-part><tp:taxon-name-part taxon-name-part-type="species" reg="glabrata">glabrata</tp:taxon-name-part><tp:taxon-name-part taxon-name-part-type="subspecies" reg="glabrata">glabrata</tp:taxon-name-part></tp:taxon-name></italic>. This lobe’s morphological variability was discussed and illustrated in detail by <xref ref-type="bibr" rid="B23">Gelhaus et al. (2007)</xref>. They concluded that the two <italic><tp:taxon-name><tp:taxon-name-part taxon-name-part-type="genus" reg="Diogma">D.</tp:taxon-name-part><tp:taxon-name-part taxon-name-part-type="species" reg="glabrata">glabrata</tp:taxon-name-part></tp:taxon-name></italic> subspecies did not significantly differ in stable features and synonymised <italic><tp:taxon-name><tp:taxon-name-part taxon-name-part-type="genus" reg="Diogma">D.</tp:taxon-name-part><tp:taxon-name-part taxon-name-part-type="species" reg="megacauda">megacauda</tp:taxon-name-part></tp:taxon-name></italic> with <italic><tp:taxon-name><tp:taxon-name-part taxon-name-part-type="genus" reg="Diogma">D.</tp:taxon-name-part><tp:taxon-name-part taxon-name-part-type="species" reg="glabrata">glabrata</tp:taxon-name-part></tp:taxon-name></italic>. After morphological comparisons of the Japanese specimens with the West Palearctic specimens, our conclusion is the same. Only the body colouration shows slight differences between the two groups, however, colour variation is common among different populations of <tp:taxon-name><tp:taxon-name-part taxon-name-part-type="subfamily">Cylindrotominae</tp:taxon-name-part></tp:taxon-name> species. In this study, the European specimens are found to be genetically separated from the Japanese specimens, and the <italic><tp:taxon-name><tp:taxon-name-part taxon-name-part-type="genus" reg="Diogma">D.</tp:taxon-name-part><tp:taxon-name-part taxon-name-part-type="species" reg="caudata">caudata</tp:taxon-name-part></tp:taxon-name></italic> sequences joined the Finnish <italic><tp:taxon-name><tp:taxon-name-part taxon-name-part-type="genus" reg="Diogma">D.</tp:taxon-name-part><tp:taxon-name-part taxon-name-part-type="species" reg="glabrata">glabrata</tp:taxon-name-part></tp:taxon-name></italic> clade. Additional sequences are needed for both <italic><tp:taxon-name><tp:taxon-name-part taxon-name-part-type="genus" reg="Diogma">Diogma</tp:taxon-name-part></tp:taxon-name></italic> species, from different areas of their distribution ranges, to resolve this genetic contradiction.</p></tp:treatment-sec><tp:treatment-sec><!--Section generated to contain objects referenced in tp:taxon-treatment.--><fig id="F4" position="float" orientation="portrait"><object-id xmlns:xlink="http://www.w3.org/1999/xlink" content-type="doi" xlink:type="simple">10.3897/zookeys.1083.75624.figure4</object-id><object-id xmlns:xlink="http://www.w3.org/1999/xlink" content-type="arpha" xlink:type="simple">8CA3F093-A87E-581E-B148-0C089A36B852</object-id><label>Figure 4.</label><caption><p>Antennae <bold>A</bold><italic><tp:taxon-name><tp:taxon-name-part taxon-name-part-type="genus" reg="Cylindrotoma">Cylindrotoma</tp:taxon-name-part><tp:taxon-name-part taxon-name-part-type="species" reg="distinctissima">distinctissima</tp:taxon-name-part></tp:taxon-name></italic> (Meigen, 1818) <bold>B</bold><italic><tp:taxon-name><tp:taxon-name-part taxon-name-part-type="genus" reg="Diogma">Diogma</tp:taxon-name-part><tp:taxon-name-part taxon-name-part-type="species" reg="caudata">caudata</tp:taxon-name-part></tp:taxon-name></italic> Takahashi, 1960 <bold>C</bold><italic><tp:taxon-name><tp:taxon-name-part taxon-name-part-type="genus" reg="Diogma">Diogma</tp:taxon-name-part><tp:taxon-name-part taxon-name-part-type="species" reg="glabrata">glabrata</tp:taxon-name-part></tp:taxon-name></italic> (Meigen, 1818) <bold>D</bold><italic><tp:taxon-name><tp:taxon-name-part taxon-name-part-type="genus" reg="Liogma">Liogma</tp:taxon-name-part><tp:taxon-name-part taxon-name-part-type="species" reg="mikado">mikado</tp:taxon-name-part></tp:taxon-name></italic> (Alexander, 1919) <bold>E</bold><italic><tp:taxon-name><tp:taxon-name-part taxon-name-part-type="genus" reg="Liogma">Liogma</tp:taxon-name-part><tp:taxon-name-part taxon-name-part-type="species" reg="brevipecten">brevipecten</tp:taxon-name-part></tp:taxon-name></italic> Alexander, 1932 <bold>F</bold><italic><tp:taxon-name><tp:taxon-name-part taxon-name-part-type="genus" reg="Liogma">Liogma</tp:taxon-name-part><tp:taxon-name-part taxon-name-part-type="species" reg="serraticornis">serraticornis</tp:taxon-name-part></tp:taxon-name></italic> Alexander, 1919 <bold>G</bold><italic><tp:taxon-name><tp:taxon-name-part taxon-name-part-type="genus" reg="Triogma">Triogma</tp:taxon-name-part><tp:taxon-name-part taxon-name-part-type="species" reg="kuwanai">kuwanai</tp:taxon-name-part></tp:taxon-name></italic> (Alexander, 1913). Scale bar: 1 mm.</p></caption><graphic xmlns:xlink="http://www.w3.org/1999/xlink" xlink:href="zookeys-1083-013-g004.jpg" position="float" orientation="portrait" xlink:type="simple" id="oo_637477.jpg"><uri content-type="original_file" xlink:type="simple">https://binary.pensoft.net/fig/637477</uri></graphic></fig><fig id="F5" position="float" orientation="portrait"><object-id xmlns:xlink="http://www.w3.org/1999/xlink" content-type="doi" xlink:type="simple">10.3897/zookeys.1083.75624.figure5</object-id><object-id xmlns:xlink="http://www.w3.org/1999/xlink" content-type="arpha" xlink:type="simple">C14A51EC-2E4B-5AFA-BAAE-E158F4B95178</object-id><label>Figure 5.</label><caption><p>Wing <bold>A</bold><italic><tp:taxon-name><tp:taxon-name-part taxon-name-part-type="genus" reg="Cylindrotoma">Cylindrotoma</tp:taxon-name-part><tp:taxon-name-part taxon-name-part-type="species" reg="distinctissima">distinctissima</tp:taxon-name-part></tp:taxon-name></italic> (Meigen, 1818) <bold>B</bold><italic><tp:taxon-name><tp:taxon-name-part taxon-name-part-type="genus" reg="Diogma">Diogma</tp:taxon-name-part><tp:taxon-name-part taxon-name-part-type="species" reg="caudata">caudata</tp:taxon-name-part></tp:taxon-name></italic> Takahashi, 1960 <bold>C</bold><italic><tp:taxon-name><tp:taxon-name-part taxon-name-part-type="genus" reg="Diogma">Diogma</tp:taxon-name-part><tp:taxon-name-part taxon-name-part-type="species" reg="glabrata">glabrata</tp:taxon-name-part></tp:taxon-name></italic> (Meigen, 1818) <bold>D</bold><italic><tp:taxon-name><tp:taxon-name-part taxon-name-part-type="genus" reg="Liogma">Liogma</tp:taxon-name-part><tp:taxon-name-part taxon-name-part-type="species" reg="mikado">mikado</tp:taxon-name-part></tp:taxon-name></italic> (Alexander, 1919) <bold>E</bold><italic><tp:taxon-name><tp:taxon-name-part taxon-name-part-type="genus" reg="Liogma">Liogma</tp:taxon-name-part><tp:taxon-name-part taxon-name-part-type="species" reg="brevipecten">brevipecten</tp:taxon-name-part></tp:taxon-name></italic> Alexander, 1932 <bold>F</bold><italic><tp:taxon-name><tp:taxon-name-part taxon-name-part-type="genus" reg="Liogma">Liogma</tp:taxon-name-part><tp:taxon-name-part taxon-name-part-type="species" reg="serraticornis">serraticornis</tp:taxon-name-part></tp:taxon-name></italic> Alexander, 1919 <bold>G</bold><italic><tp:taxon-name><tp:taxon-name-part taxon-name-part-type="genus" reg="Triogma">Triogma</tp:taxon-name-part><tp:taxon-name-part taxon-name-part-type="species" reg="kuwanai">kuwanai</tp:taxon-name-part></tp:taxon-name></italic> (Alexander, 1913) of “<italic><tp:taxon-name><tp:taxon-name-part taxon-name-part-type="genus" reg="Triogma"/><tp:taxon-name-part taxon-name-part-type="species" reg="kuwanai">kuwanai</tp:taxon-name-part></tp:taxon-name></italic>” form <bold>H</bold><italic><tp:taxon-name><tp:taxon-name-part taxon-name-part-type="genus" reg="Triogma">Triogma</tp:taxon-name-part><tp:taxon-name-part taxon-name-part-type="species" reg="kuwanai">kuwanai</tp:taxon-name-part></tp:taxon-name></italic> (Alexander, 1913) of “<italic><tp:taxon-name><tp:taxon-name-part taxon-name-part-type="genus" reg="Triogma"/><tp:taxon-name-part taxon-name-part-type="species" reg="limbinervis">limbinervis</tp:taxon-name-part></tp:taxon-name></italic>” form.</p></caption><graphic xmlns:xlink="http://www.w3.org/1999/xlink" xlink:href="zookeys-1083-013-g005.jpg" position="float" orientation="portrait" xlink:type="simple" id="oo_637478.jpg"><uri content-type="original_file" xlink:type="simple">https://binary.pensoft.net/fig/637478</uri></graphic></fig><fig id="F8" position="float" orientation="portrait"><object-id xmlns:xlink="http://www.w3.org/1999/xlink" content-type="doi" xlink:type="simple">10.3897/zookeys.1083.75624.figure8</object-id><object-id xmlns:xlink="http://www.w3.org/1999/xlink" content-type="arpha" xlink:type="simple">FE9780E9-2A6B-5E07-9363-593764E62F14</object-id><label>Figure 8.</label><caption><p>Occurrence data in Japan and surrounding areas of <bold>A</bold><italic><tp:taxon-name><tp:taxon-name-part taxon-name-part-type="genus" reg="Cylindrotoma">Cylindrotoma</tp:taxon-name-part><tp:taxon-name-part taxon-name-part-type="species" reg="distinctissima">distinctissima</tp:taxon-name-part></tp:taxon-name></italic> (Meigen, 1818) <bold>B</bold><italic><tp:taxon-name><tp:taxon-name-part taxon-name-part-type="genus" reg="Diogma">Diogma</tp:taxon-name-part><tp:taxon-name-part taxon-name-part-type="species" reg="glabrata">glabrata</tp:taxon-name-part></tp:taxon-name></italic> (Meigen, 1818) and <italic><tp:taxon-name><tp:taxon-name-part taxon-name-part-type="genus" reg="Diogma">D.</tp:taxon-name-part><tp:taxon-name-part taxon-name-part-type="species" reg="caudata">caudata</tp:taxon-name-part></tp:taxon-name></italic> Takahashi, 1960. Red dots indicate locations of investigated specimens, white dots indicate approximate locations of literature data. Green dot indicate approximate location of type locality of <italic><tp:taxon-name><tp:taxon-name-part taxon-name-part-type="genus" reg="Diogma">D.</tp:taxon-name-part><tp:taxon-name-part taxon-name-part-type="species" reg="caudata">caudata</tp:taxon-name-part></tp:taxon-name></italic> Takahashi, 1960.</p></caption><graphic xmlns:xlink="http://www.w3.org/1999/xlink" xlink:href="zookeys-1083-013-g008.jpg" position="float" orientation="portrait" xlink:type="simple" id="oo_637481.jpg"><uri content-type="original_file" xlink:type="simple">https://binary.pensoft.net/fig/637481</uri></graphic></fig></tp:treatment-sec><ref-list><ref id="B7"><mixed-citation xmlns:xlink="http://www.w3.org/1999/xlink" xlink:type="simple"><person-group><name name-style="western"><surname>Alexander</surname><given-names>CP</given-names></name></person-group> (<year>1931</year>) <article-title>New or little-known <tp:taxon-name><tp:taxon-name-part taxon-name-part-type="family">Tipulidae</tp:taxon-name-part></tp:taxon-name> from eastern Asia (<tp:taxon-name><tp:taxon-name-part taxon-name-part-type="order">Diptera</tp:taxon-name-part></tp:taxon-name>). IX.</article-title><source>Philippine Journal of Science</source><volume>44</volume>: <fpage>339</fpage>–<lpage>368</lpage>.</mixed-citation></ref><ref id="B10"><mixed-citation xmlns:xlink="http://www.w3.org/1999/xlink" xlink:type="simple"><person-group><name name-style="western"><surname>Alexander</surname><given-names>CP</given-names></name></person-group> (<year>1949</year>) <article-title>New or little-known <tp:taxon-name><tp:taxon-name-part taxon-name-part-type="family">Tipulidae</tp:taxon-name-part></tp:taxon-name> (<tp:taxon-name><tp:taxon-name-part taxon-name-part-type="order">Diptera</tp:taxon-name-part></tp:taxon-name>). LXXXIII. Oriental-Australasian species.</article-title><source>Annals and Magazine of Natural History</source><volume>12</volume>(<issue>2</issue>): <fpage>178</fpage>–<lpage>205</lpage>. <ext-link xlink:href="10.1080/00222935308654479" ext-link-type="doi" xlink:type="simple">https://doi.org/10.1080/00222935308654479</ext-link></mixed-citation></ref><ref id="B27"><mixed-citation xmlns:xlink="http://www.w3.org/1999/xlink" xlink:type="simple"><person-group><name name-style="western"><surname>Ishida</surname><given-names>H</given-names></name></person-group> (<year>1955</year>) The catalogue of the Japanese <tp:taxon-name><tp:taxon-name-part taxon-name-part-type="family">Tipulidae</tp:taxon-name-part></tp:taxon-name>, with the keys to the genera and subgenera. II. <italic><tp:taxon-name><tp:taxon-name-part taxon-name-part-type="genus">Tipula</tp:taxon-name-part></tp:taxon-name></italic> (part) and <tp:taxon-name><tp:taxon-name-part taxon-name-part-type="subfamily">Cylindrotominae</tp:taxon-name-part></tp:taxon-name>. Annual Report of the Hyogo Agricultural College (Kenkyu Shuroku, 1955) 5: 59–77.</mixed-citation></ref><ref id="B62"><mixed-citation xmlns:xlink="http://www.w3.org/1999/xlink" xlink:type="simple"><person-group><name name-style="western"><surname>Takahashi</surname><given-names>M</given-names></name></person-group> (<year>1960</year>) <article-title>A revision of Japanese <tp:taxon-name><tp:taxon-name-part taxon-name-part-type="subfamily">Cylindrotominae</tp:taxon-name-part></tp:taxon-name> (<tp:taxon-name><tp:taxon-name-part taxon-name-part-type="order">Diptera</tp:taxon-name-part></tp:taxon-name>, <tp:taxon-name><tp:taxon-name-part taxon-name-part-type="family">Tipulidae</tp:taxon-name-part></tp:taxon-name>).</article-title><source>Transactions of the Shikoku Entomological Society</source><volume>6</volume>: <fpage>81</fpage>–<lpage>91</lpage>.</mixed-citation></ref><ref id="B13"><mixed-citation xmlns:xlink="http://www.w3.org/1999/xlink" xlink:type="simple"><person-group><name name-style="western"><surname>Alexander</surname><given-names>CP</given-names></name></person-group> (<year>1966</year>) <article-title>The crane-fly fauna of the southern Kuriles (<tp:taxon-name><tp:taxon-name-part taxon-name-part-type="family">Tipulidae</tp:taxon-name-part></tp:taxon-name>, <tp:taxon-name><tp:taxon-name-part taxon-name-part-type="order">Diptera</tp:taxon-name-part></tp:taxon-name>).</article-title><source>Mushi</source><volume>39</volume>: <fpage>119</fpage>–<lpage>126</lpage>.</mixed-citation></ref><ref id="B58"><mixed-citation xmlns:xlink="http://www.w3.org/1999/xlink" xlink:type="simple"><person-group><name name-style="western"><surname>Sidorenko</surname><given-names>VS</given-names></name></person-group> (<year>1999</year>) <article-title><tp:taxon-name><tp:taxon-name-part taxon-name-part-type="family">Cylindrotomidae</tp:taxon-name-part></tp:taxon-name>.</article-title> In: <person-group><name name-style="western"><surname>Ler</surname><given-names>PA</given-names></name></person-group> (<role>Ed.</role>) <issue-title>Key to the insects of Russian Far East.</issue-title><source>Vol. VI. <tp:taxon-name><tp:taxon-name-part taxon-name-part-type="order">Diptera</tp:taxon-name-part></tp:taxon-name> and <tp:taxon-name><tp:taxon-name-part taxon-name-part-type="order">Siphonaptera</tp:taxon-name-part></tp:taxon-name>. Part 1. Dalnauka, Vladivostok</source>, <fpage>68</fpage>–<lpage>70</lpage>.</mixed-citation></ref><ref id="B43"><mixed-citation xmlns:xlink="http://www.w3.org/1999/xlink" xlink:type="simple"><person-group><name name-style="western"><surname>Paramonov</surname><given-names>NM</given-names></name></person-group> (<year>2006</year>) <article-title><tp:taxon-name><tp:taxon-name-part taxon-name-part-type="family">Cylindrotomidae</tp:taxon-name-part></tp:taxon-name>.</article-title> In: <person-group><name name-style="western"><surname>Leley</surname><given-names>AS</given-names></name></person-group> (<role>Ed.</role>) <issue-title>Key to the Insects of Russian Far East.</issue-title><source>6. <tp:taxon-name><tp:taxon-name-part taxon-name-part-type="order">Diptera</tp:taxon-name-part></tp:taxon-name> and <tp:taxon-name><tp:taxon-name-part taxon-name-part-type="order">Siphonaptera</tp:taxon-name-part></tp:taxon-name>. 4. Supplement. Dalnauka, Vladivostok</source>, <fpage>887</fpage>–<lpage>889</lpage>.</mixed-citation></ref><ref id="B23"><mixed-citation xmlns:xlink="http://www.w3.org/1999/xlink" xlink:type="simple"><person-group><name name-style="western"><surname>Gelhaus</surname><given-names>JK</given-names></name><name name-style="western"><surname>Podenas</surname><given-names>S</given-names></name><name name-style="western"><surname>Oyunchuluun</surname><given-names>Y</given-names></name><name name-style="western"><surname>Podeniene</surname><given-names>V</given-names></name></person-group> (<year>2007</year>) The crane fly family <tp:taxon-name><tp:taxon-name-part taxon-name-part-type="family">Cylindrotomidae</tp:taxon-name-part></tp:taxon-name> (<tp:taxon-name><tp:taxon-name-part taxon-name-part-type="order">Diptera</tp:taxon-name-part></tp:taxon-name>), newly recorded for Mongolia. Proceedings of the Academy of Natural Sciences of Philadelphia 156: 59–69. <ext-link xlink:href="10.1635/0097-3157(2007)156%5B59:TCFFCD%5D2.0.CO;2" ext-link-type="doi" xlink:type="simple">https://doi.org/10.1635/0097-3157(2007)156[59:TCFFCD]2.0.CO;2</ext-link></mixed-citation></ref><ref id="B37"><mixed-citation xmlns:xlink="http://www.w3.org/1999/xlink" xlink:type="simple"><person-group><name name-style="western"><surname>Nakamura</surname><given-names>T</given-names></name></person-group> (<year>2014</year>) <tp:taxon-name><tp:taxon-name-part taxon-name-part-type="family">Cylindrotomidae</tp:taxon-name-part></tp:taxon-name>. In: Nakamura T, Saigusa T, Suwa M (Eds) Catalogue of the insects of Japan, Volume 8 <tp:taxon-name><tp:taxon-name-part taxon-name-part-type="order">Diptera</tp:taxon-name-part></tp:taxon-name> (Part 1 <tp:taxon-name><tp:taxon-name-part taxon-name-part-type="suborder">Nematocera</tp:taxon-name-part></tp:taxon-name> - <tp:taxon-name><tp:taxon-name-part taxon-name-part-type="suborder">Brachycera</tp:taxon-name-part></tp:taxon-name><tp:taxon-name><tp:taxon-name-part taxon-name-part-type="clade">Aschiza</tp:taxon-name-part></tp:taxon-name>), Touka Shobo, Fukuoka, 54.</mixed-citation></ref><ref id="B26"><mixed-citation xmlns:xlink="http://www.w3.org/1999/xlink" xlink:type="simple"><person-group><name name-style="western"><surname>Imada</surname><given-names>Y</given-names></name></person-group> (<year>2020</year>) <article-title>Moss mimesis <italic>par excellence</italic>: integrating previous and new data on the life history and larval ecomorphology of long-bodied craneflies (<tp:taxon-name><tp:taxon-name-part taxon-name-part-type="order">Diptera</tp:taxon-name-part></tp:taxon-name>: <tp:taxon-name><tp:taxon-name-part taxon-name-part-type="family">Cylindrotomidae</tp:taxon-name-part></tp:taxon-name>: <tp:taxon-name><tp:taxon-name-part taxon-name-part-type="subfamily">Cylindrotominae</tp:taxon-name-part></tp:taxon-name>).</article-title><source>Zoological Journal of the Linnean Society</source><volume>193</volume>(<issue>4</issue>): <fpage>1156</fpage>–<lpage>1204</lpage><ext-link xlink:href="10.1093/zoolinnean/zlaa177" ext-link-type="doi" xlink:type="simple">https://doi.org/10.1093/zoolinnean/zlaa177</ext-link></mixed-citation></ref><ref id="B39"><mixed-citation xmlns:xlink="http://www.w3.org/1999/xlink" xlink:type="simple"><person-group><name name-style="western"><surname>Oosterbroek</surname><given-names>P</given-names></name></person-group> (<year>2021</year>) Catalogue of the Crane flies of the World (<tp:taxon-name><tp:taxon-name-part taxon-name-part-type="class">Insecta</tp:taxon-name-part></tp:taxon-name>, <tp:taxon-name><tp:taxon-name-part taxon-name-part-type="order">Diptera</tp:taxon-name-part></tp:taxon-name>, <tp:taxon-name><tp:taxon-name-part taxon-name-part-type="suborder">Nematocera</tp:taxon-name-part></tp:taxon-name>, <tp:taxon-name><tp:taxon-name-part taxon-name-part-type="superfamily">Tipuloidea</tp:taxon-name-part></tp:taxon-name>). <ext-link xlink:href="https://ccw.naturalis.nl/index.php" ext-link-type="uri" xlink:type="simple">https://ccw.naturalis.nl/index.php</ext-link> [2021.09.07]</mixed-citation></ref><ref id="B31"><mixed-citation xmlns:xlink="http://www.w3.org/1999/xlink" xlink:type="simple"><person-group><name name-style="western"><surname>Kolcsár</surname><given-names>LP</given-names></name><name name-style="western"><surname>Török</surname><given-names>E</given-names></name><name name-style="western"><surname>Keresztes</surname><given-names>L</given-names></name></person-group> (<year>2018</year>) <article-title>First record of <italic><tp:taxon-name><tp:taxon-name-part taxon-name-part-type="genus">Cylindrotoma</tp:taxon-name-part><tp:taxon-name-part taxon-name-part-type="species">distinctissima</tp:taxon-name-part></tp:taxon-name></italic> (Meigen, 1818) from Serbia and new data on the occurrence of <tp:taxon-name><tp:taxon-name-part taxon-name-part-type="family">Cylindrotomidae</tp:taxon-name-part></tp:taxon-name> (<tp:taxon-name><tp:taxon-name-part taxon-name-part-type="order">Diptera</tp:taxon-name-part></tp:taxon-name>) in Bulgaria and Romania.</article-title><source>Fragmenta Faunistica</source><volume>60</volume>: <fpage>107</fpage>–<lpage>112</lpage>. <ext-link xlink:href="10.3161/00159301FF2017.60.2.107" ext-link-type="doi" xlink:type="simple">https://doi.org/10.3161/00159301FF2017.60.2.107</ext-link></mixed-citation></ref><ref id="B19"><mixed-citation xmlns:xlink="http://www.w3.org/1999/xlink" xlink:type="simple"><person-group><name name-style="western"><surname>Edwards</surname><given-names>FW</given-names></name></person-group> (<year>1938</year>) <article-title>British short-palped craneflies. Taxonomy of adults.</article-title><source>Transactions of the Society for British Entomology</source><volume>5</volume>: <fpage>1</fpage>–<lpage>168</lpage>.</mixed-citation></ref></ref-list></tp:taxon-treatment>
