# Supplementary material for: ﻿Notes on the taxonomic status and distribution of some Cylindrotomidae (Diptera, Tipuloidea), with emphasis on Japanese species
Source: Zookeys. 2022 Jan 24;1083:13–88. doi: 10.3897/zookeys.1083.75624 (PMC8803752; doi:10.3897/zookeys.1083.75624)
Supplement: XML Treatment for Diogma dmitrii [file zookeys.1083.75624-treatment6.xml]

<!DOCTYPE tp:taxon-treatment
  PUBLIC "-//TaxonX//DTD Taxonomic Treatment Publishing DTD v0 20100105//EN" "tax-treatment-NSO.dtd">
<tp:taxon-treatment xmlns:tp="http://www.plazi.org/taxpub"><tp:treatment-meta><kwd-group><label>Taxon classification</label><kwd>
                <named-content content-type="kingdom">Animalia</named-content>
              </kwd><kwd>
                <named-content content-type="order">Diptera</named-content>
              </kwd><kwd>
                <named-content content-type="family">Cylindrotomidae</named-content>
              </kwd></kwd-group><mixed-citation publication-type="journal"><person-group><name><surname>Kolcsár</surname><given-names>Levente-Péter</given-names></name><name><surname>Paramonov</surname><given-names>Nikolai</given-names></name><name><surname>Imada</surname><given-names>Yume</given-names></name><name><surname>Kato</surname><given-names>Daichi</given-names></name><name><surname>Gamboa</surname><given-names>Maribet</given-names></name><name><surname>Shinoka</surname><given-names>Dai</given-names></name><name><surname>Kato</surname><given-names>Makoto</given-names></name><name><surname>Watanabe</surname><given-names>Kozo</given-names></name></person-group><article-title>﻿Notes on the taxonomic status and distribution of some <tp:taxon-name><tp:taxon-name-part taxon-name-part-type="family">Cylindrotomidae</tp:taxon-name-part></tp:taxon-name> (<tp:taxon-name><tp:taxon-name-part taxon-name-part-type="order">Diptera</tp:taxon-name-part></tp:taxon-name>, <tp:taxon-name><tp:taxon-name-part taxon-name-part-type="superfamily">Tipuloidea</tp:taxon-name-part></tp:taxon-name>), with emphasis on Japanese species</article-title><source>Zookeys</source><day>24</day><month>01</month><year>2022</year><volume>1083</volume><fpage>13</fpage><lpage>88</lpage><pub-id pub-id-type="doi">10.3897/zookeys.1083.75624</pub-id></mixed-citation></tp:treatment-meta><tp:nomenclature><label>﻿</label><tp:taxon-name>
              <object-id xmlns:xlink="http://www.w3.org/1999/xlink" content-type="arpha" xlink:type="simple">82A4EA5E-D4E2-5BA3-AF7B-3A62067D9120</object-id>
              <tp:taxon-name-part taxon-name-part-type="genus" reg="Diogma">Diogma</tp:taxon-name-part>
              <tp:taxon-name-part taxon-name-part-type="species" reg="dmitrii">dmitrii</tp:taxon-name-part>
            </tp:taxon-name><tp:taxon-authority>Paramonov, 2005</tp:taxon-authority><xref ref-type="fig" rid="F17">Figs 17</xref><xref ref-type="fig" rid="F18">, 18</xref></tp:nomenclature><tp:treatment-sec sec-type="type material" id="SECID0EEAFK"><title>Non-type material examined.</title><p><bold>Russia</bold> • 1 ♂; Krasnodar Krai [Republic of Adygea, Maykopsky District], Khamyshki, Lagonaki Plateau; <named-content xmlns:xlink="http://www.w3.org/1999/xlink" content-type="dwc:verbatimCoordinates" xlink:type="simple"><named-content content-type="geo-json" specific-use="{&#34;type&#34;:&#34;Point&#34;,&#34;coordinates&#34;:[39.994000,44.009000]}" id="NCID0EPAFK" xlink:type="simple">44.009°N, 39.994°E</named-content></named-content>; alt. 1700 m; 11 Jun. 2012; N.E. Vikhrev leg.; <abbrev xmlns:xlink="http://www.w3.org/1999/xlink" xlink:title="Private Collection of L.-P. Kolcsár" id="ABBRID0EUAFK" xlink:type="simple">CKLP</abbrev>. • 1 ♀; Krasnodar Krai, Apsheronsky District, Mezmay Settlement, Kamyshanova polyana, Mezmaika River; <named-content xmlns:xlink="http://www.w3.org/1999/xlink" content-type="dwc:verbatimCoordinates" xlink:type="simple"><named-content content-type="geo-json" specific-use="{&#34;type&#34;:&#34;Point&#34;,&#34;coordinates&#34;:[40.051800,44.169890]}" id="NCID0E2AFK" xlink:type="simple">44.16989°N, 40.05180°E</named-content></named-content>; alt. 1200 m; 13 Jun. 2004; N.M. Paramonov leg.; <abbrev xmlns:xlink="http://www.w3.org/1999/xlink" xlink:title="Private Collection of L.-P. Kolcsár" id="ABBRID0EABFK" xlink:type="simple">CKLP</abbrev>.</p></tp:treatment-sec><tp:treatment-sec sec-type="description" id="SECID0EEBFK"><title>Supplementary description.</title><p><bold>Male terminalia</bold>: Medium sized and relatively simple, directed caudally. Tergite 9 fused with gonocoxite (Fig. <xref ref-type="fig" rid="F17">17C</xref>). Tergite 9 posterior margin convex in dorsal view (Fig. <xref ref-type="fig" rid="F17">17A</xref>), lateral lobe very small, triangular, ~ 1/4 ×total length of tergite 9 in lateral view (Fig. <xref ref-type="fig" rid="F17">17C</xref>); covered with relative long setae; posterior margin of tergite 9 with subhyaline, ventrally directed plate, next to lateral lobe; shape approximately triangular, covered with short pale setae (Fig. <xref ref-type="fig" rid="F17">17A</xref>). Sternite 9 fused with tergite 9 and gonocoxites, present as a narrow but continuous ring (Fig. <xref ref-type="fig" rid="F17">17A–C</xref>). Gonocoxite longer than tergite 9 in lateral view. Ventral lobe of gonocoxite well visible, without deep separation from gonocoxite (as in <italic><tp:taxon-name><tp:taxon-name-part taxon-name-part-type="genus" reg="Diogma">D.</tp:taxon-name-part><tp:taxon-name-part taxon-name-part-type="species" reg="caudata">caudata</tp:taxon-name-part></tp:taxon-name></italic> and <italic><tp:taxon-name><tp:taxon-name-part taxon-name-part-type="genus" reg="Diogma">D.</tp:taxon-name-part><tp:taxon-name-part taxon-name-part-type="species" reg="glabrata">glabrata</tp:taxon-name-part></tp:taxon-name></italic>); inner half pale, partly membranous, covered by long pale hairs (Fig. <xref ref-type="fig" rid="F17">17B</xref>); apical lobe very small, mostly bare; inner part of gonocoxite forming a plate with hairs on all surface (Fig. <xref ref-type="fig" rid="F17">17D</xref>). Membranous area between gonocoxites reach base of ventral lobe (Fig. <xref ref-type="fig" rid="F17">17B</xref>). Gonostylus simple, without lobe in inner side; claw-like in lateral view (Fig. <xref ref-type="fig" rid="F17">17D</xref>); widened in middle length in caudal view (see Fig. <xref ref-type="fig" rid="F17">17E, F</xref> from different angles), with small, rounded bulge in inner ventral base (Fig. <xref ref-type="fig" rid="F17">17E</xref>). Sperm pump and ejaculatory apodeme large, partly covered by paramere in lateral view (Fig. <xref ref-type="fig" rid="F17">17I</xref>). Dorsal lobe between interbases dorso-ventrally flattened, posterior margin almost straight, covered by dense short hairs (Fig. <xref ref-type="fig" rid="F17">17G, I</xref>); interbase simple, with a few hairs, curved dorsally, without ventral projection, (Fig. <xref ref-type="fig" rid="F17">17I</xref>). Aedeagus bifid, branches short, slightly curved dorsally; base wide, evenly narrowing to tip in lateral view (Fig. <xref ref-type="fig" rid="F17">17I</xref>).</p><fig id="F17" position="float" orientation="portrait"><object-id xmlns:xlink="http://www.w3.org/1999/xlink" content-type="doi" xlink:type="simple">10.3897/zookeys.1083.75624.figure17</object-id><object-id xmlns:xlink="http://www.w3.org/1999/xlink" content-type="arpha" xlink:type="simple">742B3EC6-90A0-58C9-995F-453801E2487D</object-id><label>Figure 17.</label><caption><p>Male genital structures of <italic><tp:taxon-name><tp:taxon-name-part taxon-name-part-type="genus" reg="Diogma">Diogma</tp:taxon-name-part><tp:taxon-name-part taxon-name-part-type="species" reg="dmitrii">dmitrii</tp:taxon-name-part></tp:taxon-name></italic> Paramonov, 2005 <bold>A</bold> terminalia, dorsal view <bold>B</bold> terminalia, ventral view <bold>C</bold> terminalia, lateral view <bold>D</bold> gonocoxite and gonostylus, inner lateral view <bold>E</bold> shape of the gonostylus, caudal view <bold>F</bold> shape of the gonostylus, inner dorsal view <bold>G</bold> aedeagus complex, dorsal view <bold>H</bold> aedeagus complex, ventral view <bold>I</bold> aedeagus complex,</p></caption><graphic xmlns:xlink="http://www.w3.org/1999/xlink" xlink:href="zookeys-1083-013-g017.jpg" position="float" orientation="portrait" xlink:type="simple" id="oo_637490.jpg"><uri content-type="original_file" xlink:type="simple">https://binary.pensoft.net/fig/637490</uri></graphic></fig><p><bold>Female terminalia</bold>: Brown, tip of cercus and hypopygial valve yellowish brown. Tergite 8 separated at middle by membranous area (Fig. <xref ref-type="fig" rid="F18">18A</xref>). Tergite 8 larger than tergite 9 in lateral view (Fig. <xref ref-type="fig" rid="F18">18B</xref>). Ventral corner of tergite 9 not rugged, with few hairs (Fig. <xref ref-type="fig" rid="F18">18B</xref>). Triangular sclerite separated from tip of tergite 10, but close situated (Fig. <xref ref-type="fig" rid="F18">18A</xref>). Lateral lobes of tergite 10 finger-like with few long hairs (Fig. <xref ref-type="fig" rid="F18">18A</xref>). Cercus and hypogynial valve simple, wide, blade-shaped, tips rounded (Fig. <xref ref-type="fig" rid="F18">18B</xref>). Dorsal apical surface of cercus rough, formed by few, blunt pyramid teeth (Fig. <xref ref-type="fig" rid="F18">18B</xref>). Sternite 8 simple, without transverse creases (Fig. <xref ref-type="fig" rid="F18">18B, C</xref>). Two very large, elongated spermathecae present with duct almost straight (Fig. <xref ref-type="fig" rid="F18">18D</xref>). Two sperm ducts simple, without any clear markings, genital fork with a rod-shaped median part, posterior part pale (Fig. <xref ref-type="fig" rid="F18">18C</xref>).</p><fig id="F18" position="float" orientation="portrait"><object-id xmlns:xlink="http://www.w3.org/1999/xlink" content-type="doi" xlink:type="simple">10.3897/zookeys.1083.75624.figure18</object-id><object-id xmlns:xlink="http://www.w3.org/1999/xlink" content-type="arpha" xlink:type="simple">E3E4C0B6-9621-552D-AEAF-91DC7D6D898E</object-id><label>Figure 18.</label><caption><p>Female genital structures of <italic><tp:taxon-name><tp:taxon-name-part taxon-name-part-type="genus" reg="Diogma">Diogma</tp:taxon-name-part><tp:taxon-name-part taxon-name-part-type="species" reg="dmitrii">dmitrii</tp:taxon-name-part></tp:taxon-name></italic> Paramonov, 2005 <bold>A</bold> Terminalia, dorsal view <bold>B</bold> terminalia, lateral view <bold>C</bold> sternite 8, hypogynial valve, genital fork, and sperm ducts, inner dorsal view <bold>D</bold> Spermathecae.</p></caption><graphic xmlns:xlink="http://www.w3.org/1999/xlink" xlink:href="zookeys-1083-013-g018.jpg" position="float" orientation="portrait" xlink:type="simple" id="oo_637491.jpg"><uri content-type="original_file" xlink:type="simple">https://binary.pensoft.net/fig/637491</uri></graphic></fig></tp:treatment-sec><tp:treatment-sec sec-type="distribution" id="SECID0EUHFK"><title>Distribution.</title><p>Russia: North Caucasus (Krasnodar Krai, Karachay-Cherkessia Republic); Georgia, Turkey (Asiatic part: Manisa, Rize, Samsun, Trabzon) (<xref ref-type="bibr" rid="B39">Oosterbroek 2021</xref>).</p></tp:treatment-sec><ref-list><ref id="B39"><mixed-citation xmlns:xlink="http://www.w3.org/1999/xlink" xlink:type="simple"><person-group><name name-style="western"><surname>Oosterbroek</surname><given-names>P</given-names></name></person-group> (<year>2021</year>) Catalogue of the Crane flies of the World (<tp:taxon-name><tp:taxon-name-part taxon-name-part-type="class">Insecta</tp:taxon-name-part></tp:taxon-name>, <tp:taxon-name><tp:taxon-name-part taxon-name-part-type="order">Diptera</tp:taxon-name-part></tp:taxon-name>, <tp:taxon-name><tp:taxon-name-part taxon-name-part-type="suborder">Nematocera</tp:taxon-name-part></tp:taxon-name>, <tp:taxon-name><tp:taxon-name-part taxon-name-part-type="superfamily">Tipuloidea</tp:taxon-name-part></tp:taxon-name>). <ext-link xlink:href="https://ccw.naturalis.nl/index.php" ext-link-type="uri" xlink:type="simple">https://ccw.naturalis.nl/index.php</ext-link> [2021.09.07]</mixed-citation></ref></ref-list></tp:taxon-treatment>
