# Supplementary material for: ﻿Notes on the taxonomic status and distribution of some Cylindrotomidae (Diptera, Tipuloidea), with emphasis on Japanese species
Source: Zookeys. 2022 Jan 24;1083:13–88. doi: 10.3897/zookeys.1083.75624 (PMC8803752; doi:10.3897/zookeys.1083.75624)
Supplement: XML Treatment for Liogma brevipecten [file zookeys.1083.75624-treatment7.xml]

<!DOCTYPE tp:taxon-treatment
  PUBLIC "-//TaxonX//DTD Taxonomic Treatment Publishing DTD v0 20100105//EN" "tax-treatment-NSO.dtd">
<tp:taxon-treatment xmlns:tp="http://www.plazi.org/taxpub"><tp:treatment-meta><kwd-group><label>Taxon classification</label><kwd>
                <named-content content-type="kingdom">Animalia</named-content>
              </kwd><kwd>
                <named-content content-type="order">Diptera</named-content>
              </kwd><kwd>
                <named-content content-type="family">Cylindrotomidae</named-content>
              </kwd></kwd-group><mixed-citation publication-type="journal"><person-group><name><surname>Kolcsár</surname><given-names>Levente-Péter</given-names></name><name><surname>Paramonov</surname><given-names>Nikolai</given-names></name><name><surname>Imada</surname><given-names>Yume</given-names></name><name><surname>Kato</surname><given-names>Daichi</given-names></name><name><surname>Gamboa</surname><given-names>Maribet</given-names></name><name><surname>Shinoka</surname><given-names>Dai</given-names></name><name><surname>Kato</surname><given-names>Makoto</given-names></name><name><surname>Watanabe</surname><given-names>Kozo</given-names></name></person-group><article-title>﻿Notes on the taxonomic status and distribution of some <tp:taxon-name><tp:taxon-name-part taxon-name-part-type="family">Cylindrotomidae</tp:taxon-name-part></tp:taxon-name> (<tp:taxon-name><tp:taxon-name-part taxon-name-part-type="order">Diptera</tp:taxon-name-part></tp:taxon-name>, <tp:taxon-name><tp:taxon-name-part taxon-name-part-type="superfamily">Tipuloidea</tp:taxon-name-part></tp:taxon-name>), with emphasis on Japanese species</article-title><source>Zookeys</source><day>24</day><month>01</month><year>2022</year><volume>1083</volume><fpage>13</fpage><lpage>88</lpage><pub-id pub-id-type="doi">10.3897/zookeys.1083.75624</pub-id></mixed-citation></tp:treatment-meta><tp:nomenclature><label>﻿</label><tp:taxon-name>
              <object-id xmlns:xlink="http://www.w3.org/1999/xlink" content-type="arpha" xlink:type="simple">6E701275-F164-5C6A-BB65-3E71F11A15F1</object-id>
              <tp:taxon-name-part taxon-name-part-type="genus" reg="Liogma">Liogma</tp:taxon-name-part>
              <tp:taxon-name-part taxon-name-part-type="species" reg="brevipecten">brevipecten</tp:taxon-name-part>
            </tp:taxon-name><tp:taxon-authority>Alexander, 1932</tp:taxon-authority><xref ref-type="fig" rid="F4">Figs 4E</xref><xref ref-type="fig" rid="F5">, 5E</xref><xref ref-type="fig" rid="F19">, 19</xref><xref ref-type="fig" rid="F20">, 20</xref><xref ref-type="fig" rid="F21">, 21</xref><xref ref-type="fig" rid="F22">, 22A</xref><tp:nomenclature-citation-list><tp:nomenclature-citation><tp:taxon-name>
                  <tp:taxon-name-part taxon-name-part-type="genus" reg="Liogma">Liogma</tp:taxon-name-part>
                  <tp:taxon-name-part taxon-name-part-type="species" reg="brevipecten">brevipecten</tp:taxon-name-part>
                </tp:taxon-name><comment>in <xref ref-type="bibr" rid="B8">Alexander 1932</xref>: 110–111: original descriptions; <xref ref-type="bibr" rid="B27">Ishida 1955</xref>: 75: distribution; <xref ref-type="bibr" rid="B62">Takahashi 1960</xref>: 84–85: distribution, additional description, faunistic records, illustration; <xref ref-type="bibr" rid="B58">Sidorenko 1999</xref>: 68–70: identification key, illustration, distribution; <xref ref-type="bibr" rid="B35">Nakamura 2001</xref>: 23–29: identification key, illustration, distribution, faunistic records; <xref ref-type="bibr" rid="B43">Paramonov 2006</xref>: 888–889: identification key; <xref ref-type="bibr" rid="B37">Nakamura 2014</xref>: 54: distribution; <xref ref-type="bibr" rid="B26">Imada 2020</xref>: biology and ecology of larvae.</comment></tp:nomenclature-citation></tp:nomenclature-citation-list></tp:nomenclature><tp:treatment-sec sec-type="type material" id="SECID0EJLFK"><title>Non-type material examined.</title><p><bold>Japan</bold> • 1 ♂, 1 ♀; Aomori, Towada, Okuse, Tsutanuma Path; <named-content xmlns:xlink="http://www.w3.org/1999/xlink" content-type="dwc:verbatimCoordinates" xlink:type="simple"><named-content content-type="geo-json" specific-use="{&#34;type&#34;:&#34;Point&#34;,&#34;coordinates&#34;:[140.957050,40.590840]}" id="NCID0EULFK" xlink:type="simple">40.59084°N, 140.95705°E</named-content></named-content>; alt. 468 m; 23 May. 2014; • same locality; 1 Jun. 2014; D. Kato leg.; <named-content xmlns:xlink="http://www.w3.org/1999/xlink" content-type="dwc:institutional_code" xlink:type="simple">BLKU</named-content>. • 1 ♂; Ehime, Kumakogen, small valley; <named-content xmlns:xlink="http://www.w3.org/1999/xlink" content-type="dwc:verbatimCoordinates" xlink:type="simple"><named-content content-type="geo-json" specific-use="{&#34;type&#34;:&#34;Point&#34;,&#34;coordinates&#34;:[132.855840,33.604890]}" id="NCID0EBMFK" xlink:type="simple">33.60489°N, 132.85584°E</named-content></named-content>; alt. 580 m; 19 May. 2019; L.-P. Kolcsár leg.; <abbrev xmlns:xlink="http://www.w3.org/1999/xlink" xlink:title="Private Collection of L.-P. Kolcsár" id="ABBRID0EGMFK" xlink:type="simple">CKLP</abbrev>. • 1 ♂; Ehime, Kumakogen, headwaters, stream; <named-content xmlns:xlink="http://www.w3.org/1999/xlink" content-type="dwc:verbatimCoordinates" xlink:type="simple"><named-content content-type="geo-json" specific-use="{&#34;type&#34;:&#34;Point&#34;,&#34;coordinates&#34;:[132.935010,33.564760]}" id="NCID0ENMFK" xlink:type="simple">33.56476°N, 132.93501°E</named-content></named-content>; alt. 1387 m; 17 Jun. 2019; L.-P. Kolcsár leg.; <abbrev xmlns:xlink="http://www.w3.org/1999/xlink" xlink:title="Private Collection of L.-P. Kolcsár" id="ABBRID0ESMFK" xlink:type="simple">CKLP</abbrev>. • 1 ♂; Ehime, Saijo, spring and mosses rocks; <named-content xmlns:xlink="http://www.w3.org/1999/xlink" content-type="dwc:verbatimCoordinates" xlink:type="simple"><named-content content-type="geo-json" specific-use="{&#34;type&#34;:&#34;Point&#34;,&#34;coordinates&#34;:[133.153770,33.755040]}" id="NCID0EZMFK" xlink:type="simple">33.75504°N, 133.15377°E</named-content></named-content>; alt. 1480 m; 5 Jun. 2019; • 2 ♂; same locality; 16 Jun. 2019; L.-P. Kolcsár leg.; <abbrev xmlns:xlink="http://www.w3.org/1999/xlink" xlink:title="Private Collection of L.-P. Kolcsár" id="ABBRID0E5MFK" xlink:type="simple">CKLP</abbrev>. • 1 ♂; Ehime, Wakayama, small waterfall; <named-content xmlns:xlink="http://www.w3.org/1999/xlink" content-type="dwc:verbatimCoordinates" xlink:type="simple"><named-content content-type="geo-json" specific-use="{&#34;type&#34;:&#34;Point&#34;,&#34;coordinates&#34;:[133.108390,33.715910]}" id="NCID0EFNFK" xlink:type="simple">33.71591°N, 133.10839°E</named-content></named-content>; alt. 930 m; 18 May. 2019; L.-P. Kolcsár leg.; <abbrev xmlns:xlink="http://www.w3.org/1999/xlink" xlink:title="Private Collection of L.-P. Kolcsár" id="ABBRID0EKNFK" xlink:type="simple">CKLP</abbrev>. • 1 ♀; Fukuoka, Soeda, rocky streem and moss covered cliff; <named-content xmlns:xlink="http://www.w3.org/1999/xlink" content-type="dwc:verbatimCoordinates" xlink:type="simple"><named-content content-type="geo-json" specific-use="{&#34;type&#34;:&#34;Point&#34;,&#34;coordinates&#34;:[130.932890,33.483090]}" id="NCID0ERNFK" xlink:type="simple">33.48309°N, 130.93289°E</named-content></named-content>; alt. 900 m; 21 May. 2019; L.-P. Kolcsár leg.; <abbrev xmlns:xlink="http://www.w3.org/1999/xlink" xlink:title="Private Collection of L.-P. Kolcsár" id="ABBRID0EWNFK" xlink:type="simple">CKLP</abbrev>. • 1 ♂; Fukui, Fukui, Mt. Ifuri; <named-content xmlns:xlink="http://www.w3.org/1999/xlink" content-type="dwc:verbatimCoordinates" xlink:type="simple"><named-content content-type="geo-json" specific-use="{&#34;type&#34;:&#34;Point&#34;,&#34;coordinates&#34;:[136.445900,35.969280]}" id="NCID0E4NFK" xlink:type="simple">35.96928°N, 136.4459°E</named-content></named-content>; alt. 387 m; larva collected: 22 Apr. 2015, emerged: 3 May. 2015; Y. Imada leg.; <abbrev xmlns:xlink="http://www.w3.org/1999/xlink" xlink:title="Private Collection of Y. Imada" id="ABBRID0ECOFK" xlink:type="simple">CYI</abbrev>. • 1 ♂; Fukui, Ono, Aburazaka-touge; <named-content xmlns:xlink="http://www.w3.org/1999/xlink" content-type="dwc:verbatimCoordinates" xlink:type="simple"><named-content content-type="geo-json" specific-use="{&#34;type&#34;:&#34;Point&#34;,&#34;coordinates&#34;:[136.822970,35.872980]}" id="NCID0EJOFK" xlink:type="simple">35.87298°N, 136.82297°E</named-content></named-content>; alt. 735 m; larva collected: 28 Apr. 2012, emerged: 3 May. 2012; M. Kato leg.; <abbrev xmlns:xlink="http://www.w3.org/1999/xlink" xlink:title="Private Collection of Y. Imada" id="ABBRID0EOOFK" xlink:type="simple">CYI</abbrev>. • 1 ♂; Hiroshima, Akiota, Yokogo; <named-content xmlns:xlink="http://www.w3.org/1999/xlink" content-type="dwc:verbatimCoordinates" xlink:type="simple"><named-content content-type="geo-json" specific-use="{&#34;type&#34;:&#34;Point&#34;,&#34;coordinates&#34;:[132.144970,34.594190]}" id="NCID0EVOFK" xlink:type="simple">34.59419°N, 132.14497°E</named-content></named-content>; alt. 892 m; 18 May. 2015; D. Kato leg.; <named-content xmlns:xlink="http://www.w3.org/1999/xlink" content-type="dwc:institutional_code" xlink:type="simple">BLKU</named-content>. • 1 ♂; Hokkaido, Chitose, Komukara-toge, small stream; <named-content xmlns:xlink="http://www.w3.org/1999/xlink" content-type="dwc:verbatimCoordinates" xlink:type="simple"><named-content content-type="geo-json" specific-use="{&#34;type&#34;:&#34;Point&#34;,&#34;coordinates&#34;:[141.750500,42.837000]}" id="NCID0ECPFK" xlink:type="simple">42.837°N, 141.7505°E</named-content></named-content>; alt. 55 m; 14 Jun. 2015 – 27 Jun. 2015; N. Kuhara leg.; Malaise-trap; <named-content xmlns:xlink="http://www.w3.org/1999/xlink" content-type="dwc:institutional_code" xlink:type="simple">EUMJ</named-content>. • 1 ♂; Hokkaido, Kamikawa, Aizankei; <named-content xmlns:xlink="http://www.w3.org/1999/xlink" content-type="dwc:verbatimCoordinates" xlink:type="simple"><named-content content-type="geo-json" specific-use="{&#34;type&#34;:&#34;Point&#34;,&#34;coordinates&#34;:[142.792300,43.735210]}" id="NCID0EPPFK" xlink:type="simple">43.73521°N, 142.7923°E</named-content></named-content>; alt. 762 m; 25 Aug. 2015; M. Kato leg.; <abbrev xmlns:xlink="http://www.w3.org/1999/xlink" xlink:title="Private Collection of Y. Imada" id="ABBRID0EUPFK" xlink:type="simple">CYI</abbrev>. • 1 ♂, 1 ♀; Hokkaido, Sapporo, Minami-ku, Jozankei, trail of Mt. Sapporo; <named-content xmlns:xlink="http://www.w3.org/1999/xlink" content-type="dwc:verbatimCoordinates" xlink:type="simple"><named-content content-type="geo-json" specific-use="{&#34;type&#34;:&#34;Point&#34;,&#34;coordinates&#34;:[141.176880,42.923920]}" id="NCID0E2PFK" xlink:type="simple">42.92392°N, 141.17688°E</named-content></named-content>; alt. 450–860 m; 23 Jun. 2014; D. Kato leg.; <named-content xmlns:xlink="http://www.w3.org/1999/xlink" content-type="dwc:institutional_code" xlink:type="simple">BLKU</named-content>. • 1 ♀; Iwate, Hachimantai, Matsuoyoriki; <named-content xmlns:xlink="http://www.w3.org/1999/xlink" content-type="dwc:verbatimCoordinates" xlink:type="simple"><named-content content-type="geo-json" specific-use="{&#34;type&#34;:&#34;Point&#34;,&#34;coordinates&#34;:[140.891550,39.899580]}" id="NCID0EIQFK" xlink:type="simple">39.89958°N, 140.89155°E</named-content></named-content>; alt. 1200 m; larva collected: 14 Jun. 2014, emerged: 4 Jul. 2014; Y. Imada leg.; <abbrev xmlns:xlink="http://www.w3.org/1999/xlink" xlink:title="Private Collection of Y. Imada" id="ABBRID0ENQFK" xlink:type="simple">CYI</abbrev>. • 2 ♂; Iwate, Hachimantai, Toshiti Spa; <named-content xmlns:xlink="http://www.w3.org/1999/xlink" content-type="dwc:verbatimCoordinates" xlink:type="simple"><named-content content-type="geo-json" specific-use="{&#34;type&#34;:&#34;Point&#34;,&#34;coordinates&#34;:[140.868040,39.942530]}" id="NCID0EUQFK" xlink:type="simple">39.94253°N, 140.86804°E</named-content></named-content>; alt. 1344 m; 3 Aug. 2013; • 4 ♂; same locality; 15 Jul. 2014; • 1 ♀; same locality; 5 Aug. 2014; D. Kato leg.; <named-content xmlns:xlink="http://www.w3.org/1999/xlink" content-type="dwc:institutional_code" xlink:type="simple">BLKU</named-content>. • 1 ♂; Kyoto, Kyoto, Kibune; <named-content xmlns:xlink="http://www.w3.org/1999/xlink" content-type="dwc:verbatimCoordinates" xlink:type="simple"><named-content content-type="geo-json" specific-use="{&#34;type&#34;:&#34;Point&#34;,&#34;coordinates&#34;:[135.766220,35.136810]}" id="NCID0EBRFK" xlink:type="simple">35.13681°N, 135.76622°E</named-content></named-content>; alt. 458 m; larva collected: 3 Apr. 2016, emerged: 1 May. 2016; • 1 ♀; same locality; larva collected: 13 May. 2016, emerged: 20 May. 2016; Y. Imada leg.; <abbrev xmlns:xlink="http://www.w3.org/1999/xlink" xlink:title="Private Collection of Y. Imada" id="ABBRID0EGRFK" xlink:type="simple">CYI</abbrev>. • 1 ♂; Nagano, Ichiromata, Mt. Jonen; <named-content xmlns:xlink="http://www.w3.org/1999/xlink" content-type="dwc:verbatimCoordinates" xlink:type="simple"><named-content content-type="geo-json" specific-use="{&#34;type&#34;:&#34;Point&#34;,&#34;coordinates&#34;:[137.760000,36.300000]}" id="NCID0ENRFK" xlink:type="simple">36.3°N, 137.76°E</named-content></named-content>; 27 Jul. 1951; Inoue leg.; <named-content xmlns:xlink="http://www.w3.org/1999/xlink" content-type="dwc:institutional_code" xlink:type="simple">USNM</named-content>. • 1 ♂; Nagano, Iida, Jabora-rindo; <named-content xmlns:xlink="http://www.w3.org/1999/xlink" content-type="dwc:verbatimCoordinates" xlink:type="simple"><named-content content-type="geo-json" specific-use="{&#34;type&#34;:&#34;Point&#34;,&#34;coordinates&#34;:[138.009050,35.448650]}" id="NCID0E1RFK" xlink:type="simple">35.44865°N, 138.00905°E</named-content></named-content>; alt. 1337 m; larva collected: 27 Apr. 2014, emerged: 6 May. 2014; M. Kato leg.; <abbrev xmlns:xlink="http://www.w3.org/1999/xlink" xlink:title="Private Collection of Y. Imada" id="ABBRID0E6RFK" xlink:type="simple">CYI</abbrev>. • 1 ♂; Nagano, Iida, Shirabiso-touge; <named-content xmlns:xlink="http://www.w3.org/1999/xlink" content-type="dwc:verbatimCoordinates" xlink:type="simple"><named-content content-type="geo-json" specific-use="{&#34;type&#34;:&#34;Point&#34;,&#34;coordinates&#34;:[138.030530,35.438010]}" id="NCID0EGSFK" xlink:type="simple">35.43801°N, 138.03053°E</named-content></named-content>; alt. 1830 m; larva collected: 19 Oct. 2015, emerged: 18 Dec. 2015; Y. Imada leg.; <abbrev xmlns:xlink="http://www.w3.org/1999/xlink" xlink:title="Private Collection of Y. Imada" id="ABBRID0ELSFK" xlink:type="simple">CYI</abbrev>. • 1 ♀; Nagano, Sakae, Akiyama-gou; <named-content xmlns:xlink="http://www.w3.org/1999/xlink" content-type="dwc:verbatimCoordinates" xlink:type="simple"><named-content content-type="geo-json" specific-use="{&#34;type&#34;:&#34;Point&#34;,&#34;coordinates&#34;:[138.648030,36.854470]}" id="NCID0ESSFK" xlink:type="simple">36.85447°N, 138.64803°E</named-content></named-content>; alt. 1125 m; larva collected: 3 May. 2015, emerged: 14 Apr. 2015; Y. Imada leg.; <abbrev xmlns:xlink="http://www.w3.org/1999/xlink" xlink:title="Private Collection of Y. Imada" id="ABBRID0EXSFK" xlink:type="simple">CYI</abbrev>. • 1 ♀; Shizuoka, Shizuoka, Tsudono; <named-content xmlns:xlink="http://www.w3.org/1999/xlink" content-type="dwc:verbatimCoordinates" xlink:type="simple"><named-content content-type="geo-json" specific-use="{&#34;type&#34;:&#34;Point&#34;,&#34;coordinates&#34;:[138.356180,35.089290]}" id="NCID0E5SFK" xlink:type="simple">35.08929°N, 138.35618°E</named-content></named-content>; alt. 175 m; 3 May. 2015; M. Kato leg.; <abbrev xmlns:xlink="http://www.w3.org/1999/xlink" xlink:title="Private Collection of Y. Imada" id="ABBRID0EDTFK" xlink:type="simple">CYI</abbrev>. • 1 ♂; Tokushima, Naka, Mt. Takashiro, Kisawamura; <named-content xmlns:xlink="http://www.w3.org/1999/xlink" content-type="dwc:verbatimCoordinates" xlink:type="simple"><named-content content-type="geo-json" specific-use="{&#34;type&#34;:&#34;Point&#34;,&#34;coordinates&#34;:[134.233150,33.904680]}" id="NCID0EKTFK" xlink:type="simple">33.90468°N, 134.23315°E</named-content></named-content>; alt. 1300 m; 16 May. 2016; M. Kato leg.; <abbrev xmlns:xlink="http://www.w3.org/1999/xlink" xlink:title="Private Collection of Y. Imada" id="ABBRID0EPTFK" xlink:type="simple">CYI</abbrev>. • 1 ♂; Tokushima, Yamagata, Yonezawa, Shirabu-onsen; <named-content xmlns:xlink="http://www.w3.org/1999/xlink" content-type="dwc:verbatimCoordinates" xlink:type="simple"><named-content content-type="geo-json" specific-use="{&#34;type&#34;:&#34;Point&#34;,&#34;coordinates&#34;:[140.119640,37.776460]}" id="NCID0EWTFK" xlink:type="simple">37.77646°N, 140.11964°E</named-content></named-content>; alt. 888 m; larva collected: 19 Oct. 2013, emerged: 25 Apr. 2014; M. Kato leg.; <abbrev xmlns:xlink="http://www.w3.org/1999/xlink" xlink:title="Private Collection of Y. Imada" id="ABBRID0E2TFK" xlink:type="simple">CYI</abbrev>. • 1 ♀; Yamanashi, Koshu, Enzankamihagihara, Kaminichikawa Pass; <named-content xmlns:xlink="http://www.w3.org/1999/xlink" content-type="dwc:verbatimCoordinates" xlink:type="simple"><named-content content-type="geo-json" specific-use="{&#34;type&#34;:&#34;Point&#34;,&#34;coordinates&#34;:[138.832100,35.731600]}" id="NCID0ECUFK" xlink:type="simple">35.7316°N, 138.8321°E</named-content></named-content>; alt. 1580 m; 8 Jul. 2014; D. Kato leg.; <named-content xmlns:xlink="http://www.w3.org/1999/xlink" content-type="dwc:institutional_code" xlink:type="simple">BLKU</named-content>.</p></tp:treatment-sec><tp:treatment-sec sec-type="redescription" id="SECID0EMUFK"><title>Redescription.</title><p><bold>Head.</bold> Black with greyish pubescence (Fig. <xref ref-type="fig" rid="F19">19B–E</xref>). Rostrum short without nasus, but with patch of hairs (Fig. <xref ref-type="fig" rid="F19">19B, E</xref>); rostrum and mouthparts dark brown to black. Palpus pale brown to black, five segmented; first two segments always darker (Fig. <xref ref-type="fig" rid="F19">19E, D</xref>); last segment 1.3–1.5 × longer than penultimate. Scape cylindrical, 2 × as long as pedicel, and usually darker than pedicel; pedicel ovate; flagellum 14 segmented, gradually darkening to tip (Figs <xref ref-type="fig" rid="F4">4E</xref>, <xref ref-type="fig" rid="F19">19D, E</xref>); flagellomeres expanded ventrally in both sexes, more prominent in male (Figs <xref ref-type="fig" rid="F4">4E</xref>, <xref ref-type="fig" rid="F19">19D</xref>); only flagellomeres 2 or 3–9 extended evidently ventrally in female (Figs <xref ref-type="fig" rid="F4">4E</xref>, <xref ref-type="fig" rid="F19">19E</xref>), remaining segments elongated; last flagellomere cylindrical in both sexes; extended flagellomeres covered with dense whitish sensilla, denser on ventral side; six verticels on each flagellomere, two long verticels on dorsal surface, two verticels in lateral surface, two shorter on ventral side; first flagellomeres always bearing additional 2–4 verticels; second to sixth flagellomeres sometimes with additional one or two shorter verticels on dorsal surface.</p><fig id="F19" position="float" orientation="portrait"><object-id xmlns:xlink="http://www.w3.org/1999/xlink" content-type="doi" xlink:type="simple">10.3897/zookeys.1083.75624.figure19</object-id><object-id xmlns:xlink="http://www.w3.org/1999/xlink" content-type="arpha" xlink:type="simple">482624CB-493B-5381-9A7F-C416B2DA595E</object-id><label>Figure 19.</label><caption><p><italic><tp:taxon-name><tp:taxon-name-part taxon-name-part-type="genus" reg="Liogma">Liogma</tp:taxon-name-part><tp:taxon-name-part taxon-name-part-type="species" reg="brevipecten">brevipecten</tp:taxon-name-part></tp:taxon-name></italic> Alexander, 1932 <bold>A</bold> habitus of male, lateral view (colouration of wings is artefact) <bold>B</bold> head and thorax, lateral view <bold>C</bold> head and thorax, dorsal view <bold>D</bold> antenna of male <bold>E</bold> head of female, lateral view <bold>F</bold> female terminalia lateral view.</p></caption><graphic xmlns:xlink="http://www.w3.org/1999/xlink" xlink:href="zookeys-1083-013-g019.jpg" position="float" orientation="portrait" xlink:type="simple" id="oo_637492.jpg"><uri content-type="original_file" xlink:type="simple">https://binary.pensoft.net/fig/637492</uri></graphic></fig><p><bold>Thorax.</bold> Uniformly black with weak greyish pruinosity, except pleural area, base of wing, and halter which yellowish especially in living specimens (Fig. <xref ref-type="fig" rid="F19">19B</xref>). Scatter pale short hairs on mesonotum present, forming two lines. Anterior 1/3–1/2 of mediotergite and anterior half of pleurotergite with creases and rugoses (Fig. <xref ref-type="fig" rid="F19">19B</xref>). Trochanter yellow; femur gradually darkening apically, basal part yellowish, apically dark brown; tibia brown to dark brown; tarsus uniformly brown to black (Fig. <xref ref-type="fig" rid="F19">19A</xref>). Wing pale, tinged with brown; pterostigma brown, well defined; veins brown; three branches of M reaching wing margin; M<sub>1</sub> at same level as M<sub>1+2</sub>, cell a<sub>2</sub> less than 6 × longer than wide (Fig. <xref ref-type="fig" rid="F5">5E</xref>); membrane with interference patterns, visible with dark background (Fig. <xref ref-type="fig" rid="F19">19A</xref>).</p><p><bold>Abdomen.</bold> Dark brown to black (Fig. <xref ref-type="fig" rid="F19">19A</xref>). Pleura yellowish especially in females and living specimen.</p><p><bold>Male terminalia</bold>: Uniformly dark brown to black, relatively small, directed caudally (Fig. <xref ref-type="fig" rid="F19">19A</xref>). Tergite 9 fused with gonocoxite (Fig. <xref ref-type="fig" rid="F20">20C</xref>); caudal margin straight, without prominent outgrowth, only a small lateral lobe present at lateral corner (Fig. <xref ref-type="fig" rid="F20">20A, C</xref>). Sternite 9 membranous (Fig. <xref ref-type="fig" rid="F20">20B</xref>). Gonocoxite large, 1.5–1.6 × longer than tergite 9, with long ventral lobe (Fig. <xref ref-type="fig" rid="F20">20B, C</xref>); inner surface of gonocoxite simple, without lobe (Fig. <xref ref-type="fig" rid="F20">20A</xref>). Gonostylus simple, tapering to distal end. Aedeagal complex large, 1.2–1.3 × longer than gonocoxite (Fig. <xref ref-type="fig" rid="F20">20D–F</xref>); ejaculator apodeme and sperm pump large, together 1/2 × length of aedeagal complex, not covered by parameres in lateral view (Fig. <xref ref-type="fig" rid="F20">20F</xref>); tip of interbase finger-like, with round lobe dorsally in lateral view (Fig. <xref ref-type="fig" rid="F20">20F</xref>); interbase wide and rounded in dorsal view (Fig. <xref ref-type="fig" rid="F20">20D</xref>); dorsal lobe between interbases globular, membranous (Fig. <xref ref-type="fig" rid="F20">20D, F</xref>); aedeagus trifid, median branch slightly longer (Fig. <xref ref-type="fig" rid="F20">20G</xref>); sperm ducts branching from elongated portion of sperm pump, branching area dark (Fig. <xref ref-type="fig" rid="F20">20F</xref>).</p><fig id="F20" position="float" orientation="portrait"><object-id xmlns:xlink="http://www.w3.org/1999/xlink" content-type="doi" xlink:type="simple">10.3897/zookeys.1083.75624.figure20</object-id><object-id xmlns:xlink="http://www.w3.org/1999/xlink" content-type="arpha" xlink:type="simple">D560C501-85D8-5DD5-B2FA-D884E6E146C9</object-id><label>Figure 20.</label><caption><p>Male genital structures of <tp:taxon-name><tp:taxon-name-part taxon-name-part-type="genus" reg="Liogma">Liogma</tp:taxon-name-part><tp:taxon-name-part taxon-name-part-type="species" reg="brevipecten">brevipecten</tp:taxon-name-part></tp:taxon-name> Alexander, 1932 <bold>A</bold> terminalia, dorsal view <bold>B</bold> terminalia, ventral view <bold>C</bold> terminalia, lateral view <bold>D</bold> aedeagus complex, dorsal view <bold>E</bold> aedeagus complex, ventral view <bold>F</bold> aedeagus complex, lateral view <bold>G</bold> tip of the aedeagus. Abbreviations: ib – interbase; ibml – interbase median lobe.</p></caption><graphic xmlns:xlink="http://www.w3.org/1999/xlink" xlink:href="zookeys-1083-013-g020.jpg" position="float" orientation="portrait" xlink:type="simple" id="oo_637493.jpg"><uri content-type="original_file" xlink:type="simple">https://binary.pensoft.net/fig/637493</uri></graphic></fig><p><bold>Female terminalia</bold>: Brown to black, end of cercus and hypogynial valve yellowish (Fig. <xref ref-type="fig" rid="F19">19F</xref>). Tergite 8 three times larger than tergite 9 (Fig. <xref ref-type="fig" rid="F21">21B</xref>), not divided medially (Fig. <xref ref-type="fig" rid="F21">21A</xref>). Tergite 9 narrow band-shaped in lateral view (Fig. <xref ref-type="fig" rid="F21">21B</xref>). Triangular sclerite relatively large, 1/4 ×length of tergite 10; sclerite separated from tip of tergite 10; lateral lobe of tergite 10 medium sized, with few long hairs (Fig. <xref ref-type="fig" rid="F21">21A, B</xref>). Cercus and hypogynial valve broad, blade-like, tips rounded (Fig. <xref ref-type="fig" rid="F21">21B</xref>). Cercus on dorsal surface close to apical end with small notch; area before notch rough, with short and dense setae, and with few short sharp teeth (Fig. <xref ref-type="fig" rid="F21">21A, B</xref>); ventral margin of cercus before mid-length with notch (Fig. <xref ref-type="fig" rid="F21">21B</xref>). Common spermathecal duct present after genital opening; sperm ducts extended, inner wall rugose (Fig. <xref ref-type="fig" rid="F21">21C</xref>); three spermathecae laterally elongated, base of duct wide, curved, suddenly tapering suddenly (Fig. <xref ref-type="fig" rid="F21">21D</xref>).</p><fig id="F21" position="float" orientation="portrait"><object-id xmlns:xlink="http://www.w3.org/1999/xlink" content-type="doi" xlink:type="simple">10.3897/zookeys.1083.75624.figure21</object-id><object-id xmlns:xlink="http://www.w3.org/1999/xlink" content-type="arpha" xlink:type="simple">8FCDB7FB-EF46-5B5A-8B70-E8EAE059FD8E</object-id><label>Figure 21.</label><caption><p>Female genital structures of <italic><tp:taxon-name><tp:taxon-name-part taxon-name-part-type="genus" reg="Liogma">Liogma</tp:taxon-name-part><tp:taxon-name-part taxon-name-part-type="species" reg="brevipecten">brevipecten</tp:taxon-name-part></tp:taxon-name></italic> Alexander, 1932 <bold>A</bold> aerminalia, dorsal view <bold>B</bold> terminalia, lateral view <bold>C</bold> sternite 8, hypogynial valve, genital fork, and sperm ducts, inner dorsal view <bold>D</bold> spermathecae.</p></caption><graphic xmlns:xlink="http://www.w3.org/1999/xlink" xlink:href="zookeys-1083-013-g021.jpg" position="float" orientation="portrait" xlink:type="simple" id="oo_637494.jpg"><uri content-type="original_file" xlink:type="simple">https://binary.pensoft.net/fig/637494</uri></graphic></fig><p><bold>Distribution.</bold> Japan (Honshu I and Kyushu I) and Russia (Far East: Sakhalin Oblast) (<xref ref-type="bibr" rid="B39">Oosterbroek 2021</xref>). First records from Japan: Hokkaido I and Shikoku I (Fig. <xref ref-type="fig" rid="F22">22A</xref>).</p><fig id="F22" position="float" orientation="portrait"><object-id xmlns:xlink="http://www.w3.org/1999/xlink" content-type="doi" xlink:type="simple">10.3897/zookeys.1083.75624.figure22</object-id><object-id xmlns:xlink="http://www.w3.org/1999/xlink" content-type="arpha" xlink:type="simple">ABF923CE-98DC-59BF-8D42-5E4A1B2322FE</object-id><label>Figure 22.</label><caption><p>Occurrence data in Japan and surrounding areas of <bold>A</bold><italic><tp:taxon-name><tp:taxon-name-part taxon-name-part-type="genus" reg="Liogma">Liogma</tp:taxon-name-part><tp:taxon-name-part taxon-name-part-type="species" reg="brevipecten">brevipecten</tp:taxon-name-part></tp:taxon-name></italic> Alexander, 1932 <bold>B</bold><italic><tp:taxon-name><tp:taxon-name-part taxon-name-part-type="genus" reg="Liogma">Liogma</tp:taxon-name-part><tp:taxon-name-part taxon-name-part-type="species" reg="mikado">mikado</tp:taxon-name-part></tp:taxon-name></italic> (Alexander, 1919). Red dots indicate locations of investigated specimens, white dots indicate approximate locations of literature data.</p></caption><graphic xmlns:xlink="http://www.w3.org/1999/xlink" xlink:href="zookeys-1083-013-g022.jpg" position="float" orientation="portrait" xlink:type="simple" id="oo_637495.jpg"><uri content-type="original_file" xlink:type="simple">https://binary.pensoft.net/fig/637495</uri></graphic></fig></tp:treatment-sec><tp:treatment-sec sec-type="comments" id="SECID0E55FK"><title>Comments.</title><p>This species differs from the closely related <italic><tp:taxon-name><tp:taxon-name-part taxon-name-part-type="genus" reg="Liogma">Liogma</tp:taxon-name-part><tp:taxon-name-part taxon-name-part-type="species" reg="serraticornis">serraticornis</tp:taxon-name-part></tp:taxon-name></italic> in details of the antennae, male and female terminalia, and colouration, though these are slight. Both sexes of this species can be separated from <italic><tp:taxon-name><tp:taxon-name-part taxon-name-part-type="genus" reg="Liogma">L.</tp:taxon-name-part><tp:taxon-name-part taxon-name-part-type="species" reg="serraticornis">serraticornis</tp:taxon-name-part></tp:taxon-name></italic> based upon the first flagellomere length. It is always longer than the second flagellomere in <italic><tp:taxon-name><tp:taxon-name-part taxon-name-part-type="genus" reg="Liogma">L.</tp:taxon-name-part><tp:taxon-name-part taxon-name-part-type="species" reg="serraticornis">serraticornis</tp:taxon-name-part></tp:taxon-name></italic> (Fig. <xref ref-type="fig" rid="F4">4F</xref>) and similar size in <italic><tp:taxon-name><tp:taxon-name-part taxon-name-part-type="genus" reg="Liogma">L.</tp:taxon-name-part><tp:taxon-name-part taxon-name-part-type="species" reg="brevipecten">brevipecten</tp:taxon-name-part></tp:taxon-name></italic> (Fig. <xref ref-type="fig" rid="F4">4E</xref>). The ventral extensions of the flagellomeres of male <italic><tp:taxon-name><tp:taxon-name-part taxon-name-part-type="genus" reg="Liogma">L.</tp:taxon-name-part><tp:taxon-name-part taxon-name-part-type="species" reg="brevipecten">brevipecten</tp:taxon-name-part></tp:taxon-name></italic> are relatively short and shout (Fig. <xref ref-type="fig" rid="F4">4E</xref>), while <italic><tp:taxon-name><tp:taxon-name-part taxon-name-part-type="genus" reg="Liogma">L.</tp:taxon-name-part><tp:taxon-name-part taxon-name-part-type="species" reg="serraticornis">serraticornis</tp:taxon-name-part></tp:taxon-name></italic> has more elongated flagellomeres (Fig. <xref ref-type="fig" rid="F4">4F</xref>). The pedicel’s colouration and wing venation characters mentioned by <xref ref-type="bibr" rid="B62">Takahashi (1960)</xref> were not useful for species separation here because these characters show high variability levels. The two species differ in details of male and female terminalia: the ventral lobe of the gonocoxite has several pale spine-like setae in <italic><tp:taxon-name><tp:taxon-name-part taxon-name-part-type="genus" reg="Liogma">L.</tp:taxon-name-part><tp:taxon-name-part taxon-name-part-type="species" reg="serraticornis">serraticornis</tp:taxon-name-part></tp:taxon-name></italic> (Fig. <xref ref-type="fig" rid="F29">29B, C</xref>), whereas <italic><tp:taxon-name><tp:taxon-name-part taxon-name-part-type="genus" reg="Liogma">L.</tp:taxon-name-part><tp:taxon-name-part taxon-name-part-type="species" reg="brevipecten">brevipecten</tp:taxon-name-part></tp:taxon-name></italic> is without these spine-like setae (Fig. <xref ref-type="fig" rid="F20">20B, C</xref>); the middle branch of the aedeagus is longer than the lateral ones in <italic><tp:taxon-name><tp:taxon-name-part taxon-name-part-type="genus" reg="Liogma">L.</tp:taxon-name-part><tp:taxon-name-part taxon-name-part-type="species" reg="brevipecten">brevipecten</tp:taxon-name-part></tp:taxon-name></italic> (Fig. <xref ref-type="fig" rid="F20">20G</xref>) but shorter than the lateral branches in <italic><tp:taxon-name><tp:taxon-name-part taxon-name-part-type="genus" reg="Liogma">L.</tp:taxon-name-part><tp:taxon-name-part taxon-name-part-type="species" reg="serraticornis">serraticornis</tp:taxon-name-part></tp:taxon-name></italic> (Fig. <xref ref-type="fig" rid="F29">29G</xref>). The female terminalia of <italic><tp:taxon-name><tp:taxon-name-part taxon-name-part-type="genus" reg="Liogma">L.</tp:taxon-name-part><tp:taxon-name-part taxon-name-part-type="species" reg="brevipecten">brevipecten</tp:taxon-name-part></tp:taxon-name></italic> is narrow and long in dorsal view (Fig. <xref ref-type="fig" rid="F21">21C</xref>), but widens ventrally in <italic><tp:taxon-name><tp:taxon-name-part taxon-name-part-type="genus" reg="Liogma">L.</tp:taxon-name-part><tp:taxon-name-part taxon-name-part-type="species" reg="serraticornis">serraticornis</tp:taxon-name-part></tp:taxon-name></italic> (Fig. <xref ref-type="fig" rid="F30">30C</xref>). In <italic><tp:taxon-name><tp:taxon-name-part taxon-name-part-type="genus" reg="Liogma">L.</tp:taxon-name-part><tp:taxon-name-part taxon-name-part-type="species" reg="serraticornis">serraticornis</tp:taxon-name-part></tp:taxon-name></italic> the lateral lobes of tergite 10 are 2 × longer than wide (Fig. <xref ref-type="fig" rid="F30">30B</xref>), but only as long as wide in <italic><tp:taxon-name><tp:taxon-name-part taxon-name-part-type="genus" reg="Liogma">L.</tp:taxon-name-part><tp:taxon-name-part taxon-name-part-type="species" reg="brevipecten">brevipecten</tp:taxon-name-part></tp:taxon-name></italic> (Fig. <xref ref-type="fig" rid="F21">21B</xref>). Inner genital structures also show differences among the species in the spermathecae shapes (see Figs <xref ref-type="fig" rid="F21">21D</xref>, <xref ref-type="fig" rid="F30">30D</xref>) and sperm ducts. The base of the sperm duct is readily discernible in <italic><tp:taxon-name><tp:taxon-name-part taxon-name-part-type="genus" reg="Liogma">L.</tp:taxon-name-part><tp:taxon-name-part taxon-name-part-type="species" reg="brevipecten">brevipecten</tp:taxon-name-part></tp:taxon-name></italic> (Fig. <xref ref-type="fig" rid="F21">21C</xref>), while it is short or very poorly discernible in <italic><tp:taxon-name><tp:taxon-name-part taxon-name-part-type="genus" reg="Liogma">L.</tp:taxon-name-part><tp:taxon-name-part taxon-name-part-type="species" reg="serraticornis">serraticornis</tp:taxon-name-part></tp:taxon-name></italic> (Fig. <xref ref-type="fig" rid="F30">30C</xref>); and the sperm ducts house three inflated areas the shape of golf tees in <italic><tp:taxon-name><tp:taxon-name-part taxon-name-part-type="genus" reg="Liogma">L.</tp:taxon-name-part><tp:taxon-name-part taxon-name-part-type="species" reg="serraticornis">serraticornis</tp:taxon-name-part></tp:taxon-name></italic> (Fig. <xref ref-type="fig" rid="F30">30C</xref>), but these are much less well developed in <italic><tp:taxon-name><tp:taxon-name-part taxon-name-part-type="genus" reg="Liogma">L.</tp:taxon-name-part><tp:taxon-name-part taxon-name-part-type="species" reg="brevipecten">brevipecten</tp:taxon-name-part></tp:taxon-name></italic> (Fig. <xref ref-type="fig" rid="F21">21C</xref>).</p></tp:treatment-sec><tp:treatment-sec><!--Section generated to contain objects referenced in tp:taxon-treatment.--><fig id="F4" position="float" orientation="portrait"><object-id xmlns:xlink="http://www.w3.org/1999/xlink" content-type="doi" xlink:type="simple">10.3897/zookeys.1083.75624.figure4</object-id><object-id xmlns:xlink="http://www.w3.org/1999/xlink" content-type="arpha" xlink:type="simple">8CA3F093-A87E-581E-B148-0C089A36B852</object-id><label>Figure 4.</label><caption><p>Antennae <bold>A</bold><italic><tp:taxon-name><tp:taxon-name-part taxon-name-part-type="genus" reg="Cylindrotoma">Cylindrotoma</tp:taxon-name-part><tp:taxon-name-part taxon-name-part-type="species" reg="distinctissima">distinctissima</tp:taxon-name-part></tp:taxon-name></italic> (Meigen, 1818) <bold>B</bold><italic><tp:taxon-name><tp:taxon-name-part taxon-name-part-type="genus" reg="Diogma">Diogma</tp:taxon-name-part><tp:taxon-name-part taxon-name-part-type="species" reg="caudata">caudata</tp:taxon-name-part></tp:taxon-name></italic> Takahashi, 1960 <bold>C</bold><italic><tp:taxon-name><tp:taxon-name-part taxon-name-part-type="genus" reg="Diogma">Diogma</tp:taxon-name-part><tp:taxon-name-part taxon-name-part-type="species" reg="glabrata">glabrata</tp:taxon-name-part></tp:taxon-name></italic> (Meigen, 1818) <bold>D</bold><italic><tp:taxon-name><tp:taxon-name-part taxon-name-part-type="genus" reg="Liogma">Liogma</tp:taxon-name-part><tp:taxon-name-part taxon-name-part-type="species" reg="mikado">mikado</tp:taxon-name-part></tp:taxon-name></italic> (Alexander, 1919) <bold>E</bold><italic><tp:taxon-name><tp:taxon-name-part taxon-name-part-type="genus" reg="Liogma">Liogma</tp:taxon-name-part><tp:taxon-name-part taxon-name-part-type="species" reg="brevipecten">brevipecten</tp:taxon-name-part></tp:taxon-name></italic> Alexander, 1932 <bold>F</bold><italic><tp:taxon-name><tp:taxon-name-part taxon-name-part-type="genus" reg="Liogma">Liogma</tp:taxon-name-part><tp:taxon-name-part taxon-name-part-type="species" reg="serraticornis">serraticornis</tp:taxon-name-part></tp:taxon-name></italic> Alexander, 1919 <bold>G</bold><italic><tp:taxon-name><tp:taxon-name-part taxon-name-part-type="genus" reg="Triogma">Triogma</tp:taxon-name-part><tp:taxon-name-part taxon-name-part-type="species" reg="kuwanai">kuwanai</tp:taxon-name-part></tp:taxon-name></italic> (Alexander, 1913). Scale bar: 1 mm.</p></caption><graphic xmlns:xlink="http://www.w3.org/1999/xlink" xlink:href="zookeys-1083-013-g004.jpg" position="float" orientation="portrait" xlink:type="simple" id="oo_637477.jpg"><uri content-type="original_file" xlink:type="simple">https://binary.pensoft.net/fig/637477</uri></graphic></fig><fig id="F5" position="float" orientation="portrait"><object-id xmlns:xlink="http://www.w3.org/1999/xlink" content-type="doi" xlink:type="simple">10.3897/zookeys.1083.75624.figure5</object-id><object-id xmlns:xlink="http://www.w3.org/1999/xlink" content-type="arpha" xlink:type="simple">C14A51EC-2E4B-5AFA-BAAE-E158F4B95178</object-id><label>Figure 5.</label><caption><p>Wing <bold>A</bold><italic><tp:taxon-name><tp:taxon-name-part taxon-name-part-type="genus" reg="Cylindrotoma">Cylindrotoma</tp:taxon-name-part><tp:taxon-name-part taxon-name-part-type="species" reg="distinctissima">distinctissima</tp:taxon-name-part></tp:taxon-name></italic> (Meigen, 1818) <bold>B</bold><italic><tp:taxon-name><tp:taxon-name-part taxon-name-part-type="genus" reg="Diogma">Diogma</tp:taxon-name-part><tp:taxon-name-part taxon-name-part-type="species" reg="caudata">caudata</tp:taxon-name-part></tp:taxon-name></italic> Takahashi, 1960 <bold>C</bold><italic><tp:taxon-name><tp:taxon-name-part taxon-name-part-type="genus" reg="Diogma">Diogma</tp:taxon-name-part><tp:taxon-name-part taxon-name-part-type="species" reg="glabrata">glabrata</tp:taxon-name-part></tp:taxon-name></italic> (Meigen, 1818) <bold>D</bold><italic><tp:taxon-name><tp:taxon-name-part taxon-name-part-type="genus" reg="Liogma">Liogma</tp:taxon-name-part><tp:taxon-name-part taxon-name-part-type="species" reg="mikado">mikado</tp:taxon-name-part></tp:taxon-name></italic> (Alexander, 1919) <bold>E</bold><italic><tp:taxon-name><tp:taxon-name-part taxon-name-part-type="genus" reg="Liogma">Liogma</tp:taxon-name-part><tp:taxon-name-part taxon-name-part-type="species" reg="brevipecten">brevipecten</tp:taxon-name-part></tp:taxon-name></italic> Alexander, 1932 <bold>F</bold><italic><tp:taxon-name><tp:taxon-name-part taxon-name-part-type="genus" reg="Liogma">Liogma</tp:taxon-name-part><tp:taxon-name-part taxon-name-part-type="species" reg="serraticornis">serraticornis</tp:taxon-name-part></tp:taxon-name></italic> Alexander, 1919 <bold>G</bold><italic><tp:taxon-name><tp:taxon-name-part taxon-name-part-type="genus" reg="Triogma">Triogma</tp:taxon-name-part><tp:taxon-name-part taxon-name-part-type="species" reg="kuwanai">kuwanai</tp:taxon-name-part></tp:taxon-name></italic> (Alexander, 1913) of “<italic><tp:taxon-name><tp:taxon-name-part taxon-name-part-type="genus" reg="Triogma"/><tp:taxon-name-part taxon-name-part-type="species" reg="kuwanai">kuwanai</tp:taxon-name-part></tp:taxon-name></italic>” form <bold>H</bold><italic><tp:taxon-name><tp:taxon-name-part taxon-name-part-type="genus" reg="Triogma">Triogma</tp:taxon-name-part><tp:taxon-name-part taxon-name-part-type="species" reg="kuwanai">kuwanai</tp:taxon-name-part></tp:taxon-name></italic> (Alexander, 1913) of “<italic><tp:taxon-name><tp:taxon-name-part taxon-name-part-type="genus" reg="Triogma"/><tp:taxon-name-part taxon-name-part-type="species" reg="limbinervis">limbinervis</tp:taxon-name-part></tp:taxon-name></italic>” form.</p></caption><graphic xmlns:xlink="http://www.w3.org/1999/xlink" xlink:href="zookeys-1083-013-g005.jpg" position="float" orientation="portrait" xlink:type="simple" id="oo_637478.jpg"><uri content-type="original_file" xlink:type="simple">https://binary.pensoft.net/fig/637478</uri></graphic></fig><fig id="F29" position="float" orientation="portrait"><object-id xmlns:xlink="http://www.w3.org/1999/xlink" content-type="doi" xlink:type="simple">10.3897/zookeys.1083.75624.figure29</object-id><object-id xmlns:xlink="http://www.w3.org/1999/xlink" content-type="arpha" xlink:type="simple">3262231D-8ADF-5434-85C0-663EAE8F0682</object-id><label>Figure 29.</label><caption><p>Male genital structures of <italic><tp:taxon-name><tp:taxon-name-part taxon-name-part-type="genus" reg="Liogma">Liogma</tp:taxon-name-part><tp:taxon-name-part taxon-name-part-type="species" reg="serraticornis">serraticornis</tp:taxon-name-part></tp:taxon-name></italic> Alexander, 1919 <bold>A</bold> terminalia, dorsal view <bold>B</bold> Terminalia, ventral view <bold>C</bold> terminalia, lateral view <bold>D</bold> aedeagus complex, dorsal view <bold>E</bold> aedeagus complex, ventral view <bold>F</bold> aedeagus complex, lateral view <bold>G</bold> tip of the aedeagus.</p></caption><graphic xmlns:xlink="http://www.w3.org/1999/xlink" xlink:href="zookeys-1083-013-g029.jpg" position="float" orientation="portrait" xlink:type="simple" id="oo_637502.jpg"><uri content-type="original_file" xlink:type="simple">https://binary.pensoft.net/fig/637502</uri></graphic></fig><fig id="F30" position="float" orientation="portrait"><object-id xmlns:xlink="http://www.w3.org/1999/xlink" content-type="doi" xlink:type="simple">10.3897/zookeys.1083.75624.figure30</object-id><object-id xmlns:xlink="http://www.w3.org/1999/xlink" content-type="arpha" xlink:type="simple">908251DD-8972-53A9-9486-53EE0997AAEE</object-id><label>Figure 30.</label><caption><p>Female genital structures of <italic><tp:taxon-name><tp:taxon-name-part taxon-name-part-type="genus" reg="Liogma">Liogma</tp:taxon-name-part><tp:taxon-name-part taxon-name-part-type="species" reg="serraticornis">serraticornis</tp:taxon-name-part></tp:taxon-name></italic> Alexander, 1919 <bold>A</bold> terminalia, dorsal view <bold>B</bold> terminalia, lateral view <bold>C</bold> sternite 8, hypogynial valve, genital fork, and sperm ducts, inner dorsal view <bold>D</bold> spermathecae.</p></caption><graphic xmlns:xlink="http://www.w3.org/1999/xlink" xlink:href="zookeys-1083-013-g030.jpg" position="float" orientation="portrait" xlink:type="simple" id="oo_637503.jpg"><uri content-type="original_file" xlink:type="simple">https://binary.pensoft.net/fig/637503</uri></graphic></fig></tp:treatment-sec><ref-list><ref id="B8"><mixed-citation xmlns:xlink="http://www.w3.org/1999/xlink" xlink:type="simple"><person-group><name name-style="western"><surname>Alexander</surname><given-names>CP</given-names></name></person-group> (<year>1932</year>) <article-title>New or little-known <tp:taxon-name><tp:taxon-name-part taxon-name-part-type="family">Tipulidae</tp:taxon-name-part></tp:taxon-name> from eastern Asia (<tp:taxon-name><tp:taxon-name-part taxon-name-part-type="order">Diptera</tp:taxon-name-part></tp:taxon-name>). X.</article-title><source>Philippine Journal of Science</source><volume>49</volume>: <fpage>105</fpage>–<lpage>136</lpage>.</mixed-citation></ref><ref id="B27"><mixed-citation xmlns:xlink="http://www.w3.org/1999/xlink" xlink:type="simple"><person-group><name name-style="western"><surname>Ishida</surname><given-names>H</given-names></name></person-group> (<year>1955</year>) The catalogue of the Japanese <tp:taxon-name><tp:taxon-name-part taxon-name-part-type="family">Tipulidae</tp:taxon-name-part></tp:taxon-name>, with the keys to the genera and subgenera. II. <italic><tp:taxon-name><tp:taxon-name-part taxon-name-part-type="genus">Tipula</tp:taxon-name-part></tp:taxon-name></italic> (part) and <tp:taxon-name><tp:taxon-name-part taxon-name-part-type="subfamily">Cylindrotominae</tp:taxon-name-part></tp:taxon-name>. Annual Report of the Hyogo Agricultural College (Kenkyu Shuroku, 1955) 5: 59–77.</mixed-citation></ref><ref id="B62"><mixed-citation xmlns:xlink="http://www.w3.org/1999/xlink" xlink:type="simple"><person-group><name name-style="western"><surname>Takahashi</surname><given-names>M</given-names></name></person-group> (<year>1960</year>) <article-title>A revision of Japanese <tp:taxon-name><tp:taxon-name-part taxon-name-part-type="subfamily">Cylindrotominae</tp:taxon-name-part></tp:taxon-name> (<tp:taxon-name><tp:taxon-name-part taxon-name-part-type="order">Diptera</tp:taxon-name-part></tp:taxon-name>, <tp:taxon-name><tp:taxon-name-part taxon-name-part-type="family">Tipulidae</tp:taxon-name-part></tp:taxon-name>).</article-title><source>Transactions of the Shikoku Entomological Society</source><volume>6</volume>: <fpage>81</fpage>–<lpage>91</lpage>.</mixed-citation></ref><ref id="B58"><mixed-citation xmlns:xlink="http://www.w3.org/1999/xlink" xlink:type="simple"><person-group><name name-style="western"><surname>Sidorenko</surname><given-names>VS</given-names></name></person-group> (<year>1999</year>) <article-title><tp:taxon-name><tp:taxon-name-part taxon-name-part-type="family">Cylindrotomidae</tp:taxon-name-part></tp:taxon-name>.</article-title> In: <person-group><name name-style="western"><surname>Ler</surname><given-names>PA</given-names></name></person-group> (<role>Ed.</role>) <issue-title>Key to the insects of Russian Far East.</issue-title><source>Vol. VI. <tp:taxon-name><tp:taxon-name-part taxon-name-part-type="order">Diptera</tp:taxon-name-part></tp:taxon-name> and <tp:taxon-name><tp:taxon-name-part taxon-name-part-type="order">Siphonaptera</tp:taxon-name-part></tp:taxon-name>. Part 1. Dalnauka, Vladivostok</source>, <fpage>68</fpage>–<lpage>70</lpage>.</mixed-citation></ref><ref id="B35"><mixed-citation xmlns:xlink="http://www.w3.org/1999/xlink" xlink:type="simple"><person-group><name name-style="western"><surname>Nakamura</surname><given-names>T</given-names></name></person-group> (<year>2001</year>) <article-title><tp:taxon-name><tp:taxon-name-part taxon-name-part-type="family">Cylindrotomidae</tp:taxon-name-part></tp:taxon-name> of Tochigi Prefecture, Japan (<tp:taxon-name><tp:taxon-name-part taxon-name-part-type="order">Diptera</tp:taxon-name-part></tp:taxon-name>, <tp:taxon-name><tp:taxon-name-part taxon-name-part-type="family">Tipulidae</tp:taxon-name-part></tp:taxon-name>).</article-title><source>Bulletin of the Tochigi Prefectural Museum</source><volume>18</volume>: <fpage>23</fpage>–<lpage>30</lpage>.</mixed-citation></ref><ref id="B43"><mixed-citation xmlns:xlink="http://www.w3.org/1999/xlink" xlink:type="simple"><person-group><name name-style="western"><surname>Paramonov</surname><given-names>NM</given-names></name></person-group> (<year>2006</year>) <article-title><tp:taxon-name><tp:taxon-name-part taxon-name-part-type="family">Cylindrotomidae</tp:taxon-name-part></tp:taxon-name>.</article-title> In: <person-group><name name-style="western"><surname>Leley</surname><given-names>AS</given-names></name></person-group> (<role>Ed.</role>) <issue-title>Key to the Insects of Russian Far East.</issue-title><source>6. <tp:taxon-name><tp:taxon-name-part taxon-name-part-type="order">Diptera</tp:taxon-name-part></tp:taxon-name> and <tp:taxon-name><tp:taxon-name-part taxon-name-part-type="order">Siphonaptera</tp:taxon-name-part></tp:taxon-name>. 4. Supplement. Dalnauka, Vladivostok</source>, <fpage>887</fpage>–<lpage>889</lpage>.</mixed-citation></ref><ref id="B37"><mixed-citation xmlns:xlink="http://www.w3.org/1999/xlink" xlink:type="simple"><person-group><name name-style="western"><surname>Nakamura</surname><given-names>T</given-names></name></person-group> (<year>2014</year>) <tp:taxon-name><tp:taxon-name-part taxon-name-part-type="family">Cylindrotomidae</tp:taxon-name-part></tp:taxon-name>. In: Nakamura T, Saigusa T, Suwa M (Eds) Catalogue of the insects of Japan, Volume 8 <tp:taxon-name><tp:taxon-name-part taxon-name-part-type="order">Diptera</tp:taxon-name-part></tp:taxon-name> (Part 1 <tp:taxon-name><tp:taxon-name-part taxon-name-part-type="suborder">Nematocera</tp:taxon-name-part></tp:taxon-name> - <tp:taxon-name><tp:taxon-name-part taxon-name-part-type="suborder">Brachycera</tp:taxon-name-part></tp:taxon-name><tp:taxon-name><tp:taxon-name-part taxon-name-part-type="clade">Aschiza</tp:taxon-name-part></tp:taxon-name>), Touka Shobo, Fukuoka, 54.</mixed-citation></ref><ref id="B26"><mixed-citation xmlns:xlink="http://www.w3.org/1999/xlink" xlink:type="simple"><person-group><name name-style="western"><surname>Imada</surname><given-names>Y</given-names></name></person-group> (<year>2020</year>) <article-title>Moss mimesis <italic>par excellence</italic>: integrating previous and new data on the life history and larval ecomorphology of long-bodied craneflies (<tp:taxon-name><tp:taxon-name-part taxon-name-part-type="order">Diptera</tp:taxon-name-part></tp:taxon-name>: <tp:taxon-name><tp:taxon-name-part taxon-name-part-type="family">Cylindrotomidae</tp:taxon-name-part></tp:taxon-name>: <tp:taxon-name><tp:taxon-name-part taxon-name-part-type="subfamily">Cylindrotominae</tp:taxon-name-part></tp:taxon-name>).</article-title><source>Zoological Journal of the Linnean Society</source><volume>193</volume>(<issue>4</issue>): <fpage>1156</fpage>–<lpage>1204</lpage><ext-link xlink:href="10.1093/zoolinnean/zlaa177" ext-link-type="doi" xlink:type="simple">https://doi.org/10.1093/zoolinnean/zlaa177</ext-link></mixed-citation></ref><ref id="B39"><mixed-citation xmlns:xlink="http://www.w3.org/1999/xlink" xlink:type="simple"><person-group><name name-style="western"><surname>Oosterbroek</surname><given-names>P</given-names></name></person-group> (<year>2021</year>) Catalogue of the Crane flies of the World (<tp:taxon-name><tp:taxon-name-part taxon-name-part-type="class">Insecta</tp:taxon-name-part></tp:taxon-name>, <tp:taxon-name><tp:taxon-name-part taxon-name-part-type="order">Diptera</tp:taxon-name-part></tp:taxon-name>, <tp:taxon-name><tp:taxon-name-part taxon-name-part-type="suborder">Nematocera</tp:taxon-name-part></tp:taxon-name>, <tp:taxon-name><tp:taxon-name-part taxon-name-part-type="superfamily">Tipuloidea</tp:taxon-name-part></tp:taxon-name>). <ext-link xlink:href="https://ccw.naturalis.nl/index.php" ext-link-type="uri" xlink:type="simple">https://ccw.naturalis.nl/index.php</ext-link> [2021.09.07]</mixed-citation></ref></ref-list></tp:taxon-treatment>
