# Supplementary material for: ﻿Notes on the taxonomic status and distribution of some Cylindrotomidae (Diptera, Tipuloidea), with emphasis on Japanese species
Source: Zookeys. 2022 Jan 24;1083:13–88. doi: 10.3897/zookeys.1083.75624 (PMC8803752; doi:10.3897/zookeys.1083.75624)
Supplement: XML Treatment for Liogma mikado [file zookeys.1083.75624-treatment8.xml]

<!DOCTYPE tp:taxon-treatment
  PUBLIC "-//TaxonX//DTD Taxonomic Treatment Publishing DTD v0 20100105//EN" "tax-treatment-NSO.dtd">
<tp:taxon-treatment xmlns:tp="http://www.plazi.org/taxpub"><tp:treatment-meta><kwd-group><label>Taxon classification</label><kwd>
                <named-content content-type="kingdom">Animalia</named-content>
              </kwd><kwd>
                <named-content content-type="order">Diptera</named-content>
              </kwd><kwd>
                <named-content content-type="family">Cylindrotomidae</named-content>
              </kwd></kwd-group><mixed-citation publication-type="journal"><person-group><name><surname>Kolcsár</surname><given-names>Levente-Péter</given-names></name><name><surname>Paramonov</surname><given-names>Nikolai</given-names></name><name><surname>Imada</surname><given-names>Yume</given-names></name><name><surname>Kato</surname><given-names>Daichi</given-names></name><name><surname>Gamboa</surname><given-names>Maribet</given-names></name><name><surname>Shinoka</surname><given-names>Dai</given-names></name><name><surname>Kato</surname><given-names>Makoto</given-names></name><name><surname>Watanabe</surname><given-names>Kozo</given-names></name></person-group><article-title>﻿Notes on the taxonomic status and distribution of some <tp:taxon-name><tp:taxon-name-part taxon-name-part-type="family">Cylindrotomidae</tp:taxon-name-part></tp:taxon-name> (<tp:taxon-name><tp:taxon-name-part taxon-name-part-type="order">Diptera</tp:taxon-name-part></tp:taxon-name>, <tp:taxon-name><tp:taxon-name-part taxon-name-part-type="superfamily">Tipuloidea</tp:taxon-name-part></tp:taxon-name>), with emphasis on Japanese species</article-title><source>Zookeys</source><day>24</day><month>01</month><year>2022</year><volume>1083</volume><fpage>13</fpage><lpage>88</lpage><pub-id pub-id-type="doi">10.3897/zookeys.1083.75624</pub-id></mixed-citation></tp:treatment-meta><tp:nomenclature><label>﻿</label><tp:taxon-name>
              <object-id xmlns:xlink="http://www.w3.org/1999/xlink" content-type="arpha" xlink:type="simple">F9511990-009B-516C-993E-0AF41571BD3C</object-id>
              <tp:taxon-name-part taxon-name-part-type="genus" reg="Liogma">Liogma</tp:taxon-name-part>
              <tp:taxon-name-part taxon-name-part-type="species" reg="mikado">mikado</tp:taxon-name-part>
            </tp:taxon-name><tp:taxon-authority>(Alexander, 1919)</tp:taxon-authority><xref ref-type="fig" rid="F4">Figs 4D</xref><xref ref-type="fig" rid="F5">, 5D</xref><xref ref-type="fig" rid="F22">, 22B</xref><xref ref-type="fig" rid="F23">, 23</xref><xref ref-type="fig" rid="F24">, 24</xref><xref ref-type="fig" rid="F25">, 25</xref><tp:nomenclature-citation-list><tp:nomenclature-citation><tp:taxon-name>
                  <tp:taxon-name-part taxon-name-part-type="genus" reg="Phalacrocera">Phalacrocera</tp:taxon-name-part>
                  <tp:taxon-name-part taxon-name-part-type="species" reg="mikado">mikado</tp:taxon-name-part>
                </tp:taxon-name><comment>in <xref ref-type="bibr" rid="B2">Alexander 1919</xref>: 346: original description; <xref ref-type="bibr" rid="B6">Alexander 1928</xref>: 10: distribution, illustration; <xref ref-type="bibr" rid="B11">Alexander 1953a</xref>: 57: faunistic record; <xref ref-type="bibr" rid="B27">Ishida 1955</xref>: 77: distribution.</comment></tp:nomenclature-citation><tp:nomenclature-citation><tp:taxon-name>
                  <tp:taxon-name-part taxon-name-part-type="genus" reg="Liogma">Liogma</tp:taxon-name-part>
                  <tp:taxon-name-part taxon-name-part-type="species" reg="mikado">mikado</tp:taxon-name-part>
                </tp:taxon-name><comment>in <xref ref-type="bibr" rid="B62">Takahashi 1960</xref>: 85–90: new combination, distribution, faunistic records, larva and pupa description, illustrations; <xref ref-type="bibr" rid="B58">Sidorenko 1999</xref>: 68–70: identification key, illustration, distribution; <xref ref-type="bibr" rid="B35">Nakamura 2001</xref>: 23–29: identification key, illustration, distribution, faunistic records; <xref ref-type="bibr" rid="B41">Paramonov 2004b</xref>: 69: faunistic record; <xref ref-type="bibr" rid="B43">Paramonov 2006</xref>: 888–889: identification key, distribution; <xref ref-type="bibr" rid="B37">Nakamura 2014</xref>: 54: distribution; <xref ref-type="bibr" rid="B29">Kato and Suzuki 2017</xref>: 16: distribution; <xref ref-type="bibr" rid="B44">Paramonov 2019</xref>: 120: faunistic data; <xref ref-type="bibr" rid="B26">Imada 2020</xref>: biology and ecology of larvae; <xref ref-type="bibr" rid="B30">Kim and Bae 2020</xref>: distribution.</comment></tp:nomenclature-citation></tp:nomenclature-citation-list></tp:nomenclature><tp:treatment-sec sec-type="type material" id="SECID0EGMGK"><title>Type material examined.</title><p><italic><tp:taxon-name><tp:taxon-name-part taxon-name-part-type="genus" reg="Phalacrocera">Phalacrocera</tp:taxon-name-part><tp:taxon-name-part taxon-name-part-type="species" reg="mikado">mikado</tp:taxon-name-part></tp:taxon-name></italic> Alexander: <bold><italic>ALLOTYPE</italic></bold> ♂: • <bold>Japan</bold>, Tokyo, Tokyo metropolis, 1919.04.?, leg. R. Takahashi (<named-content xmlns:xlink="http://www.w3.org/1999/xlink" content-type="dwc:institutional_code" xlink:type="simple">USNM</named-content>).</p></tp:treatment-sec><tp:treatment-sec sec-type="type material" id="SECID0EBNGK"><title>Non-type material examined.</title><p><bold>Japan</bold> • 2 ♀; Aichi, Toyota, Kawashimo, triburary of Yahagi River; <named-content xmlns:xlink="http://www.w3.org/1999/xlink" content-type="dwc:verbatimCoordinates" xlink:type="simple"><named-content content-type="geo-json" specific-use="{&#34;type&#34;:&#34;Point&#34;,&#34;coordinates&#34;:[137.301200,35.203760]}" id="NCID0EMNGK" xlink:type="simple">35.20376°N, 137.3012°E</named-content></named-content>; alt. 140 m; 4 May. 2014; D. Kato leg.; <named-content xmlns:xlink="http://www.w3.org/1999/xlink" content-type="dwc:institutional_code" xlink:type="simple">BLKU</named-content>. • 1 ♀; Aichi, Seto, Iwaya-cho, near Iwayada Park; <named-content xmlns:xlink="http://www.w3.org/1999/xlink" content-type="dwc:verbatimCoordinates" xlink:type="simple"><named-content content-type="geo-json" specific-use="{&#34;type&#34;:&#34;Point&#34;,&#34;coordinates&#34;:[137.150840,35.239570]}" id="NCID0EZNGK" xlink:type="simple">35.23957°N, 137.15084°E</named-content></named-content>; alt. 300 m; 4 May. 2016; D. Kato leg.; <named-content xmlns:xlink="http://www.w3.org/1999/xlink" content-type="dwc:institutional_code" xlink:type="simple">BLKU</named-content>. • 1 ♀; Aichi, Seto, Minamiazuma; <named-content xmlns:xlink="http://www.w3.org/1999/xlink" content-type="dwc:verbatimCoordinates" xlink:type="simple"><named-content content-type="geo-json" specific-use="{&#34;type&#34;:&#34;Point&#34;,&#34;coordinates&#34;:[137.113100,35.223213]}" id="NCID0EGOGK" xlink:type="simple">35.223213°N, 137.1131°E</named-content></named-content>; alt. 150 m; 5 May. 2014; D. Kato leg.; <named-content xmlns:xlink="http://www.w3.org/1999/xlink" content-type="dwc:institutional_code" xlink:type="simple">BLKU</named-content>. • 3 ♀; Aomori, Hirosaki, Koguriyama, Inekari River; <named-content xmlns:xlink="http://www.w3.org/1999/xlink" content-type="dwc:verbatimCoordinates" xlink:type="simple"><named-content content-type="geo-json" specific-use="{&#34;type&#34;:&#34;Point&#34;,&#34;coordinates&#34;:[140.487010,40.536580]}" id="NCID0ETOGK" xlink:type="simple">40.53658°N, 140.48701°E</named-content></named-content>; alt. 170 m; 28 May 2013; • 1 ♂; same locality; 31 May. 2013; D. Kato leg.; <named-content xmlns:xlink="http://www.w3.org/1999/xlink" content-type="dwc:institutional_code" xlink:type="simple">BLKU</named-content>. • 1 ♂; Aomori, Fukaura, Mt. Takanio; <named-content xmlns:xlink="http://www.w3.org/1999/xlink" content-type="dwc:verbatimCoordinates" xlink:type="simple"><named-content content-type="geo-json" specific-use="{&#34;type&#34;:&#34;Point&#34;,&#34;coordinates&#34;:[140.102850,40.689930]}" id="NCID0EAPGK" xlink:type="simple">40.68993°N, 140.10285°E</named-content></named-content>; alt. 140 m; 11 May. 2014; D. Kato leg.; <named-content xmlns:xlink="http://www.w3.org/1999/xlink" content-type="dwc:institutional_code" xlink:type="simple">BLKU</named-content>. • 1 ♂; Aomori, Hirosaki, Soma Path; <named-content xmlns:xlink="http://www.w3.org/1999/xlink" content-type="dwc:verbatimCoordinates" xlink:type="simple"><named-content content-type="geo-json" specific-use="{&#34;type&#34;:&#34;Point&#34;,&#34;coordinates&#34;:[140.402310,40.494790]}" id="NCID0ENPGK" xlink:type="simple">40.49479°N, 140.40231°E</named-content></named-content>; alt. 392 m; 31 May. 2013; D. Kato leg.; <named-content xmlns:xlink="http://www.w3.org/1999/xlink" content-type="dwc:institutional_code" xlink:type="simple">BLKU</named-content>. • Ehime, Kumakogen, River Myogadani springs, 1275 m, <named-content xmlns:xlink="http://www.w3.org/1999/xlink" content-type="dwc:verbatimCoordinates" xlink:type="simple"><named-content content-type="geo-json" specific-use="{&#34;type&#34;:&#34;Point&#34;,&#34;coordinates&#34;:[132.938050,33.558080]}" id="NCID0E1PGK" xlink:type="simple">33.55808°N, 132.93805°E</named-content></named-content>, 2019.05.19, 2 ♂ 1 ♀, L.-P. Kolcsár leg.; <abbrev xmlns:xlink="http://www.w3.org/1999/xlink" xlink:title="Private Collection of L.-P. Kolcsár" id="ABBRID0E6PGK" xlink:type="simple">CKLP</abbrev>. • 5 ♂, 11 ♀; Ehime, Wakayama, Mount Ishizuchi; <named-content xmlns:xlink="http://www.w3.org/1999/xlink" content-type="dwc:verbatimCoordinates" xlink:type="simple"><named-content content-type="geo-json" specific-use="{&#34;type&#34;:&#34;Point&#34;,&#34;coordinates&#34;:[133.129480,33.764910]}" id="NCID0EGQGK" xlink:type="simple">33.76491°N, 133.12948°E</named-content></named-content>; alt. 1600 m; 5 Jul. 2019; L.-P. Kolcsár leg.; <abbrev xmlns:xlink="http://www.w3.org/1999/xlink" xlink:title="Private Collection of L.-P. Kolcsár" id="ABBRID0ELQGK" xlink:type="simple">CKLP</abbrev>. • 1 ♂; Ehime, Wakayama, small waterfall and stream; <named-content xmlns:xlink="http://www.w3.org/1999/xlink" content-type="dwc:verbatimCoordinates" xlink:type="simple"><named-content content-type="geo-json" specific-use="{&#34;type&#34;:&#34;Point&#34;,&#34;coordinates&#34;:[133.137140,33.745190]}" id="NCID0ESQGK" xlink:type="simple">33.74519°N, 133.13714°E</named-content></named-content>; alt. 1305 m; 18 May. 2019; L.-P. Kolcsár leg.; <abbrev xmlns:xlink="http://www.w3.org/1999/xlink" xlink:title="Private Collection of L.-P. Kolcsár" id="ABBRID0EXQGK" xlink:type="simple">CKLP</abbrev>. • 2 ♀; Ehime, Wakayama, small waterfall; <named-content xmlns:xlink="http://www.w3.org/1999/xlink" content-type="dwc:verbatimCoordinates" xlink:type="simple"><named-content content-type="geo-json" specific-use="{&#34;type&#34;:&#34;Point&#34;,&#34;coordinates&#34;:[133.108390,33.715910]}" id="NCID0E5QGK" xlink:type="simple">33.71591°N, 133.10839°E</named-content></named-content>; alt. 930 m; 18 May. 2019; L.-P. Kolcsár leg.; <abbrev xmlns:xlink="http://www.w3.org/1999/xlink" xlink:title="Private Collection of L.-P. Kolcsár" id="ABBRID0EDRGK" xlink:type="simple">CKLP</abbrev>. • 2 ♂; Fukuoka, Fukuoka, Sawara-ku, Itaya, Mt. Sefuri; <named-content xmlns:xlink="http://www.w3.org/1999/xlink" content-type="dwc:verbatimCoordinates" xlink:type="simple"><named-content content-type="geo-json" specific-use="{&#34;type&#34;:&#34;Point&#34;,&#34;coordinates&#34;:[130.366730,33.438110]}" id="NCID0EKRGK" xlink:type="simple">33.43811°N, 130.36673°E</named-content></named-content>; alt. 970 m; 2 May. 2015; • 1 ♂; same locality; 13 May. 2015; D. Kato leg.; <named-content xmlns:xlink="http://www.w3.org/1999/xlink" content-type="dwc:institutional_code" xlink:type="simple">BLKU</named-content>. • 1 ♂; Fukuoka, Miyako, Saigawa-Hobashira, Notoge Pass; <named-content xmlns:xlink="http://www.w3.org/1999/xlink" content-type="dwc:verbatimCoordinates" xlink:type="simple"><named-content content-type="geo-json" specific-use="{&#34;type&#34;:&#34;Point&#34;,&#34;coordinates&#34;:[130.961560,33.495650]}" id="NCID0EXRGK" xlink:type="simple">33.49565°N, 130.96156°E</named-content></named-content>; alt. 740 m; 22 Apr. 2016; D. Kato leg.; <named-content xmlns:xlink="http://www.w3.org/1999/xlink" content-type="dwc:institutional_code" xlink:type="simple">BLKU</named-content>. • 1 ♀; Fukuoka, Soeda, rocky streem and moss covered cliff; <named-content xmlns:xlink="http://www.w3.org/1999/xlink" content-type="dwc:verbatimCoordinates" xlink:type="simple"><named-content content-type="geo-json" specific-use="{&#34;type&#34;:&#34;Point&#34;,&#34;coordinates&#34;:[130.932890,33.483090]}" id="NCID0EESGK" xlink:type="simple">33.48309°N, 130.93289°E</named-content></named-content>; alt. 900 m; 21 May. 2019; L.-P. Kolcsár leg.; <abbrev xmlns:xlink="http://www.w3.org/1999/xlink" xlink:title="Private Collection of L.-P. Kolcsár" id="ABBRID0EJSGK" xlink:type="simple">CKLP</abbrev>. • 2 ♂; Ishikawa, Hakusan, near to Hakusan National Park; <named-content xmlns:xlink="http://www.w3.org/1999/xlink" content-type="dwc:verbatimCoordinates" xlink:type="simple"><named-content content-type="geo-json" specific-use="{&#34;type&#34;:&#34;Point&#34;,&#34;coordinates&#34;:[136.725580,36.258690]}" id="NCID0EQSGK" xlink:type="simple">36.25869°N, 136.72558°E</named-content></named-content>; alt. 678 m; 27 May. 2015; M. Kato leg.; <abbrev xmlns:xlink="http://www.w3.org/1999/xlink" xlink:title="Private Collection of Y. Imada" id="ABBRID0EVSGK" xlink:type="simple">CYI</abbrev>. • 1 ♀; Iwate, Nishiwaga, Mahirudake; <named-content xmlns:xlink="http://www.w3.org/1999/xlink" content-type="dwc:verbatimCoordinates" xlink:type="simple"><named-content content-type="geo-json" specific-use="{&#34;type&#34;:&#34;Point&#34;,&#34;coordinates&#34;:[140.693650,39.465110]}" id="NCID0E3SGK" xlink:type="simple">39.46511°N, 140.69365°E</named-content></named-content>; alt. 900 m; 19 Jun. 2015; Y. Imada leg.; <abbrev xmlns:xlink="http://www.w3.org/1999/xlink" xlink:title="Private Collection of Y. Imada" id="ABBRID0EBTGK" xlink:type="simple">CYI</abbrev>. • 1 ♂; Niigata, Echigo, Sugatani, Kitakanbara; <named-content xmlns:xlink="http://www.w3.org/1999/xlink" content-type="dwc:verbatimCoordinates" xlink:type="simple"><named-content content-type="geo-json" specific-use="{&#34;type&#34;:&#34;Point&#34;,&#34;coordinates&#34;:[139.000000,37.840000]}" id="NCID0EITGK" xlink:type="simple">37.84°N, 139°E</named-content></named-content>; 8 May. 1955; H. Koike leg.; <named-content xmlns:xlink="http://www.w3.org/1999/xlink" content-type="dwc:institutional_code" xlink:type="simple">USNM</named-content>. • 1 ♀; Saitama, Ogano, Mt. Futago; <named-content xmlns:xlink="http://www.w3.org/1999/xlink" content-type="dwc:verbatimCoordinates" xlink:type="simple"><named-content content-type="geo-json" specific-use="{&#34;type&#34;:&#34;Point&#34;,&#34;coordinates&#34;:[138.867530,36.069940]}" id="NCID0EVTGK" xlink:type="simple">36.06994°N, 138.86753°E</named-content></named-content>; alt. 942 m; larva collected: 28 Nov. 2014, emerged 15 Dec. 2014; M. Kato leg.; <abbrev xmlns:xlink="http://www.w3.org/1999/xlink" xlink:title="Private Collection of Y. Imada" id="ABBRID0E1TGK" xlink:type="simple">CYI</abbrev>. • 1 ♀; Shizuoka, Aoi-ku, Umegashima, Akamizu; <named-content xmlns:xlink="http://www.w3.org/1999/xlink" content-type="dwc:verbatimCoordinates" xlink:type="simple"><named-content content-type="geo-json" specific-use="{&#34;type&#34;:&#34;Point&#34;,&#34;coordinates&#34;:[138.327310,35.274550]}" id="NCID0EBUGK" xlink:type="simple">35.27455°N, 138.32731°E</named-content></named-content>; alt. 680 m; larva collected: 8 Jan. 2007, emerged: 22 Feb. 2007; leg. Y. Sato <named-content xmlns:xlink="http://www.w3.org/1999/xlink" content-type="dwc:institutional_code" xlink:type="simple">EUMJ</named-content>. • 9 ♂; Shizuoka, Shizuoka, Hatanagi; <named-content xmlns:xlink="http://www.w3.org/1999/xlink" content-type="dwc:verbatimCoordinates" xlink:type="simple"><named-content content-type="geo-json" specific-use="{&#34;type&#34;:&#34;Point&#34;,&#34;coordinates&#34;:[138.215570,35.297600]}" id="NCID0EOUGK" xlink:type="simple">35.2976°N, 138.21557°E</named-content></named-content>; alt. 828 m; 12 May. 2013; M. Kato leg.; <abbrev xmlns:xlink="http://www.w3.org/1999/xlink" xlink:title="Private Collection of Y. Imada" id="ABBRID0ETUGK" xlink:type="simple">CYI</abbrev>. • 1 ♂; Shizuoka, Shizuoka, Abenoootaki; <named-content xmlns:xlink="http://www.w3.org/1999/xlink" content-type="dwc:verbatimCoordinates" xlink:type="simple"><named-content content-type="geo-json" specific-use="{&#34;type&#34;:&#34;Point&#34;,&#34;coordinates&#34;:[138.350840,35.300310]}" id="NCID0E1UGK" xlink:type="simple">35.30031°N, 138.35084°E</named-content></named-content>; alt. 930 m; larva collected: 15 Jan. 2014, emerged: 19 Apr. 2014; M. Kato leg.; <abbrev xmlns:xlink="http://www.w3.org/1999/xlink" xlink:title="Private Collection of Y. Imada" id="ABBRID0E6UGK" xlink:type="simple">CYI</abbrev>. • 8 ♂, 1 ♀; Shizuoka, Ikawa-touge; <named-content xmlns:xlink="http://www.w3.org/1999/xlink" content-type="dwc:verbatimCoordinates" xlink:type="simple"><named-content content-type="geo-json" specific-use="{&#34;type&#34;:&#34;Point&#34;,&#34;coordinates&#34;:[138.281560,35.240940]}" id="NCID0EGVGK" xlink:type="simple">35.24094°N, 138.28156°E</named-content></named-content>; alt. 1471 m; 10 May. 2015; M. Kato / Y. Imada leg.; <abbrev xmlns:xlink="http://www.w3.org/1999/xlink" xlink:title="Private Collection of Y. Imada" id="ABBRID0ELVGK" xlink:type="simple">CYI</abbrev>. • 1 ♂; Tokushima, Awa, Mt. Tsurugi; <named-content xmlns:xlink="http://www.w3.org/1999/xlink" content-type="dwc:verbatimCoordinates" xlink:type="simple"><named-content content-type="geo-json" specific-use="{&#34;type&#34;:&#34;Point&#34;,&#34;coordinates&#34;:[134.110000,33.870000]}" id="NCID0ESVGK" xlink:type="simple">33.87°N, 134.11°E</named-content></named-content>; 30 May. 1950; Issiki-Ito leg.; <named-content xmlns:xlink="http://www.w3.org/1999/xlink" content-type="dwc:institutional_code" xlink:type="simple">USNM</named-content>. • 1 ♂; Tokushima, Mima, Koyadaira; <named-content xmlns:xlink="http://www.w3.org/1999/xlink" content-type="dwc:verbatimCoordinates" xlink:type="simple"><named-content content-type="geo-json" specific-use="{&#34;type&#34;:&#34;Point&#34;,&#34;coordinates&#34;:[134.095710,33.875430]}" id="NCID0E6VGK" xlink:type="simple">33.87543°N, 134.09571°E</named-content></named-content>; alt. 1340 m; 30 Apr. 2016; D. Kato leg.; <named-content xmlns:xlink="http://www.w3.org/1999/xlink" content-type="dwc:institutional_code" xlink:type="simple">BLKU</named-content>. • 1 ♂; Tokushima, Miyoshi, Higashiiya-Sugeoi, near Nagoro Dam; <named-content xmlns:xlink="http://www.w3.org/1999/xlink" content-type="dwc:verbatimCoordinates" xlink:type="simple"><named-content content-type="geo-json" specific-use="{&#34;type&#34;:&#34;Point&#34;,&#34;coordinates&#34;:[134.023400,33.851820]}" id="NCID0EMWGK" xlink:type="simple">33.85182°N, 134.0234°E</named-content></named-content>; 29 Apr. 2016; D. Kato leg.; <named-content xmlns:xlink="http://www.w3.org/1999/xlink" content-type="dwc:institutional_code" xlink:type="simple">BLKU</named-content>. • 2 ♂; Tokyo, Mt. Mitake; <named-content xmlns:xlink="http://www.w3.org/1999/xlink" content-type="dwc:verbatimCoordinates" xlink:type="simple"><named-content content-type="geo-json" specific-use="{&#34;type&#34;:&#34;Point&#34;,&#34;coordinates&#34;:[139.140000,35.780000]}" id="NCID0EZWGK" xlink:type="simple">35.78°N, 139.14°E</named-content></named-content>; 10 May. 1931; B. Oda leg.; <named-content xmlns:xlink="http://www.w3.org/1999/xlink" content-type="dwc:institutional_code" xlink:type="simple">USNM</named-content>. • 1 sex unknown; Tokyo, Mt. Takao; <named-content xmlns:xlink="http://www.w3.org/1999/xlink" content-type="dwc:verbatimCoordinates" xlink:type="simple"><named-content content-type="geo-json" specific-use="{&#34;type&#34;:&#34;Point&#34;,&#34;coordinates&#34;:[139.240000,35.620000]}" id="NCID0EGXGK" xlink:type="simple">35.62°N, 139.24°E</named-content></named-content>; alt. 300–600 m; 7 May. 1922; Esaki leg.; <named-content xmlns:xlink="http://www.w3.org/1999/xlink" content-type="dwc:institutional_code" xlink:type="simple">USNM</named-content>. • 1 ♀; Tokyo, Tokyo, Akiruno, rocky river and stream; <named-content xmlns:xlink="http://www.w3.org/1999/xlink" content-type="dwc:verbatimCoordinates" xlink:type="simple"><named-content content-type="geo-json" specific-use="{&#34;type&#34;:&#34;Point&#34;,&#34;coordinates&#34;:[139.184660,35.747660]}" id="NCID0ETXGK" xlink:type="simple">35.74766°N, 139.18466°E</named-content></named-content>; alt. 288 m; 11 May. 2019; L.-P. Kolcsár leg.; <abbrev xmlns:xlink="http://www.w3.org/1999/xlink" xlink:title="Private Collection of L.-P. Kolcsár" id="ABBRID0EYXGK" xlink:type="simple">CKLP</abbrev>. • 1 ♂; Tottori, Mt. Daisen; <named-content xmlns:xlink="http://www.w3.org/1999/xlink" content-type="dwc:verbatimCoordinates" xlink:type="simple"><named-content content-type="geo-json" specific-use="{&#34;type&#34;:&#34;Point&#34;,&#34;coordinates&#34;:[133.540000,35.380000]}" id="NCID0E6XGK" xlink:type="simple">35.38°N, 133.54°E</named-content></named-content>; 7 Jun. 1930; Hibi leg.; <named-content xmlns:xlink="http://www.w3.org/1999/xlink" content-type="dwc:institutional_code" xlink:type="simple">USNM</named-content>. • 1 ♂; Yamagata, Iide, Mt. Iide; <named-content xmlns:xlink="http://www.w3.org/1999/xlink" content-type="dwc:verbatimCoordinates" xlink:type="simple"><named-content content-type="geo-json" specific-use="{&#34;type&#34;:&#34;Point&#34;,&#34;coordinates&#34;:[139.780640,37.851220]}" id="NCID0EMYGK" xlink:type="simple">37.85122°N, 139.78064°E</named-content></named-content>, alt. 600 m; 23 May. 2015; Y. Imada leg.; <abbrev xmlns:xlink="http://www.w3.org/1999/xlink" xlink:title="Private Collection of Y. Imada" id="ABBRID0ERYGK" xlink:type="simple">CYI</abbrev>. • 2 ♂, 1 ♀; Yamagata, Oguni, Nukumidaira; <named-content xmlns:xlink="http://www.w3.org/1999/xlink" content-type="dwc:verbatimCoordinates" xlink:type="simple"><named-content content-type="geo-json" specific-use="{&#34;type&#34;:&#34;Point&#34;,&#34;coordinates&#34;:[139.675460,37.922930]}" id="NCID0EYYGK" xlink:type="simple">37.92293°N, 139.67546°E</named-content></named-content>; alt. 433 m; larvae collected: 9 Nov. 2014, emerged: 22 Apr. 2014; Y. Imada leg.; <abbrev xmlns:xlink="http://www.w3.org/1999/xlink" xlink:title="Private Collection of Y. Imada" id="ABBRID0E4YGK" xlink:type="simple">CYI</abbrev>. <bold>Russia</bold> • Primorsky Krai, Khasansky District, Primorsky Settlement, Zolotistyy [Golden] Stream; <named-content xmlns:xlink="http://www.w3.org/1999/xlink" content-type="dwc:verbatimCoordinates" xlink:type="simple"><named-content content-type="geo-json" specific-use="{&#34;type&#34;:&#34;Point&#34;,&#34;coordinates&#34;:[131.548620,43.100750]}" id="NCID0EGZGK" xlink:type="simple">43.10075°N, 131.54862°E</named-content></named-content>; alt. 62 m; 10 Jun. 2007 – 11 Jun. 2007; N.M. Paramonov leg.; <abbrev xmlns:xlink="http://www.w3.org/1999/xlink" xlink:title="Private Collection of L.-P. Kolcsár" id="ABBRID0ELZGK" xlink:type="simple">CKLP</abbrev>. • 2 ♂; Sakhalin Oblast, Yuzhno-Kurilsk Urban Settlement, Kuril/Kunashir Island, near Lagunnoe Lake; <named-content xmlns:xlink="http://www.w3.org/1999/xlink" content-type="dwc:verbatimCoordinates" xlink:type="simple"><named-content content-type="geo-json" specific-use="{&#34;type&#34;:&#34;Point&#34;,&#34;coordinates&#34;:[145.759000,44.062300]}" id="NCID0ESZGK" xlink:type="simple">44.0623°N, 145.759°E</named-content></named-content>; alt. 20 m; 11 Jul. 1954 – 12 Jul. 1954; leg. N.A. Violovich <named-content xmlns:xlink="http://www.w3.org/1999/xlink" content-type="dwc:institutional_code" xlink:type="simple">ZIN</named-content>. • 1 ♂; Sakhalin Oblast, Kunashir Island, Mendeleevo Settlement; <named-content xmlns:xlink="http://www.w3.org/1999/xlink" content-type="dwc:verbatimCoordinates" xlink:type="simple"><named-content content-type="geo-json" specific-use="{&#34;type&#34;:&#34;Point&#34;,&#34;coordinates&#34;:[145.694000,43.971000]}" id="NCID0E6ZGK" xlink:type="simple">43.971°N, 145.694°E</named-content></named-content>; alt. 220 m; 28 Jun. 1973; I.M. Kerzhner leg.; <named-content xmlns:xlink="http://www.w3.org/1999/xlink" content-type="dwc:institutional_code" xlink:type="simple">ZIN</named-content>. • 1 ♀; Sakhalin Oblast, Kunashir Island, Alekhino Settlement [uninhabited]; <named-content xmlns:xlink="http://www.w3.org/1999/xlink" content-type="dwc:verbatimCoordinates" xlink:type="simple"><named-content content-type="geo-json" specific-use="{&#34;type&#34;:&#34;Point&#34;,&#34;coordinates&#34;:[145.520000,43.910000]}" id="NCID0EM1GK" xlink:type="simple">43.91°N, 145.52°E</named-content></named-content>; alt. 5 m, 29 Jun. 1962; G.O. Krivoluckaja leg.; <named-content xmlns:xlink="http://www.w3.org/1999/xlink" content-type="dwc:institutional_code" xlink:type="simple">ZIN</named-content>. • 2 ♂; Sakhalin Oblast, Kunashir Island, the mouth of the Tjatina River; <named-content xmlns:xlink="http://www.w3.org/1999/xlink" content-type="dwc:verbatimCoordinates" xlink:type="simple"><named-content content-type="geo-json" specific-use="{&#34;type&#34;:&#34;Point&#34;,&#34;coordinates&#34;:[146.158300,44.271100]}" id="NCID0EZ1GK" xlink:type="simple">44.2711°N, 146.1583°E</named-content></named-content>; alt. 15 m; 21 Jul. 2014; Y.N. Sundukov leg.; <named-content xmlns:xlink="http://www.w3.org/1999/xlink" content-type="dwc:institutional_code" xlink:type="simple">ZIN</named-content>.</p></tp:treatment-sec><tp:treatment-sec sec-type="redescription" id="SECID0ED2GK"><title>Redescription.</title><p><bold>Head.</bold> Dark brown to black, with greyish pubescence (Fig. <xref ref-type="fig" rid="F23">23B–D</xref>). Rostrum short without nasus. Mouth parts pale brown to brown. Palpus brown to dark brown, five segmented; last segment 1.2–1.4 × longer than penultimate (Fig. <xref ref-type="fig" rid="F23">23B, D</xref>). Scape cylindrical, 1.6–1.8 × longer than pedicel; pedicel ovate; pedicel brown, scape yellow to brown (Figs <xref ref-type="fig" rid="F4">4D</xref>, <xref ref-type="fig" rid="F23">23B, D</xref>); flagellum 14-segmented, pale brown to brown, monochrome or gradually darkening from base to tip. Flagellar segments simple, cylindrical in both sexes, not expanded ventrally; all male flagellomeres and 2–8 female flagellomeres covered with sparse whitish setae/sensilla; sensilla slightly denser in ventral side; verticels less prominent, 4–6 verticels not showing clear arrangement (Figs <xref ref-type="fig" rid="F4">4D</xref>, <xref ref-type="fig" rid="F23">23B, D</xref>).</p><fig id="F23" position="float" orientation="portrait"><object-id xmlns:xlink="http://www.w3.org/1999/xlink" content-type="doi" xlink:type="simple">10.3897/zookeys.1083.75624.figure23</object-id><object-id xmlns:xlink="http://www.w3.org/1999/xlink" content-type="arpha" xlink:type="simple">DC9F1F65-FA74-51C3-BC18-873B9D0DD7DD</object-id><label>Figure 23.</label><caption><p><italic><tp:taxon-name><tp:taxon-name-part taxon-name-part-type="genus" reg="Liogma">Liogma</tp:taxon-name-part><tp:taxon-name-part taxon-name-part-type="species" reg="mikado">mikado</tp:taxon-name-part></tp:taxon-name></italic> (Alexander, 1919) <bold>A</bold> habitus of male, lateral view (colouration of wings is artefact) <bold>B</bold> head and thorax of female, lateral view <bold>C</bold> head and thorax, dorsal view <bold>D</bold> head of male, dorsal view <bold>E</bold> female terminalia lateral view.</p></caption><graphic xmlns:xlink="http://www.w3.org/1999/xlink" xlink:href="zookeys-1083-013-g023.jpg" position="float" orientation="portrait" xlink:type="simple" id="oo_637496.jpg"><uri content-type="original_file" xlink:type="simple">https://binary.pensoft.net/fig/637496</uri></graphic></fig><p><bold>Thorax.</bold> General colour shiny dark brown to black, with yellowish area in lateral side. Pronotum dark brown to black. Anterior part of mesonotum brown with black stripes or patches, usually forming three longitudinal, black markings on presutural area of scutum, and two drop-shaped black markings on postsutural area of scutum (Fig. <xref ref-type="fig" rid="F23">23C</xref>) or one large marking; black parts bare and shiny; paler parts with pubescence and with several long yellow hairs, forming longitudinal lines (Fig. <xref ref-type="fig" rid="F23">23C</xref>). Dorsal pleural area, base of wing, anepimeron, and base of halter yellowish. Coxa black, ventrally paler (Fig. <xref ref-type="fig" rid="F23">23B</xref>); trochanter yellow; femur gradually darkening distally, basal part yellowish, apical part dark brown to black; tibia and tarsus dark brown. Wing hyaline; veins brown; pterostigma pale; three branches of M reaching wing margin, M<sub>1</sub> at same level as M<sub>1+2</sub>, cell a<sub>2</sub> narrow, &gt; 8 × longer than wide (Fig. <xref ref-type="fig" rid="F5">5D</xref>); membrane with interference patterns, visible with dark background (Fig. <xref ref-type="fig" rid="F23">23A</xref>). Halter stem pale brown, knob brown.</p><p><bold>Abdomen.</bold> Black, without any distinct patterns (Fig. <xref ref-type="fig" rid="F23">23A</xref>).</p><p><bold>Male terminalia</bold>: Relatively small, uniformly black, directed caudally (Fig. <xref ref-type="fig" rid="F23">23A</xref>). Tergite 9 fused with gonocoxite and sternite 9 (Fig. <xref ref-type="fig" rid="F24">24C</xref>); tergite 9 with median lobe, with notch at middle (Fig. <xref ref-type="fig" rid="F24">24A</xref>); lateral lobes of tergite 9 not prominent. Sternite 9 reduced to narrow band (Fig. <xref ref-type="fig" rid="F24">24B, C</xref>). Gonocoxite relatively large, 1.2–1.4 × longer than tergite 9, in lateral view (Fig. <xref ref-type="fig" rid="F24">24C</xref>); without any distinct lobes (Fig. <xref ref-type="fig" rid="F24">24B, C</xref>); inner side of gonocoxite membranous; small round sclerotised patch on membranous area between gonocoxites present (Fig. <xref ref-type="fig" rid="F24">24B</xref>), triangular in lateral view (Fig. <xref ref-type="fig" rid="F24">24C, F</xref>); holding base of aedeagal complex if it moved dorsally. Gonostylus with a strongly sclerotised, claw-like outgrowth; tip of gonostylus finger-like (Fig. <xref ref-type="fig" rid="F24">24A, C</xref>). Aedeagus complex as long as gonocoxite and sternite 9 together; sperm pump and ejaculatory apodeme, partly covered by parameres (Fig. <xref ref-type="fig" rid="F24">24F</xref>); interbase simple L-shaped, both in lateral and dorsal/ventral views (Fig. <xref ref-type="fig" rid="F24">24D–F</xref>); posterior part blade-like, with a small notch on dorsal side, in lateral view (Fig. <xref ref-type="fig" rid="F24">24F</xref>); aedeagus widened and curved dorsally at right angle in midlength, covered with prominent spines on ventral and lateral sides; membranous area on ventral side behind ventral spines, make flexible the aedeagus and able to straighten, probably during copulation (Fig. <xref ref-type="fig" rid="F24">24D, F</xref>); aedeagus with apical branches short, directed caudally; median branch slightly longer and wider than lateral ones (Fig. <xref ref-type="fig" rid="F24">24D, F</xref>).</p><fig id="F24" position="float" orientation="portrait"><object-id xmlns:xlink="http://www.w3.org/1999/xlink" content-type="doi" xlink:type="simple">10.3897/zookeys.1083.75624.figure24</object-id><object-id xmlns:xlink="http://www.w3.org/1999/xlink" content-type="arpha" xlink:type="simple">31CE7723-F821-5296-B912-6CDEB819F896</object-id><label>Figure 24.</label><caption><p>Male genital structures of <italic><tp:taxon-name><tp:taxon-name-part taxon-name-part-type="genus" reg="Liogma">Liogma</tp:taxon-name-part><tp:taxon-name-part taxon-name-part-type="species" reg="mikado">mikado</tp:taxon-name-part></tp:taxon-name></italic> (Alexander, 1919) <bold>A</bold> terminalia, dorsal view <bold>B</bold> terminalia, ventral view <bold>C</bold> terminalia, lateral view <bold>D</bold> aedeagus complex, dorsal view <bold>E</bold> aedeagus complex, ventral view <bold>F</bold> aedeagus complex, lateral view.</p></caption><graphic xmlns:xlink="http://www.w3.org/1999/xlink" xlink:href="zookeys-1083-013-g024.jpg" position="float" orientation="portrait" xlink:type="simple" id="oo_637497.jpg"><uri content-type="original_file" xlink:type="simple">https://binary.pensoft.net/fig/637497</uri></graphic></fig><p><bold>Female terminalia</bold>: Black, tips of cercus and hypopygial valve yellowish (Fig. <xref ref-type="fig" rid="F23">23E</xref>). Tergite 8, 2 × larger than tergite 9 in lateral view (Fig. <xref ref-type="fig" rid="F25">25B</xref>); not divided at middle (Fig. <xref ref-type="fig" rid="F25">25A</xref>). Caudal margin of tergite 9 straight in lateral view (Fig. <xref ref-type="fig" rid="F25">25B</xref>). Lateral lobe of tergite 10 finger-like, 3 × longer than wide, well separated from tergite 10 (Fig. <xref ref-type="fig" rid="F25">25A</xref>); triangular sclerite large, separated from tergite 10 (Fig. <xref ref-type="fig" rid="F25">25A</xref>). Cercus and hypogynial valve blade-like, relative narrow compared to other cylindrotomines (Fig. <xref ref-type="fig" rid="F25">25B</xref>); rough surface on dorsal tip of cercus hardly recognisable, only a few small pyramid teeth present. Genital fork large, heavily sclerotised plate; common sperm duct after genital opening relatively short, hardly recognisable; sperm ducts carrot-shaped; wall of sperm wrinkled (Fig. <xref ref-type="fig" rid="F25">25C</xref>); three round spermathecae present, diameter ~ 1/3–1/2 × width of genital fork (Fig. <xref ref-type="fig" rid="F25">25D</xref>).</p><fig id="F25" position="float" orientation="portrait"><object-id xmlns:xlink="http://www.w3.org/1999/xlink" content-type="doi" xlink:type="simple">10.3897/zookeys.1083.75624.figure25</object-id><object-id xmlns:xlink="http://www.w3.org/1999/xlink" content-type="arpha" xlink:type="simple">A10B5138-8BEC-5C3A-A3DA-E8DABF444663</object-id><label>Figure 25.</label><caption><p>Female genital structures of <italic><tp:taxon-name><tp:taxon-name-part taxon-name-part-type="genus" reg="Liogma">Liogma</tp:taxon-name-part><tp:taxon-name-part taxon-name-part-type="species" reg="mikado">mikado</tp:taxon-name-part></tp:taxon-name></italic> (Alexander, 1919) <bold>A</bold> terminalia, dorsal view <bold>B</bold> terminalia, lateral view <bold>C</bold> sternite 8, hypogynial valve, genital fork, and sperm ducts, inner dorsal view <bold>D</bold> spermathecae.</p></caption><graphic xmlns:xlink="http://www.w3.org/1999/xlink" xlink:href="zookeys-1083-013-g025.jpg" position="float" orientation="portrait" xlink:type="simple" id="oo_637498.jpg"><uri content-type="original_file" xlink:type="simple">https://binary.pensoft.net/fig/637498</uri></graphic></fig></tp:treatment-sec><tp:treatment-sec sec-type="distribution" id="SECID0ETDHK"><title>Distribution.</title><p>South Korea, Japan (Honshu I and Shikoku I), and Russia (Jewish Autonomous Oblast, Sakhalin Oblast (Kuril Is: Kunashir I) (<xref ref-type="bibr" rid="B39">Oosterbroek 2021</xref>). First records from Japan: Kyushu I (Fig. <xref ref-type="fig" rid="F22">22B</xref>).</p></tp:treatment-sec><tp:treatment-sec sec-type="comments" id="SECID0EBEHK"><title>Comments.</title><p>As with other <tp:taxon-name><tp:taxon-name-part taxon-name-part-type="subfamily">Cylindrotominae</tp:taxon-name-part></tp:taxon-name> species that have simple antennae and three M vein branches, this species was also originally described as <italic><tp:taxon-name><tp:taxon-name-part taxon-name-part-type="genus" reg="Phalacrocera">Phalacrocera</tp:taxon-name-part></tp:taxon-name></italic> (<xref ref-type="bibr" rid="B2">Alexander 1919</xref>). Later <xref ref-type="bibr" rid="B62">Takahashi (1960)</xref> moved this species to the <italic><tp:taxon-name><tp:taxon-name-part taxon-name-part-type="genus" reg="Liogma">Liogma</tp:taxon-name-part></tp:taxon-name></italic> genus based on the morphological similarity of the immature stages with <italic><tp:taxon-name><tp:taxon-name-part taxon-name-part-type="genus" reg="Liogma">Liogma</tp:taxon-name-part><tp:taxon-name-part taxon-name-part-type="species" reg="nodicornis">nodicornis</tp:taxon-name-part></tp:taxon-name></italic> (Osten Sacken, 1865). However, <italic><tp:taxon-name><tp:taxon-name-part taxon-name-part-type="genus" reg="Liogma">L.</tp:taxon-name-part><tp:taxon-name-part taxon-name-part-type="species" reg="mikado">mikado</tp:taxon-name-part></tp:taxon-name></italic> is a morphologically and genetically quite distinct species from the other <italic><tp:taxon-name><tp:taxon-name-part taxon-name-part-type="genus" reg="Liogma">Liogma</tp:taxon-name-part></tp:taxon-name></italic> species, and the exact phylogenetic position remains unclear.</p></tp:treatment-sec><tp:treatment-sec><!--Section generated to contain objects referenced in tp:taxon-treatment.--><fig id="F4" position="float" orientation="portrait"><object-id xmlns:xlink="http://www.w3.org/1999/xlink" content-type="doi" xlink:type="simple">10.3897/zookeys.1083.75624.figure4</object-id><object-id xmlns:xlink="http://www.w3.org/1999/xlink" content-type="arpha" xlink:type="simple">8CA3F093-A87E-581E-B148-0C089A36B852</object-id><label>Figure 4.</label><caption><p>Antennae <bold>A</bold><italic><tp:taxon-name><tp:taxon-name-part taxon-name-part-type="genus" reg="Cylindrotoma">Cylindrotoma</tp:taxon-name-part><tp:taxon-name-part taxon-name-part-type="species" reg="distinctissima">distinctissima</tp:taxon-name-part></tp:taxon-name></italic> (Meigen, 1818) <bold>B</bold><italic><tp:taxon-name><tp:taxon-name-part taxon-name-part-type="genus" reg="Diogma">Diogma</tp:taxon-name-part><tp:taxon-name-part taxon-name-part-type="species" reg="caudata">caudata</tp:taxon-name-part></tp:taxon-name></italic> Takahashi, 1960 <bold>C</bold><italic><tp:taxon-name><tp:taxon-name-part taxon-name-part-type="genus" reg="Diogma">Diogma</tp:taxon-name-part><tp:taxon-name-part taxon-name-part-type="species" reg="glabrata">glabrata</tp:taxon-name-part></tp:taxon-name></italic> (Meigen, 1818) <bold>D</bold><italic><tp:taxon-name><tp:taxon-name-part taxon-name-part-type="genus" reg="Liogma">Liogma</tp:taxon-name-part><tp:taxon-name-part taxon-name-part-type="species" reg="mikado">mikado</tp:taxon-name-part></tp:taxon-name></italic> (Alexander, 1919) <bold>E</bold><italic><tp:taxon-name><tp:taxon-name-part taxon-name-part-type="genus" reg="Liogma">Liogma</tp:taxon-name-part><tp:taxon-name-part taxon-name-part-type="species" reg="brevipecten">brevipecten</tp:taxon-name-part></tp:taxon-name></italic> Alexander, 1932 <bold>F</bold><italic><tp:taxon-name><tp:taxon-name-part taxon-name-part-type="genus" reg="Liogma">Liogma</tp:taxon-name-part><tp:taxon-name-part taxon-name-part-type="species" reg="serraticornis">serraticornis</tp:taxon-name-part></tp:taxon-name></italic> Alexander, 1919 <bold>G</bold><italic><tp:taxon-name><tp:taxon-name-part taxon-name-part-type="genus" reg="Triogma">Triogma</tp:taxon-name-part><tp:taxon-name-part taxon-name-part-type="species" reg="kuwanai">kuwanai</tp:taxon-name-part></tp:taxon-name></italic> (Alexander, 1913). Scale bar: 1 mm.</p></caption><graphic xmlns:xlink="http://www.w3.org/1999/xlink" xlink:href="zookeys-1083-013-g004.jpg" position="float" orientation="portrait" xlink:type="simple" id="oo_637477.jpg"><uri content-type="original_file" xlink:type="simple">https://binary.pensoft.net/fig/637477</uri></graphic></fig><fig id="F5" position="float" orientation="portrait"><object-id xmlns:xlink="http://www.w3.org/1999/xlink" content-type="doi" xlink:type="simple">10.3897/zookeys.1083.75624.figure5</object-id><object-id xmlns:xlink="http://www.w3.org/1999/xlink" content-type="arpha" xlink:type="simple">C14A51EC-2E4B-5AFA-BAAE-E158F4B95178</object-id><label>Figure 5.</label><caption><p>Wing <bold>A</bold><italic><tp:taxon-name><tp:taxon-name-part taxon-name-part-type="genus" reg="Cylindrotoma">Cylindrotoma</tp:taxon-name-part><tp:taxon-name-part taxon-name-part-type="species" reg="distinctissima">distinctissima</tp:taxon-name-part></tp:taxon-name></italic> (Meigen, 1818) <bold>B</bold><italic><tp:taxon-name><tp:taxon-name-part taxon-name-part-type="genus" reg="Diogma">Diogma</tp:taxon-name-part><tp:taxon-name-part taxon-name-part-type="species" reg="caudata">caudata</tp:taxon-name-part></tp:taxon-name></italic> Takahashi, 1960 <bold>C</bold><italic><tp:taxon-name><tp:taxon-name-part taxon-name-part-type="genus" reg="Diogma">Diogma</tp:taxon-name-part><tp:taxon-name-part taxon-name-part-type="species" reg="glabrata">glabrata</tp:taxon-name-part></tp:taxon-name></italic> (Meigen, 1818) <bold>D</bold><italic><tp:taxon-name><tp:taxon-name-part taxon-name-part-type="genus" reg="Liogma">Liogma</tp:taxon-name-part><tp:taxon-name-part taxon-name-part-type="species" reg="mikado">mikado</tp:taxon-name-part></tp:taxon-name></italic> (Alexander, 1919) <bold>E</bold><italic><tp:taxon-name><tp:taxon-name-part taxon-name-part-type="genus" reg="Liogma">Liogma</tp:taxon-name-part><tp:taxon-name-part taxon-name-part-type="species" reg="brevipecten">brevipecten</tp:taxon-name-part></tp:taxon-name></italic> Alexander, 1932 <bold>F</bold><italic><tp:taxon-name><tp:taxon-name-part taxon-name-part-type="genus" reg="Liogma">Liogma</tp:taxon-name-part><tp:taxon-name-part taxon-name-part-type="species" reg="serraticornis">serraticornis</tp:taxon-name-part></tp:taxon-name></italic> Alexander, 1919 <bold>G</bold><italic><tp:taxon-name><tp:taxon-name-part taxon-name-part-type="genus" reg="Triogma">Triogma</tp:taxon-name-part><tp:taxon-name-part taxon-name-part-type="species" reg="kuwanai">kuwanai</tp:taxon-name-part></tp:taxon-name></italic> (Alexander, 1913) of “<italic><tp:taxon-name><tp:taxon-name-part taxon-name-part-type="genus" reg="Triogma"/><tp:taxon-name-part taxon-name-part-type="species" reg="kuwanai">kuwanai</tp:taxon-name-part></tp:taxon-name></italic>” form <bold>H</bold><italic><tp:taxon-name><tp:taxon-name-part taxon-name-part-type="genus" reg="Triogma">Triogma</tp:taxon-name-part><tp:taxon-name-part taxon-name-part-type="species" reg="kuwanai">kuwanai</tp:taxon-name-part></tp:taxon-name></italic> (Alexander, 1913) of “<italic><tp:taxon-name><tp:taxon-name-part taxon-name-part-type="genus" reg="Triogma"/><tp:taxon-name-part taxon-name-part-type="species" reg="limbinervis">limbinervis</tp:taxon-name-part></tp:taxon-name></italic>” form.</p></caption><graphic xmlns:xlink="http://www.w3.org/1999/xlink" xlink:href="zookeys-1083-013-g005.jpg" position="float" orientation="portrait" xlink:type="simple" id="oo_637478.jpg"><uri content-type="original_file" xlink:type="simple">https://binary.pensoft.net/fig/637478</uri></graphic></fig><fig id="F22" position="float" orientation="portrait"><object-id xmlns:xlink="http://www.w3.org/1999/xlink" content-type="doi" xlink:type="simple">10.3897/zookeys.1083.75624.figure22</object-id><object-id xmlns:xlink="http://www.w3.org/1999/xlink" content-type="arpha" xlink:type="simple">ABF923CE-98DC-59BF-8D42-5E4A1B2322FE</object-id><label>Figure 22.</label><caption><p>Occurrence data in Japan and surrounding areas of <bold>A</bold><italic><tp:taxon-name><tp:taxon-name-part taxon-name-part-type="genus" reg="Liogma">Liogma</tp:taxon-name-part><tp:taxon-name-part taxon-name-part-type="species" reg="brevipecten">brevipecten</tp:taxon-name-part></tp:taxon-name></italic> Alexander, 1932 <bold>B</bold><italic><tp:taxon-name><tp:taxon-name-part taxon-name-part-type="genus" reg="Liogma">Liogma</tp:taxon-name-part><tp:taxon-name-part taxon-name-part-type="species" reg="mikado">mikado</tp:taxon-name-part></tp:taxon-name></italic> (Alexander, 1919). Red dots indicate locations of investigated specimens, white dots indicate approximate locations of literature data.</p></caption><graphic xmlns:xlink="http://www.w3.org/1999/xlink" xlink:href="zookeys-1083-013-g022.jpg" position="float" orientation="portrait" xlink:type="simple" id="oo_637495.jpg"><uri content-type="original_file" xlink:type="simple">https://binary.pensoft.net/fig/637495</uri></graphic></fig></tp:treatment-sec><ref-list><ref id="B2"><mixed-citation xmlns:xlink="http://www.w3.org/1999/xlink" xlink:type="simple"><person-group><name name-style="western"><surname>Alexander</surname><given-names>CP</given-names></name></person-group> (<year>1919</year>) <article-title>Undescribed species of Japanese crane-flies (<tp:taxon-name><tp:taxon-name-part taxon-name-part-type="family">Tipulidae</tp:taxon-name-part></tp:taxon-name>, <tp:taxon-name><tp:taxon-name-part taxon-name-part-type="order">Diptera</tp:taxon-name-part></tp:taxon-name>).</article-title><source>Annals of the Entomological Society of America</source><volume>12</volume>: <fpage>327</fpage>–<lpage>348</lpage>. <ext-link xlink:href="10.1093/aesa/12.4.327" ext-link-type="doi" xlink:type="simple">https://doi.org/10.1093/aesa/12.4.327</ext-link></mixed-citation></ref><ref id="B6"><mixed-citation xmlns:xlink="http://www.w3.org/1999/xlink" xlink:type="simple"><person-group><name name-style="western"><surname>Alexander</surname><given-names>CP</given-names></name></person-group> (<year>1928</year>) <article-title><tp:taxon-name><tp:taxon-name-part taxon-name-part-type="order">Diptera</tp:taxon-name-part></tp:taxon-name>. Family <tp:taxon-name><tp:taxon-name-part taxon-name-part-type="family">Tipulidae</tp:taxon-name-part></tp:taxon-name>, Subfam. <tp:taxon-name><tp:taxon-name-part taxon-name-part-type="subfamily">Cylindrotominae</tp:taxon-name-part></tp:taxon-name>.</article-title><source>Genera Insectorum</source><volume>187</volume>: <fpage>1</fpage>–<lpage>16</lpage>.</mixed-citation></ref><ref id="B11"><mixed-citation xmlns:xlink="http://www.w3.org/1999/xlink" xlink:type="simple"><person-group><name name-style="western"><surname>Alexander</surname><given-names>CP</given-names></name></person-group> (<year>1953a</year>) <article-title>Records and descriptions of Japanese <tp:taxon-name><tp:taxon-name-part taxon-name-part-type="family">Tipulidae</tp:taxon-name-part></tp:taxon-name> (<tp:taxon-name><tp:taxon-name-part taxon-name-part-type="order">Diptera</tp:taxon-name-part></tp:taxon-name>). Part I. The crane-flies of Shikoku. I.</article-title><source>Philippine Journal of Science</source><volume>82</volume>: <fpage>21</fpage>–<lpage>75</lpage>.</mixed-citation></ref><ref id="B27"><mixed-citation xmlns:xlink="http://www.w3.org/1999/xlink" xlink:type="simple"><person-group><name name-style="western"><surname>Ishida</surname><given-names>H</given-names></name></person-group> (<year>1955</year>) The catalogue of the Japanese <tp:taxon-name><tp:taxon-name-part taxon-name-part-type="family">Tipulidae</tp:taxon-name-part></tp:taxon-name>, with the keys to the genera and subgenera. II. <italic><tp:taxon-name><tp:taxon-name-part taxon-name-part-type="genus">Tipula</tp:taxon-name-part></tp:taxon-name></italic> (part) and <tp:taxon-name><tp:taxon-name-part taxon-name-part-type="subfamily">Cylindrotominae</tp:taxon-name-part></tp:taxon-name>. Annual Report of the Hyogo Agricultural College (Kenkyu Shuroku, 1955) 5: 59–77.</mixed-citation></ref><ref id="B62"><mixed-citation xmlns:xlink="http://www.w3.org/1999/xlink" xlink:type="simple"><person-group><name name-style="western"><surname>Takahashi</surname><given-names>M</given-names></name></person-group> (<year>1960</year>) <article-title>A revision of Japanese <tp:taxon-name><tp:taxon-name-part taxon-name-part-type="subfamily">Cylindrotominae</tp:taxon-name-part></tp:taxon-name> (<tp:taxon-name><tp:taxon-name-part taxon-name-part-type="order">Diptera</tp:taxon-name-part></tp:taxon-name>, <tp:taxon-name><tp:taxon-name-part taxon-name-part-type="family">Tipulidae</tp:taxon-name-part></tp:taxon-name>).</article-title><source>Transactions of the Shikoku Entomological Society</source><volume>6</volume>: <fpage>81</fpage>–<lpage>91</lpage>.</mixed-citation></ref><ref id="B58"><mixed-citation xmlns:xlink="http://www.w3.org/1999/xlink" xlink:type="simple"><person-group><name name-style="western"><surname>Sidorenko</surname><given-names>VS</given-names></name></person-group> (<year>1999</year>) <article-title><tp:taxon-name><tp:taxon-name-part taxon-name-part-type="family">Cylindrotomidae</tp:taxon-name-part></tp:taxon-name>.</article-title> In: <person-group><name name-style="western"><surname>Ler</surname><given-names>PA</given-names></name></person-group> (<role>Ed.</role>) <issue-title>Key to the insects of Russian Far East.</issue-title><source>Vol. VI. <tp:taxon-name><tp:taxon-name-part taxon-name-part-type="order">Diptera</tp:taxon-name-part></tp:taxon-name> and <tp:taxon-name><tp:taxon-name-part taxon-name-part-type="order">Siphonaptera</tp:taxon-name-part></tp:taxon-name>. Part 1. Dalnauka, Vladivostok</source>, <fpage>68</fpage>–<lpage>70</lpage>.</mixed-citation></ref><ref id="B35"><mixed-citation xmlns:xlink="http://www.w3.org/1999/xlink" xlink:type="simple"><person-group><name name-style="western"><surname>Nakamura</surname><given-names>T</given-names></name></person-group> (<year>2001</year>) <article-title><tp:taxon-name><tp:taxon-name-part taxon-name-part-type="family">Cylindrotomidae</tp:taxon-name-part></tp:taxon-name> of Tochigi Prefecture, Japan (<tp:taxon-name><tp:taxon-name-part taxon-name-part-type="order">Diptera</tp:taxon-name-part></tp:taxon-name>, <tp:taxon-name><tp:taxon-name-part taxon-name-part-type="family">Tipulidae</tp:taxon-name-part></tp:taxon-name>).</article-title><source>Bulletin of the Tochigi Prefectural Museum</source><volume>18</volume>: <fpage>23</fpage>–<lpage>30</lpage>.</mixed-citation></ref><ref id="B41"><mixed-citation xmlns:xlink="http://www.w3.org/1999/xlink" xlink:type="simple"><person-group><name name-style="western"><surname>Paramonov</surname><given-names>NM</given-names></name></person-group> (<year>2004b</year>) To the fauna <tp:taxon-name><tp:taxon-name-part taxon-name-part-type="family">Cylindrotomidae</tp:taxon-name-part></tp:taxon-name> (<tp:taxon-name><tp:taxon-name-part taxon-name-part-type="order">Diptera</tp:taxon-name-part></tp:taxon-name>, <tp:taxon-name><tp:taxon-name-part taxon-name-part-type="suborder">Nematocera</tp:taxon-name-part></tp:taxon-name>) of the Asian part of Russia. Tomsk State University Journal of Biology 11: 69.</mixed-citation></ref><ref id="B43"><mixed-citation xmlns:xlink="http://www.w3.org/1999/xlink" xlink:type="simple"><person-group><name name-style="western"><surname>Paramonov</surname><given-names>NM</given-names></name></person-group> (<year>2006</year>) <article-title><tp:taxon-name><tp:taxon-name-part taxon-name-part-type="family">Cylindrotomidae</tp:taxon-name-part></tp:taxon-name>.</article-title> In: <person-group><name name-style="western"><surname>Leley</surname><given-names>AS</given-names></name></person-group> (<role>Ed.</role>) <issue-title>Key to the Insects of Russian Far East.</issue-title><source>6. <tp:taxon-name><tp:taxon-name-part taxon-name-part-type="order">Diptera</tp:taxon-name-part></tp:taxon-name> and <tp:taxon-name><tp:taxon-name-part taxon-name-part-type="order">Siphonaptera</tp:taxon-name-part></tp:taxon-name>. 4. Supplement. Dalnauka, Vladivostok</source>, <fpage>887</fpage>–<lpage>889</lpage>.</mixed-citation></ref><ref id="B37"><mixed-citation xmlns:xlink="http://www.w3.org/1999/xlink" xlink:type="simple"><person-group><name name-style="western"><surname>Nakamura</surname><given-names>T</given-names></name></person-group> (<year>2014</year>) <tp:taxon-name><tp:taxon-name-part taxon-name-part-type="family">Cylindrotomidae</tp:taxon-name-part></tp:taxon-name>. In: Nakamura T, Saigusa T, Suwa M (Eds) Catalogue of the insects of Japan, Volume 8 <tp:taxon-name><tp:taxon-name-part taxon-name-part-type="order">Diptera</tp:taxon-name-part></tp:taxon-name> (Part 1 <tp:taxon-name><tp:taxon-name-part taxon-name-part-type="suborder">Nematocera</tp:taxon-name-part></tp:taxon-name> - <tp:taxon-name><tp:taxon-name-part taxon-name-part-type="suborder">Brachycera</tp:taxon-name-part></tp:taxon-name><tp:taxon-name><tp:taxon-name-part taxon-name-part-type="clade">Aschiza</tp:taxon-name-part></tp:taxon-name>), Touka Shobo, Fukuoka, 54.</mixed-citation></ref><ref id="B29"><mixed-citation xmlns:xlink="http://www.w3.org/1999/xlink" xlink:type="simple"><person-group><name name-style="western"><surname>Kato</surname><given-names>D</given-names></name><name name-style="western"><surname>Suzuki</surname><given-names>Y</given-names></name></person-group> (<year>2017</year>) <article-title>A revised list of the crane flies of Kanagawa, Japan, with newly recorded species (<tp:taxon-name><tp:taxon-name-part taxon-name-part-type="order">Diptera</tp:taxon-name-part></tp:taxon-name>, <tp:taxon-name><tp:taxon-name-part taxon-name-part-type="superfamily">Tipuloidea</tp:taxon-name-part></tp:taxon-name>).</article-title><source>Makunagi/Acta Dipterologica</source><volume>28</volume>: <fpage>7</fpage>–<lpage>24</lpage>.</mixed-citation></ref><ref id="B44"><mixed-citation xmlns:xlink="http://www.w3.org/1999/xlink" xlink:type="simple"><person-group><name name-style="western"><surname>Paramonov</surname><given-names>NM</given-names></name></person-group> (<year>2019</year>) <article-title>Superfamily <tp:taxon-name><tp:taxon-name-part taxon-name-part-type="superfamily">Tipuloidea</tp:taxon-name-part></tp:taxon-name> (<tp:taxon-name><tp:taxon-name-part taxon-name-part-type="order">Diptera</tp:taxon-name-part></tp:taxon-name>), new taxon for Jewish Autonomous Region of Russia.</article-title><source>Amurian Zoological Journal</source><volume>11</volume>: <fpage>119</fpage>–<lpage>125</lpage>. <ext-link xlink:href="10.33910/2686-9519-2019-11-2-119-125" ext-link-type="doi" xlink:type="simple">https://doi.org/10.33910/2686-9519-2019-11-2-119-125</ext-link></mixed-citation></ref><ref id="B26"><mixed-citation xmlns:xlink="http://www.w3.org/1999/xlink" xlink:type="simple"><person-group><name name-style="western"><surname>Imada</surname><given-names>Y</given-names></name></person-group> (<year>2020</year>) <article-title>Moss mimesis <italic>par excellence</italic>: integrating previous and new data on the life history and larval ecomorphology of long-bodied craneflies (<tp:taxon-name><tp:taxon-name-part taxon-name-part-type="order">Diptera</tp:taxon-name-part></tp:taxon-name>: <tp:taxon-name><tp:taxon-name-part taxon-name-part-type="family">Cylindrotomidae</tp:taxon-name-part></tp:taxon-name>: <tp:taxon-name><tp:taxon-name-part taxon-name-part-type="subfamily">Cylindrotominae</tp:taxon-name-part></tp:taxon-name>).</article-title><source>Zoological Journal of the Linnean Society</source><volume>193</volume>(<issue>4</issue>): <fpage>1156</fpage>–<lpage>1204</lpage><ext-link xlink:href="10.1093/zoolinnean/zlaa177" ext-link-type="doi" xlink:type="simple">https://doi.org/10.1093/zoolinnean/zlaa177</ext-link></mixed-citation></ref><ref id="B30"><mixed-citation xmlns:xlink="http://www.w3.org/1999/xlink" xlink:type="simple"><person-group><name name-style="western"><surname>Kim</surname><given-names>J</given-names></name><name name-style="western"><surname>Bae</surname><given-names>YJ</given-names></name></person-group> (<year>2020</year>) <article-title>First Record of the Genus <italic><tp:taxon-name><tp:taxon-name-part taxon-name-part-type="genus">Liogma</tp:taxon-name-part></tp:taxon-name></italic> (<tp:taxon-name><tp:taxon-name-part taxon-name-part-type="order">Diptera</tp:taxon-name-part></tp:taxon-name>: <tp:taxon-name><tp:taxon-name-part taxon-name-part-type="family">Cylindrotomidae</tp:taxon-name-part></tp:taxon-name>) in Korea.</article-title><source>Entomological Research Bulletin</source><volume>36</volume>(<issue>2</issue>): <fpage>89</fpage>–<lpage>91</lpage>.</mixed-citation></ref><ref id="B39"><mixed-citation xmlns:xlink="http://www.w3.org/1999/xlink" xlink:type="simple"><person-group><name name-style="western"><surname>Oosterbroek</surname><given-names>P</given-names></name></person-group> (<year>2021</year>) Catalogue of the Crane flies of the World (<tp:taxon-name><tp:taxon-name-part taxon-name-part-type="class">Insecta</tp:taxon-name-part></tp:taxon-name>, <tp:taxon-name><tp:taxon-name-part taxon-name-part-type="order">Diptera</tp:taxon-name-part></tp:taxon-name>, <tp:taxon-name><tp:taxon-name-part taxon-name-part-type="suborder">Nematocera</tp:taxon-name-part></tp:taxon-name>, <tp:taxon-name><tp:taxon-name-part taxon-name-part-type="superfamily">Tipuloidea</tp:taxon-name-part></tp:taxon-name>). <ext-link xlink:href="https://ccw.naturalis.nl/index.php" ext-link-type="uri" xlink:type="simple">https://ccw.naturalis.nl/index.php</ext-link> [2021.09.07]</mixed-citation></ref></ref-list></tp:taxon-treatment>
