# Supplementary material for: ﻿Notes on the taxonomic status and distribution of some Cylindrotomidae (Diptera, Tipuloidea), with emphasis on Japanese species
Source: Zookeys. 2022 Jan 24;1083:13–88. doi: 10.3897/zookeys.1083.75624 (PMC8803752; doi:10.3897/zookeys.1083.75624)
Supplement: XML Treatment for Liogma nodicornis [file zookeys.1083.75624-treatment9.xml]

<!DOCTYPE tp:taxon-treatment
  PUBLIC "-//TaxonX//DTD Taxonomic Treatment Publishing DTD v0 20100105//EN" "tax-treatment-NSO.dtd">
<tp:taxon-treatment xmlns:tp="http://www.plazi.org/taxpub"><tp:treatment-meta><kwd-group><label>Taxon classification</label><kwd>
                <named-content content-type="kingdom">Animalia</named-content>
              </kwd><kwd>
                <named-content content-type="order">Diptera</named-content>
              </kwd><kwd>
                <named-content content-type="family">Cylindrotomidae</named-content>
              </kwd></kwd-group><mixed-citation publication-type="journal"><person-group><name><surname>Kolcsár</surname><given-names>Levente-Péter</given-names></name><name><surname>Paramonov</surname><given-names>Nikolai</given-names></name><name><surname>Imada</surname><given-names>Yume</given-names></name><name><surname>Kato</surname><given-names>Daichi</given-names></name><name><surname>Gamboa</surname><given-names>Maribet</given-names></name><name><surname>Shinoka</surname><given-names>Dai</given-names></name><name><surname>Kato</surname><given-names>Makoto</given-names></name><name><surname>Watanabe</surname><given-names>Kozo</given-names></name></person-group><article-title>﻿Notes on the taxonomic status and distribution of some <tp:taxon-name><tp:taxon-name-part taxon-name-part-type="family">Cylindrotomidae</tp:taxon-name-part></tp:taxon-name> (<tp:taxon-name><tp:taxon-name-part taxon-name-part-type="order">Diptera</tp:taxon-name-part></tp:taxon-name>, <tp:taxon-name><tp:taxon-name-part taxon-name-part-type="superfamily">Tipuloidea</tp:taxon-name-part></tp:taxon-name>), with emphasis on Japanese species</article-title><source>Zookeys</source><day>24</day><month>01</month><year>2022</year><volume>1083</volume><fpage>13</fpage><lpage>88</lpage><pub-id pub-id-type="doi">10.3897/zookeys.1083.75624</pub-id></mixed-citation></tp:treatment-meta><tp:nomenclature><label>﻿</label><tp:taxon-name>
              <object-id xmlns:xlink="http://www.w3.org/1999/xlink" content-type="arpha" xlink:type="simple">A7A38AA5-ED61-5E5F-A1E0-C9B520E5CD86</object-id>
              <tp:taxon-name-part taxon-name-part-type="genus" reg="Liogma">Liogma</tp:taxon-name-part>
              <tp:taxon-name-part taxon-name-part-type="species" reg="nodicornis">nodicornis</tp:taxon-name-part>
            </tp:taxon-name><tp:taxon-authority>(Osten Sacken, 1865)</tp:taxon-authority><xref ref-type="fig" rid="F26">Figs 26</xref><xref ref-type="fig" rid="F27">, 27</xref><tp:nomenclature-citation-list><tp:nomenclature-citation><tp:taxon-name>
                  <tp:taxon-name-part taxon-name-part-type="genus" reg="Liogma">Liogma</tp:taxon-name-part>
                  <tp:taxon-name-part taxon-name-part-type="species" reg="flaveola">flaveola</tp:taxon-name-part>
                </tp:taxon-name><comment>Alexander, 1919.</comment></tp:nomenclature-citation></tp:nomenclature-citation-list></tp:nomenclature><tp:treatment-sec sec-type="type material" id="SECID0EZHHK"><title>Non-type material examined.</title><p><bold>Canada</bold> • 1 ♀; Manitoba, Winnipeg, Birds Hill Park, cedar bog; <named-content xmlns:xlink="http://www.w3.org/1999/xlink" content-type="dwc:verbatimCoordinates" xlink:type="simple"><named-content content-type="geo-json" specific-use="{&#34;type&#34;:&#34;Point&#34;,&#34;coordinates&#34;:[-96.910000,50.030000]}" id="NCID0EEIHK" xlink:type="simple">50.03°N, 96.91° W</named-content></named-content>; alt. 250 m; 20 Jun. 2003; F. Brodo leg.; <abbrev xmlns:xlink="http://www.w3.org/1999/xlink" xlink:title="Private Collection of L.-P. Kolcsár" id="ABBRID0EJIHK" xlink:type="simple">CKLP</abbrev>. • 1 ♂, 2 ♀; Ontario, Ottawa, Stony Swamp; <named-content xmlns:xlink="http://www.w3.org/1999/xlink" content-type="dwc:verbatimCoordinates" xlink:type="simple"><named-content content-type="geo-json" specific-use="{&#34;type&#34;:&#34;Point&#34;,&#34;coordinates&#34;:[-75.830000,45.300000]}" id="NCID0EQIHK" xlink:type="simple">45.3°N, 75.83° W</named-content></named-content>; alt. 115 m; 7 Jun. 2011; • 1 ♂; same locality; 30 May. 2011; F. Brodo leg.; <abbrev xmlns:xlink="http://www.w3.org/1999/xlink" xlink:title="Private Collection of L.-P. Kolcsár" id="ABBRID0EVIHK" xlink:type="simple">CKLP</abbrev>. <bold>Usa</bold> • 1 ♂; New Hampshire, Twin mountains, vochtig loofbos; <named-content xmlns:xlink="http://www.w3.org/1999/xlink" content-type="dwc:verbatimCoordinates" xlink:type="simple"><named-content content-type="geo-json" specific-use="{&#34;type&#34;:&#34;Point&#34;,&#34;coordinates&#34;:[-71.415000,44.218000]}" id="NCID0E5IHK" xlink:type="simple">44.218°N, 71.415° W</named-content></named-content>; alt. 600 m; 20 Jun. 1982; P. Oosterbroek / I. Tangelder leg.; <abbrev xmlns:xlink="http://www.w3.org/1999/xlink" xlink:title="Private Collection of L.-P. Kolcsár" id="ABBRID0EDJHK" xlink:type="simple">CKLP</abbrev>. • 1 ♂; • 1 ♂; Michigan, Delta Co., 11 Jun. 1860; R. and K. Dreisbach leg; « Green label under the geographical label: <italic><tp:taxon-name><tp:taxon-name-part taxon-name-part-type="genus" reg="Liogma">Liogma</tp:taxon-name-part><tp:taxon-name-part taxon-name-part-type="species" reg="nodicornis">nodicornis</tp:taxon-name-part></tp:taxon-name></italic> (O.S.). NOTE genotype of <italic><tp:taxon-name><tp:taxon-name-part taxon-name-part-type="genus" reg="Liogma">Liogma</tp:taxon-name-part></tp:taxon-name></italic> ».</p></tp:treatment-sec><tp:treatment-sec sec-type="description" id="SECID0EZJHK"><title>Supplementary description.</title><p><bold>Male terminalia</bold> directed caudally. Tergite 9 fused with gonocoxite at base (Fig. <xref ref-type="fig" rid="F26">26C</xref>); caudal margin of tergite 9 with prominent lateral lobe, finger-like in lateral view (Fig. <xref ref-type="fig" rid="F26">26C</xref>), elongated, triangular in dorsal view (Fig. <xref ref-type="fig" rid="F26">26A</xref>); posterior margin with additional small, triangular outgrowth (Fig. <xref ref-type="fig" rid="F26">26A</xref>). Sternite 9 membranous (Fig. <xref ref-type="fig" rid="F26">26B</xref>). Gonocoxite 1.3–1.5 × longer than tergite 9 (including lobe); ventral lobe relatively small, triangular both lateral and ventral views, covered by few setae (Fig. <xref ref-type="fig" rid="F26">26B, C</xref>); inner surface of gonocoxite with hairs, proximal corner with hairless, paler area (Fig. <xref ref-type="fig" rid="F26">26A</xref>). Gonostylus simple, tapering to distal end. Aedeagus complex very large, 1.8–1.9 × longer than gonocoxite, in lateral view (Fig. <xref ref-type="fig" rid="F26">26C</xref>); ejaculator apodeme large, not covered by paramere in lateral view (Fig. <xref ref-type="fig" rid="F26">26F</xref>); tip of interbase directed inward in dorsal view (Fig. <xref ref-type="fig" rid="F26">26D</xref>), and ventrally in lateral view (Fig. <xref ref-type="fig" rid="F26">26F</xref>); dorsal lobe between interbases small, membranous, hardly noticeable (Fig. <xref ref-type="fig" rid="F26">26F</xref>); aedeagus long, trifid, median branch slightly shorter (Fig. <xref ref-type="fig" rid="F26">26D–F</xref>); lateral branch prolonged ventrally/caudally (Fig. <xref ref-type="fig" rid="F26">26F</xref>); tips of branch flattened; sperm ducts branching from elongated portion of sperm pump, branching area dark (Fig. <xref ref-type="fig" rid="F26">26F</xref>).</p><fig id="F26" position="float" orientation="portrait"><object-id xmlns:xlink="http://www.w3.org/1999/xlink" content-type="doi" xlink:type="simple">10.3897/zookeys.1083.75624.figure26</object-id><object-id xmlns:xlink="http://www.w3.org/1999/xlink" content-type="arpha" xlink:type="simple">8FEAAFB4-36C4-5F33-97C5-0131647E5D8D</object-id><label>Figure 26.</label><caption><p>Male genital structures of <italic><tp:taxon-name><tp:taxon-name-part taxon-name-part-type="genus" reg="Liogma">Liogma</tp:taxon-name-part><tp:taxon-name-part taxon-name-part-type="species" reg="nodicornis">nodicornis</tp:taxon-name-part></tp:taxon-name></italic> (Osten Sacken, 1865) <bold>A</bold> terminalia, dorsal view <bold>B</bold> terminalia, ventral view <bold>C</bold> terminalia, lateral view <bold>D</bold> aedeagus complex, dorsal view <bold>E</bold> aedeagus complex, ventral view <bold>F</bold> aedeagus complex, lateral view.</p></caption><graphic xmlns:xlink="http://www.w3.org/1999/xlink" xlink:href="zookeys-1083-013-g026.jpg" position="float" orientation="portrait" xlink:type="simple" id="oo_637499.jpg"><uri content-type="original_file" xlink:type="simple">https://binary.pensoft.net/fig/637499</uri></graphic></fig><p><bold>Female terminalia</bold>: Tergite 8, ~ 1.7–1.8 × wider than tergite 9 in lateral view (Fig. <xref ref-type="fig" rid="F27">27B</xref>), not divided medially (Fig. <xref ref-type="fig" rid="F27">27A</xref>). Triangular sclerite ~ 1/4 of length of tergite 10; sclerite separated from tip of tergite 10; lateral lobe of tergite 10 medium sized, 2 × as long as wide, with few long hairs (Fig. <xref ref-type="fig" rid="F27">27B</xref>). Cercus wide, with blunt notches on dorsal, close to tip and ~ 1/3 of mid-length on ventral margin. Hypogynial valve relative long, dorsal margin close to tip concave (Fig. <xref ref-type="fig" rid="F27">27B</xref>). Common spermathecal duct recognisable; sperm ducts simple, narrow tubes, (Fig. <xref ref-type="fig" rid="F27">27C</xref>); three round spermathecae with curved, suddenly tapering ducts (Fig. <xref ref-type="fig" rid="F27">27D</xref>).</p><fig id="F27" position="float" orientation="portrait"><object-id xmlns:xlink="http://www.w3.org/1999/xlink" content-type="doi" xlink:type="simple">10.3897/zookeys.1083.75624.figure27</object-id><object-id xmlns:xlink="http://www.w3.org/1999/xlink" content-type="arpha" xlink:type="simple">AC6C13DB-57DF-51DD-85C1-5F99170666B2</object-id><label>Figure 27.</label><caption><p>Female genital structures of <italic><tp:taxon-name><tp:taxon-name-part taxon-name-part-type="genus" reg="Liogma">Liogma</tp:taxon-name-part><tp:taxon-name-part taxon-name-part-type="species" reg="nodicornis">nodicornis</tp:taxon-name-part></tp:taxon-name></italic> (Osten Sacken, 1865) <bold>A</bold> terminalia, dorsal view <bold>B</bold> terminalia, lateral view <bold>C</bold> sternite 8, hypogynial valve, and sperm ducts, inner dorsal view <bold>D</bold> spermathecae.</p></caption><graphic xmlns:xlink="http://www.w3.org/1999/xlink" xlink:href="zookeys-1083-013-g027.jpg" position="float" orientation="portrait" xlink:type="simple" id="oo_637500.jpg"><uri content-type="original_file" xlink:type="simple">https://binary.pensoft.net/fig/637500</uri></graphic></fig><p><bold>Distribution</bold>: Canada and USA from (Alberta to Newfoundland, south to South Dakota, South Carolina and Georgia) (<xref ref-type="bibr" rid="B39">Oosterbroek 2021</xref>).</p></tp:treatment-sec><ref-list><ref id="B39"><mixed-citation xmlns:xlink="http://www.w3.org/1999/xlink" xlink:type="simple"><person-group><name name-style="western"><surname>Oosterbroek</surname><given-names>P</given-names></name></person-group> (<year>2021</year>) Catalogue of the Crane flies of the World (<tp:taxon-name><tp:taxon-name-part taxon-name-part-type="class">Insecta</tp:taxon-name-part></tp:taxon-name>, <tp:taxon-name><tp:taxon-name-part taxon-name-part-type="order">Diptera</tp:taxon-name-part></tp:taxon-name>, <tp:taxon-name><tp:taxon-name-part taxon-name-part-type="suborder">Nematocera</tp:taxon-name-part></tp:taxon-name>, <tp:taxon-name><tp:taxon-name-part taxon-name-part-type="superfamily">Tipuloidea</tp:taxon-name-part></tp:taxon-name>). <ext-link xlink:href="https://ccw.naturalis.nl/index.php" ext-link-type="uri" xlink:type="simple">https://ccw.naturalis.nl/index.php</ext-link> [2021.09.07]</mixed-citation></ref></ref-list></tp:taxon-treatment>
