# Supplementary material for: ﻿Notes on the taxonomic status and distribution of some Cylindrotomidae (Diptera, Tipuloidea), with emphasis on Japanese species
Source: Zookeys. 2022 Jan 24;1083:13–88. doi: 10.3897/zookeys.1083.75624 (PMC8803752; doi:10.3897/zookeys.1083.75624)
Supplement: XML Treatment for Liogma serraticornis [file zookeys.1083.75624-treatment10.xml]

<!DOCTYPE tp:taxon-treatment
  PUBLIC "-//TaxonX//DTD Taxonomic Treatment Publishing DTD v0 20100105//EN" "tax-treatment-NSO.dtd">
<tp:taxon-treatment xmlns:tp="http://www.plazi.org/taxpub"><tp:treatment-meta><kwd-group><label>Taxon classification</label><kwd>
                <named-content content-type="kingdom">Animalia</named-content>
              </kwd><kwd>
                <named-content content-type="order">Diptera</named-content>
              </kwd><kwd>
                <named-content content-type="family">Cylindrotomidae</named-content>
              </kwd></kwd-group><mixed-citation publication-type="journal"><person-group><name><surname>Kolcsár</surname><given-names>Levente-Péter</given-names></name><name><surname>Paramonov</surname><given-names>Nikolai</given-names></name><name><surname>Imada</surname><given-names>Yume</given-names></name><name><surname>Kato</surname><given-names>Daichi</given-names></name><name><surname>Gamboa</surname><given-names>Maribet</given-names></name><name><surname>Shinoka</surname><given-names>Dai</given-names></name><name><surname>Kato</surname><given-names>Makoto</given-names></name><name><surname>Watanabe</surname><given-names>Kozo</given-names></name></person-group><article-title>﻿Notes on the taxonomic status and distribution of some <tp:taxon-name><tp:taxon-name-part taxon-name-part-type="family">Cylindrotomidae</tp:taxon-name-part></tp:taxon-name> (<tp:taxon-name><tp:taxon-name-part taxon-name-part-type="order">Diptera</tp:taxon-name-part></tp:taxon-name>, <tp:taxon-name><tp:taxon-name-part taxon-name-part-type="superfamily">Tipuloidea</tp:taxon-name-part></tp:taxon-name>), with emphasis on Japanese species</article-title><source>Zookeys</source><day>24</day><month>01</month><year>2022</year><volume>1083</volume><fpage>13</fpage><lpage>88</lpage><pub-id pub-id-type="doi">10.3897/zookeys.1083.75624</pub-id></mixed-citation></tp:treatment-meta><tp:nomenclature><label>﻿</label><tp:taxon-name>
              <object-id xmlns:xlink="http://www.w3.org/1999/xlink" content-type="arpha" xlink:type="simple">1FB4E9F5-D070-51A7-B585-28C246A5037F</object-id>
              <tp:taxon-name-part taxon-name-part-type="genus" reg="Liogma">Liogma</tp:taxon-name-part>
              <tp:taxon-name-part taxon-name-part-type="species" reg="serraticornis">serraticornis</tp:taxon-name-part>
            </tp:taxon-name><tp:taxon-authority>Alexander, 1919</tp:taxon-authority><xref ref-type="fig" rid="F4">Figs 4F</xref><xref ref-type="fig" rid="F5">, 5F</xref><xref ref-type="fig" rid="F28">, 28</xref><xref ref-type="fig" rid="F29">, 29</xref><xref ref-type="fig" rid="F30">, 30</xref><xref ref-type="fig" rid="F31">, 31A</xref><tp:nomenclature-citation-list><tp:nomenclature-citation><tp:taxon-name>
                  <tp:taxon-name-part taxon-name-part-type="genus" reg="Liogma">Liogma</tp:taxon-name-part>
                  <tp:taxon-name-part taxon-name-part-type="species" reg="serraticornis">serraticornis</tp:taxon-name-part>
                </tp:taxon-name><comment>in <xref ref-type="bibr" rid="B2">Alexander 1919</xref>: 345–346: original description; <xref ref-type="bibr" rid="B6">Alexander 1928</xref>: 11: distribution, illustration.; <xref ref-type="bibr" rid="B10">Alexander 1949</xref>: 195 comparison.; <xref ref-type="bibr" rid="B20">Esaki 1950</xref>: illustration.; <xref ref-type="bibr" rid="B12">Alexander 1953b</xref>: 77: faunistic record, distribution.; <xref ref-type="bibr" rid="B27">Ishida 1955</xref>: 75–76: distribution.; <xref ref-type="bibr" rid="B62">Takahashi 1960</xref>: 84: distribution.; <xref ref-type="bibr" rid="B58">Sidorenko 1999</xref>: 68–70: identification key, illustration, distribution.; <xref ref-type="bibr" rid="B35">Nakamura 2001</xref>: 23–29: identification key, illustration, distribution, faunistic records.; <xref ref-type="bibr" rid="B41">Paramonov 2004b</xref>: 69: faunistic record.; <xref ref-type="bibr" rid="B43">Paramonov 2006</xref>: 888–889: identification key, distribution.; <xref ref-type="bibr" rid="B37">Nakamura 2014</xref>: 54: distribution.; <xref ref-type="bibr" rid="B29">Kato and Suzuki 2017</xref>: 16: distribution.; <xref ref-type="bibr" rid="B26">Imada 2020</xref>: biology and ecology of larvae.</comment></tp:nomenclature-citation><tp:nomenclature-citation><tp:taxon-name>
                  <tp:taxon-name-part taxon-name-part-type="genus" reg="Liogma">Liogma</tp:taxon-name-part>
                  <tp:taxon-name-part taxon-name-part-type="species" reg="fuscipennis">fuscipennis</tp:taxon-name-part>
                </tp:taxon-name><comment>in <xref ref-type="bibr" rid="B8">Alexander 1932</xref> 111–112: original description; <xref ref-type="bibr" rid="B11">Alexander 1953a</xref>: 55–56, syn. nov.</comment></tp:nomenclature-citation></tp:nomenclature-citation-list></tp:nomenclature><tp:treatment-sec sec-type="type material" id="SECID0E4THK"><title>Type material examined.</title><p><italic><tp:taxon-name><tp:taxon-name-part taxon-name-part-type="genus" reg="Liogma">Liogma</tp:taxon-name-part><tp:taxon-name-part taxon-name-part-type="species" reg="serraticornis">serraticornis</tp:taxon-name-part></tp:taxon-name></italic> Alexander: <bold><italic>Paratype</italic></bold>: <bold>Japan</bold> • ♂; Saitama, 29 May. 1919; R. Takahashi leg.; <named-content xmlns:xlink="http://www.w3.org/1999/xlink" content-type="dwc:institutional_code" xlink:type="simple">USNM</named-content>.</p></tp:treatment-sec><tp:treatment-sec sec-type="type material" id="SECID0EYUHK"><title>Non-type material examined.</title><p><bold>Japan</bold> • 1 ♂; Aichi, Seto, Iwaya-cho, near Iwayada Park; <named-content xmlns:xlink="http://www.w3.org/1999/xlink" content-type="dwc:verbatimCoordinates" xlink:type="simple"><named-content content-type="geo-json" specific-use="{&#34;type&#34;:&#34;Point&#34;,&#34;coordinates&#34;:[137.150840,35.239570]}" id="NCID0EDVHK" xlink:type="simple">35.23957°N, 137.15084°E</named-content></named-content>; alt. 300 m; 4 May. 2016; D. Kato leg.; <named-content xmlns:xlink="http://www.w3.org/1999/xlink" content-type="dwc:institutional_code" xlink:type="simple">BLKU</named-content>. • 1 ♂; Aichi, Toei, Futto; <named-content xmlns:xlink="http://www.w3.org/1999/xlink" content-type="dwc:verbatimCoordinates" xlink:type="simple"><named-content content-type="geo-json" specific-use="{&#34;type&#34;:&#34;Point&#34;,&#34;coordinates&#34;:[137.660700,35.101170]}" id="NCID0EQVHK" xlink:type="simple">35.10117°N, 137.6607°E</named-content></named-content>; alt. 390 m; larva collected: 9 Mar. 2014, emerged: 1 Apr. 2014; M. Kato leg.; <abbrev xmlns:xlink="http://www.w3.org/1999/xlink" xlink:title="Private Collection of Y. Imada" id="ABBRID0EVVHK" xlink:type="simple">CYI</abbrev>. • 1 ♀; Aichi, Toyota, Kawashimo, triburary of Yahagi River; <named-content xmlns:xlink="http://www.w3.org/1999/xlink" content-type="dwc:verbatimCoordinates" xlink:type="simple"><named-content content-type="geo-json" specific-use="{&#34;type&#34;:&#34;Point&#34;,&#34;coordinates&#34;:[137.301250,35.203760]}" id="NCID0E3VHK" xlink:type="simple">35.20376°N, 137.30125°E</named-content></named-content>; alt. 140 m; 4 May. 2014; D. Kato leg.; <named-content xmlns:xlink="http://www.w3.org/1999/xlink" content-type="dwc:institutional_code" xlink:type="simple">BLKU</named-content>. • 1 ♀; Aomori, Hirosaki, Ichinowatari-washinosu; <named-content xmlns:xlink="http://www.w3.org/1999/xlink" content-type="dwc:verbatimCoordinates" xlink:type="simple"><named-content content-type="geo-json" specific-use="{&#34;type&#34;:&#34;Point&#34;,&#34;coordinates&#34;:[140.438890,40.519230]}" id="NCID0EJWHK" xlink:type="simple">40.51923°N, 140.43889°E</named-content></named-content>; alt. 205 m; 7 Jun. 2013; D. Kato leg.; <named-content xmlns:xlink="http://www.w3.org/1999/xlink" content-type="dwc:institutional_code" xlink:type="simple">BLKU</named-content>. • 1 ♀; Aomori, Hirosaki, Koguriyama, Inekari River; <named-content xmlns:xlink="http://www.w3.org/1999/xlink" content-type="dwc:verbatimCoordinates" xlink:type="simple"><named-content content-type="geo-json" specific-use="{&#34;type&#34;:&#34;Point&#34;,&#34;coordinates&#34;:[140.487010,40.536580]}" id="NCID0EWWHK" xlink:type="simple">40.53658°N, 140.48701°E</named-content></named-content>; alt. 170 m; 7 Jun. 2013; D. Kato leg.; <named-content xmlns:xlink="http://www.w3.org/1999/xlink" content-type="dwc:institutional_code" xlink:type="simple">BLKU</named-content>. • 1 ♀; Ehime, Matsuyama, forest seep and stream; <named-content xmlns:xlink="http://www.w3.org/1999/xlink" content-type="dwc:verbatimCoordinates" xlink:type="simple"><named-content content-type="geo-json" specific-use="{&#34;type&#34;:&#34;Point&#34;,&#34;coordinates&#34;:[132.825910,33.861520]}" id="NCID0EDXHK" xlink:type="simple">33.86152°N, 132.82591°E</named-content></named-content>; alt. 180 m; 20 Apr. 2019; L.-P. Kolcsár leg.; <abbrev xmlns:xlink="http://www.w3.org/1999/xlink" xlink:title="Private Collection of L.-P. Kolcsár" id="ABBRID0EIXHK" xlink:type="simple">CKLP</abbrev>. • 1 ♂; Ehime, Odamiyama; <named-content xmlns:xlink="http://www.w3.org/1999/xlink" content-type="dwc:verbatimCoordinates" xlink:type="simple"><named-content content-type="geo-json" specific-use="{&#34;type&#34;:&#34;Point&#34;,&#34;coordinates&#34;:[132.860000,33.530000]}" id="NCID0EPXHK" xlink:type="simple">33.53°N, 132.86°E</named-content></named-content>; 26 May. 1963; M. Miyatake leg.; <named-content xmlns:xlink="http://www.w3.org/1999/xlink" content-type="dwc:institutional_code" xlink:type="simple">EUMJ</named-content>. • 5 ♂; Ehime, Saijo, spring and mosses rocks; <named-content xmlns:xlink="http://www.w3.org/1999/xlink" content-type="dwc:verbatimCoordinates" xlink:type="simple"><named-content content-type="geo-json" specific-use="{&#34;type&#34;:&#34;Point&#34;,&#34;coordinates&#34;:[133.153770,33.755040]}" id="NCID0E3XHK" xlink:type="simple">33.75504°N, 133.15377°E</named-content></named-content>; alt. 1480 m; 16 Jun. 2019; L.-P. Kolcsár leg.; <abbrev xmlns:xlink="http://www.w3.org/1999/xlink" xlink:title="Private Collection of L.-P. Kolcsár" id="ABBRID0EBYHK" xlink:type="simple">CKLP</abbrev>. • 1 ♂, 1 ♀; Ehime, Toon-shi, Saragamine; <named-content xmlns:xlink="http://www.w3.org/1999/xlink" content-type="dwc:verbatimCoordinates" xlink:type="simple"><named-content content-type="geo-json" specific-use="{&#34;type&#34;:&#34;Point&#34;,&#34;coordinates&#34;:[132.886020,33.723610]}" id="NCID0EIYHK" xlink:type="simple">33.72361°N, 132.88602°E</named-content></named-content>; alt. 955 m; 21 May. 2017; K. Kuroda leg.; <named-content xmlns:xlink="http://www.w3.org/1999/xlink" content-type="dwc:institutional_code" xlink:type="simple">EUMJ</named-content>. • 1 ♂, 1 ♀; Ehime, Wakayama, Mount Ishizuchi; <named-content xmlns:xlink="http://www.w3.org/1999/xlink" content-type="dwc:verbatimCoordinates" xlink:type="simple"><named-content content-type="geo-json" specific-use="{&#34;type&#34;:&#34;Point&#34;,&#34;coordinates&#34;:[133.129480,33.764910]}" id="NCID0EVYHK" xlink:type="simple">33.76491°N, 133.12948°E</named-content></named-content>; alt. 1600 m; 5 Jun. 2019; L.-P. Kolcsár leg.; <abbrev xmlns:xlink="http://www.w3.org/1999/xlink" xlink:title="Private Collection of L.-P. Kolcsár" id="ABBRID0E1YHK" xlink:type="simple">CKLP</abbrev>. • 2 ♀; Ehime, Wakayama, River Omogo gorge; <named-content xmlns:xlink="http://www.w3.org/1999/xlink" content-type="dwc:verbatimCoordinates" xlink:type="simple"><named-content content-type="geo-json" specific-use="{&#34;type&#34;:&#34;Point&#34;,&#34;coordinates&#34;:[133.102910,33.725810]}" id="NCID0EBZHK" xlink:type="simple">33.72581°N, 133.10291°E</named-content></named-content>; alt. 750 m; 5 Jun. 2019; L.-P. Kolcsár leg.; <abbrev xmlns:xlink="http://www.w3.org/1999/xlink" xlink:title="Private Collection of L.-P. Kolcsár" id="ABBRID0EGZHK" xlink:type="simple">CKLP</abbrev>. . • 1 ♀; Ehime, Kumakogen, headwaters, stream; <named-content xmlns:xlink="http://www.w3.org/1999/xlink" content-type="dwc:verbatimCoordinates" xlink:type="simple"><named-content content-type="geo-json" specific-use="{&#34;type&#34;:&#34;Point&#34;,&#34;coordinates&#34;:[132.935010,33.564760]}" id="NCID0ENZHK" xlink:type="simple">33.56476°N, 132.93501°E</named-content></named-content>; alt. 1387 m; 17 Jun. 2019; L.-P. Kolcsár leg.; <abbrev xmlns:xlink="http://www.w3.org/1999/xlink" xlink:title="Private Collection of L.-P. Kolcsár" id="ABBRID0ESZHK" xlink:type="simple">CKLP</abbrev>. • 1 ♀; Fukuoka, Miyako, small stream and Japanese cedar forest; <named-content xmlns:xlink="http://www.w3.org/1999/xlink" content-type="dwc:verbatimCoordinates" xlink:type="simple"><named-content content-type="geo-json" specific-use="{&#34;type&#34;:&#34;Point&#34;,&#34;coordinates&#34;:[130.958610,33.497960]}" id="NCID0EZZHK" xlink:type="simple">33.49796°N, 130.95861°E</named-content></named-content>; alt. 686 m; 21 May. 2019; L.-P. Kolcsár leg.; <abbrev xmlns:xlink="http://www.w3.org/1999/xlink" xlink:title="Private Collection of L.-P. Kolcsár" id="ABBRID0E5ZHK" xlink:type="simple">CKLP</abbrev>. • 1 ♀; Fukuoka, Soeda, rocky streem and moss covered cliff; <named-content xmlns:xlink="http://www.w3.org/1999/xlink" content-type="dwc:verbatimCoordinates" xlink:type="simple"><named-content content-type="geo-json" specific-use="{&#34;type&#34;:&#34;Point&#34;,&#34;coordinates&#34;:[130.932890,33.483090]}" id="NCID0EF1HK" xlink:type="simple">33.48309°N, 130.93289°E</named-content></named-content>; alt. 900 m; 21 May. 2019; L.-P. Kolcsár leg.; <abbrev xmlns:xlink="http://www.w3.org/1999/xlink" xlink:title="Private Collection of L.-P. Kolcsár" id="ABBRID0EK1HK" xlink:type="simple">CKLP</abbrev>. • 1 ♂; Fukushima, Hinoemata, Ozebunanomori Museum; <named-content xmlns:xlink="http://www.w3.org/1999/xlink" content-type="dwc:verbatimCoordinates" xlink:type="simple"><named-content content-type="geo-json" specific-use="{&#34;type&#34;:&#34;Point&#34;,&#34;coordinates&#34;:[139.278030,36.990820]}" id="NCID0ER1HK" xlink:type="simple">36.99082°N, 139.27803°E</named-content></named-content>; alt. 1230 m; 28 Jun. 2015; M. Kato leg.; <abbrev xmlns:xlink="http://www.w3.org/1999/xlink" xlink:title="Private Collection of Y. Imada" id="ABBRID0EW1HK" xlink:type="simple">CYI</abbrev>. • 1 ♂, 1 ♀; Iwate, Hachimantai, Matsuoyoriki; <named-content xmlns:xlink="http://www.w3.org/1999/xlink" content-type="dwc:verbatimCoordinates" xlink:type="simple"><named-content content-type="geo-json" specific-use="{&#34;type&#34;:&#34;Point&#34;,&#34;coordinates&#34;:[140.891550,39.899580]}" id="NCID0E41HK" xlink:type="simple">39.89958°N, 140.89155°E</named-content></named-content>; alt. 1200 m; larvae collected: 14 Jun. 2014, emerged: 4 Jul. 2014; Y. Imada leg.; <abbrev xmlns:xlink="http://www.w3.org/1999/xlink" xlink:title="Private Collection of Y. Imada" id="ABBRID0EC2HK" xlink:type="simple">CYI</abbrev>. • 1 ♂; Kagoshima, Inaodake; <named-content xmlns:xlink="http://www.w3.org/1999/xlink" content-type="dwc:verbatimCoordinates" xlink:type="simple"><named-content content-type="geo-json" specific-use="{&#34;type&#34;:&#34;Point&#34;,&#34;coordinates&#34;:[130.880000,31.120000]}" id="NCID0EJ2HK" xlink:type="simple">31.12°N, 130.88°E</named-content></named-content>; 11 May. 1952; Ito-Issiki leg.; <named-content xmlns:xlink="http://www.w3.org/1999/xlink" content-type="dwc:institutional_code" xlink:type="simple">USNM</named-content>. • 1 ♀; Kagoshima, Kirishima, around Amori-gawa River, Hayato-cho-Kareigawa; <named-content xmlns:xlink="http://www.w3.org/1999/xlink" content-type="dwc:verbatimCoordinates" xlink:type="simple"><named-content content-type="geo-json" specific-use="{&#34;type&#34;:&#34;Point&#34;,&#34;coordinates&#34;:[130.752750,31.798210]}" id="NCID0EW2HK" xlink:type="simple">31.79821°N, 130.75275°E</named-content></named-content>; 80 m; 28 Apr. 2018; D. Kato leg.; <named-content xmlns:xlink="http://www.w3.org/1999/xlink" content-type="dwc:institutional_code" xlink:type="simple">BLKU</named-content>. • 1 ♂; Kumamoto, Gokanosho; <named-content xmlns:xlink="http://www.w3.org/1999/xlink" content-type="dwc:verbatimCoordinates" xlink:type="simple"><named-content content-type="geo-json" specific-use="{&#34;type&#34;:&#34;Point&#34;,&#34;coordinates&#34;:[130.860000,32.530000]}" id="NCID0ED3HK" xlink:type="simple">32.53°N, 130.86°E</named-content></named-content>; 5 May. 1926; S. Issiki leg.; <named-content xmlns:xlink="http://www.w3.org/1999/xlink" content-type="dwc:institutional_code" xlink:type="simple">USNM</named-content>. • 1 ♀; Kumamoto, Yatsushiro, Izumimachi-Momiki; <named-content xmlns:xlink="http://www.w3.org/1999/xlink" content-type="dwc:verbatimCoordinates" xlink:type="simple"><named-content content-type="geo-json" specific-use="{&#34;type&#34;:&#34;Point&#34;,&#34;coordinates&#34;:[130.990840,32.491500]}" id="NCID0EQ3HK" xlink:type="simple">32.4915°N, 130.99084°E</named-content></named-content>; alt. 1060 m; 11 May. 2016; T. Hosoya, S. Kakizoe leg.; <named-content xmlns:xlink="http://www.w3.org/1999/xlink" content-type="dwc:institutional_code" xlink:type="simple">BLKU</named-content>. • 1 ♀; Kumamoto, Yatsushiro, Momiki-gawa river, Izumimachi-Momiki and Hagi; <named-content xmlns:xlink="http://www.w3.org/1999/xlink" content-type="dwc:verbatimCoordinates" xlink:type="simple"><named-content content-type="geo-json" specific-use="{&#34;type&#34;:&#34;Point&#34;,&#34;coordinates&#34;:[130.939270,32.514170]}" id="NCID0E43HK" xlink:type="simple">32.51417°N, 130.93927°E</named-content></named-content>; alt. 530 m; 11 May. 2016; D. Kato leg.; <named-content xmlns:xlink="http://www.w3.org/1999/xlink" content-type="dwc:institutional_code" xlink:type="simple">BLKU</named-content>. • 1 ♂; Kyoto, Kyoto, Kibune; <named-content xmlns:xlink="http://www.w3.org/1999/xlink" content-type="dwc:verbatimCoordinates" xlink:type="simple"><named-content content-type="geo-json" specific-use="{&#34;type&#34;:&#34;Point&#34;,&#34;coordinates&#34;:[135.766220,35.136810]}" id="NCID0EK4HK" xlink:type="simple">35.13681°N, 135.76622°E</named-content></named-content>; alt. 458 m; 1 May. 2016; Y. Imada leg.; <abbrev xmlns:xlink="http://www.w3.org/1999/xlink" xlink:title="Private Collection of Y. Imada" id="ABBRID0EP4HK" xlink:type="simple">CYI</abbrev>. • 1 ♂; Nagano, Oshika, Oike; <named-content xmlns:xlink="http://www.w3.org/1999/xlink" content-type="dwc:verbatimCoordinates" xlink:type="simple"><named-content content-type="geo-json" specific-use="{&#34;type&#34;:&#34;Point&#34;,&#34;coordinates&#34;:[138.021900,35.488700]}" id="NCID0EW4HK" xlink:type="simple">35.4887°N, 138.0219°E</named-content></named-content>; alt. 1250 m; 19 Oct. 2015; Y. Imada leg.; <abbrev xmlns:xlink="http://www.w3.org/1999/xlink" xlink:title="Private Collection of Y. Imada" id="ABBRID0E24HK" xlink:type="simple">CYI</abbrev>. • 1 ♂; Nagano, Ueda, Sanada-machi, Irikaruizawa; <named-content xmlns:xlink="http://www.w3.org/1999/xlink" content-type="dwc:verbatimCoordinates" xlink:type="simple"><named-content content-type="geo-json" specific-use="{&#34;type&#34;:&#34;Point&#34;,&#34;coordinates&#34;:[138.254810,36.474410]}" id="NCID0EC5HK" xlink:type="simple">36.47441°N, 138.25481°E</named-content></named-content>; alt. 777 m; 16 May. 2012; D. Kato leg.; <named-content xmlns:xlink="http://www.w3.org/1999/xlink" content-type="dwc:institutional_code" xlink:type="simple">BLKU</named-content>. • 1 ♂; Nagasaki, Unzen; <named-content xmlns:xlink="http://www.w3.org/1999/xlink" content-type="dwc:verbatimCoordinates" xlink:type="simple"><named-content content-type="geo-json" specific-use="{&#34;type&#34;:&#34;Point&#34;,&#34;coordinates&#34;:[130.230000,32.800000]}" id="NCID0EP5HK" xlink:type="simple">32.8°N, 130.23°E</named-content></named-content>; May 1926; E. Svenson leg.; <named-content xmlns:xlink="http://www.w3.org/1999/xlink" content-type="dwc:institutional_code" xlink:type="simple">USNM</named-content>. • 1 ♂; Oita, Kokonoe, Tano; <named-content xmlns:xlink="http://www.w3.org/1999/xlink" content-type="dwc:verbatimCoordinates" xlink:type="simple"><named-content content-type="geo-json" specific-use="{&#34;type&#34;:&#34;Point&#34;,&#34;coordinates&#34;:[131.235410,33.116210]}" id="NCID0E35HK" xlink:type="simple">33.11621°N, 131.23541°E</named-content></named-content>; alt. 1150 m; 7 May. 2016; D. Kato leg.; <named-content xmlns:xlink="http://www.w3.org/1999/xlink" content-type="dwc:institutional_code" xlink:type="simple">BLKU</named-content>. • 2 ♂; Saga, Kanzaki, springs; <named-content xmlns:xlink="http://www.w3.org/1999/xlink" content-type="dwc:verbatimCoordinates" xlink:type="simple"><named-content content-type="geo-json" specific-use="{&#34;type&#34;:&#34;Point&#34;,&#34;coordinates&#34;:[130.368660,33.434010]}" id="NCID0EJ6HK" xlink:type="simple">33.43401°N, 130.36866°E</named-content></named-content>; alt. 980 m; 23 May. 2019; L.-P. Kolcsár leg.; <abbrev xmlns:xlink="http://www.w3.org/1999/xlink" xlink:title="Private Collection of L.-P. Kolcsár" id="ABBRID0EO6HK" xlink:type="simple">CKLP</abbrev>. • 1 ♂; Saga, Karatsu, Tsubakiyama Pond, Hamatama-machi-torisu; <named-content xmlns:xlink="http://www.w3.org/1999/xlink" content-type="dwc:verbatimCoordinates" xlink:type="simple"><named-content content-type="geo-json" specific-use="{&#34;type&#34;:&#34;Point&#34;,&#34;coordinates&#34;:[130.106400,33.404140]}" id="NCID0EV6HK" xlink:type="simple">33.40414°N, 130.1064°E</named-content></named-content>; alt. 630 m; 26. Apr. 2015; D. Kato leg.; <named-content xmlns:xlink="http://www.w3.org/1999/xlink" content-type="dwc:institutional_code" xlink:type="simple">BLKU</named-content>. • 1 ♂, 1 ♀; Saga, Saga, Kase river near Hokuzan Dam, Fujimachi-sekiya; <named-content xmlns:xlink="http://www.w3.org/1999/xlink" content-type="dwc:verbatimCoordinates" xlink:type="simple"><named-content content-type="geo-json" specific-use="{&#34;type&#34;:&#34;Point&#34;,&#34;coordinates&#34;:[130.232120,33.433220]}" id="NCID0EDAAM" xlink:type="simple">33.43322°N, 130.23212°E</named-content></named-content>; alt. 325 m; 23 Apr. 2015; D. Kato leg.; <named-content xmlns:xlink="http://www.w3.org/1999/xlink" content-type="dwc:institutional_code" xlink:type="simple">BLKU</named-content>. • 1 ♂; Tokushima, Miyoshi, around Matsuogawa Dam, Higashiiya-Ochiai; <named-content xmlns:xlink="http://www.w3.org/1999/xlink" content-type="dwc:verbatimCoordinates" xlink:type="simple"><named-content content-type="geo-json" specific-use="{&#34;type&#34;:&#34;Point&#34;,&#34;coordinates&#34;:[133.939080,33.964780]}" id="NCID0EQAAM" xlink:type="simple">33.96478°N, 133.93908°E</named-content></named-content>; alt. 900 m; 15 May. 2015; D. Kato leg.; <named-content xmlns:xlink="http://www.w3.org/1999/xlink" content-type="dwc:institutional_code" xlink:type="simple">BLKU</named-content>. • 2 ♂; Tokushima, Minokosi, Mt. Tsurugi; <named-content xmlns:xlink="http://www.w3.org/1999/xlink" content-type="dwc:verbatimCoordinates" xlink:type="simple"><named-content content-type="geo-json" specific-use="{&#34;type&#34;:&#34;Point&#34;,&#34;coordinates&#34;:[134.110000,33.870000]}" id="NCID0E4AAM" xlink:type="simple">33.87°N, 134.11°E</named-content></named-content>; alt. 1400 m; 1 Jun. 1950; Issiki-Ito leg.; <named-content xmlns:xlink="http://www.w3.org/1999/xlink" content-type="dwc:institutional_code" xlink:type="simple">EUMJ</named-content>. • 1 ♂; Wakayama, Kozagawa, Takinohai; <named-content xmlns:xlink="http://www.w3.org/1999/xlink" content-type="dwc:verbatimCoordinates" xlink:type="simple"><named-content content-type="geo-json" specific-use="{&#34;type&#34;:&#34;Point&#34;,&#34;coordinates&#34;:[135.761270,33.605800]}" id="NCID0EKBAM" xlink:type="simple">33.6058°N, 135.76127°E</named-content></named-content>; alt. 80 m; 13 Apr. 2014; M. Kato leg.; <abbrev xmlns:xlink="http://www.w3.org/1999/xlink" xlink:title="Private Collection of Y. Imada" id="ABBRID0EPBAM" xlink:type="simple">CYI</abbrev>. • 1 ♀; Yamanashi, Koshu, Enzankamihagihara, Kaminichikawa Pass; <named-content xmlns:xlink="http://www.w3.org/1999/xlink" content-type="dwc:verbatimCoordinates" xlink:type="simple"><named-content content-type="geo-json" specific-use="{&#34;type&#34;:&#34;Point&#34;,&#34;coordinates&#34;:[138.832080,35.731610]}" id="NCID0EWBAM" xlink:type="simple">35.73161°N, 138.83208°E</named-content></named-content>; alt. 1580 m; 8 Jul. 2014; D. Kato leg.; <named-content xmlns:xlink="http://www.w3.org/1999/xlink" content-type="dwc:institutional_code" xlink:type="simple">BLKU</named-content>. <bold>Russia</bold> • 1 ♂; Khabarovsk Krai, Khabarovsk City; <named-content xmlns:xlink="http://www.w3.org/1999/xlink" content-type="dwc:verbatimCoordinates" xlink:type="simple"><named-content content-type="geo-json" specific-use="{&#34;type&#34;:&#34;Point&#34;,&#34;coordinates&#34;:[135.071910,48.480220]}" id="NCID0EFCAM" xlink:type="simple">48.48022°N, 135.07191°E</named-content></named-content>; alt. 80 m; 2 Jun. 2014 – 6 Jun. 2014; N.E. Vikhrev leg.; <named-content xmlns:xlink="http://www.w3.org/1999/xlink" content-type="dwc:institutional_code" xlink:type="simple">ZIN</named-content>. • 1 ♂, 1 ♀; Primorsky Krai, Khasansky District, Primorsky Settlement, Zolotistyy [Golden] Stream; <named-content xmlns:xlink="http://www.w3.org/1999/xlink" content-type="dwc:verbatimCoordinates" xlink:type="simple"><named-content content-type="geo-json" specific-use="{&#34;type&#34;:&#34;Point&#34;,&#34;coordinates&#34;:[131.548620,43.100750]}" id="NCID0ESCAM" xlink:type="simple">43.10075°N, 131.54862°E</named-content></named-content>; alt. 62 m; 13 Jun. 2007; N.M. Paramonov leg.; <abbrev xmlns:xlink="http://www.w3.org/1999/xlink" xlink:title="Private Collection of L.-P. Kolcsár" id="ABBRID0EXCAM" xlink:type="simple">CKLP</abbrev>. • 1 ♂; Primorsky Krai, Kedrovaya Pad Nature Reserve; <named-content xmlns:xlink="http://www.w3.org/1999/xlink" content-type="dwc:verbatimCoordinates" xlink:type="simple"><named-content content-type="geo-json" specific-use="{&#34;type&#34;:&#34;Point&#34;,&#34;coordinates&#34;:[131.548620,43.100750]}" id="NCID0E5CAM" xlink:type="simple">43.10075°N, 131.54862°E</named-content></named-content>; alt. 62 m; 7 Jul. 1940; A.S. Monchadskij leg. • 1 ♂; same locality; 12 Jun. 1962; E.P. Narchuk leg.; • 1 ♂; same locality; 2 Jul. 1962; E.P. Narchuk leg.; <named-content xmlns:xlink="http://www.w3.org/1999/xlink" content-type="dwc:institutional_code" xlink:type="simple">ZIN</named-content>. • 1 ♂; Primorsky Krai, Kedrovaya Pad Nature Reserve, bog near Kedrovka River; <named-content xmlns:xlink="http://www.w3.org/1999/xlink" content-type="dwc:verbatimCoordinates" xlink:type="simple"><named-content content-type="geo-json" specific-use="{&#34;type&#34;:&#34;Point&#34;,&#34;coordinates&#34;:[131.548620,43.100750]}" id="NCID0ELDAM" xlink:type="simple">43.10075°N, 131.54862° </named-content></named-content>E; alt. 62 m; 16 Jun. 2007; • 1 ♂; same locality; 1 Jun. 2007 – 11 Jun. 2007; N.M. Paramonov leg.; <named-content xmlns:xlink="http://www.w3.org/1999/xlink" content-type="dwc:institutional_code" xlink:type="simple">ZIN</named-content>. • Primorsky Krai, Kedrovaya Pad Nature Reserve, Zolotistyy [Golden] Stream; <named-content xmlns:xlink="http://www.w3.org/1999/xlink" content-type="dwc:verbatimCoordinates" xlink:type="simple"><named-content content-type="geo-json" specific-use="{&#34;type&#34;:&#34;Point&#34;,&#34;coordinates&#34;:[131.548600,43.100700]}" id="NCID0EYDAM" xlink:type="simple">43.1007°N, 131.5486°E</named-content></named-content>; alt. 62 m; 2007.06.13, 1 ♂, N.M. Paramonov leg.; <named-content xmlns:xlink="http://www.w3.org/1999/xlink" content-type="dwc:institutional_code" xlink:type="simple">ZIN</named-content>. • 1 ♂; Primorsky Krai, Terney District, Terney Urban-type Settlement, Lower Serebryanka [Sanhobe] River Valley; <named-content xmlns:xlink="http://www.w3.org/1999/xlink" content-type="dwc:verbatimCoordinates" xlink:type="simple"><named-content content-type="geo-json" specific-use="{&#34;type&#34;:&#34;Point&#34;,&#34;coordinates&#34;:[136.585200,45.093140]}" id="NCID0EFEAM" xlink:type="simple">45.09314°N, 136.5852°E</named-content></named-content>; alt. 60 m; 18 Jun. 1937; K.J. Grunin leg.; <named-content xmlns:xlink="http://www.w3.org/1999/xlink" content-type="dwc:institutional_code" xlink:type="simple">ZIN</named-content>. • 5 ♂; Sakhalin Oblast, Yuzhno-Kurilsk Urban Settlement, Kuril Islands, Kunashir Island, near Lagunnoe Lake; <named-content xmlns:xlink="http://www.w3.org/1999/xlink" content-type="dwc:verbatimCoordinates" xlink:type="simple"><named-content content-type="geo-json" specific-use="{&#34;type&#34;:&#34;Point&#34;,&#34;coordinates&#34;:[145.759000,44.062000]}" id="NCID0ESEAM" xlink:type="simple">44.062°N, 145.759°E</named-content></named-content>; alt. 20 m; 11 Jul. 1954; N.A. Violovich leg.; <named-content xmlns:xlink="http://www.w3.org/1999/xlink" content-type="dwc:institutional_code" xlink:type="simple">ZIN</named-content>. • 2 ♂; Sakhalin Oblast, Kunashir Island, lower course of the Saratovskaja River; <named-content xmlns:xlink="http://www.w3.org/1999/xlink" content-type="dwc:verbatimCoordinates" xlink:type="simple"><named-content content-type="geo-json" specific-use="{&#34;type&#34;:&#34;Point&#34;,&#34;coordinates&#34;:[146.099120,44.260420]}" id="NCID0E6EAM" xlink:type="simple">44.26042°N, 146.09912°E</named-content></named-content>; alt. 16 m; 3 Jul. 2014 – 6 Jul. 2014; Y.N. Sundukov leg.; <named-content xmlns:xlink="http://www.w3.org/1999/xlink" content-type="dwc:institutional_code" xlink:type="simple">ZIN</named-content>. • 1 ♂; Sakhalin Oblast, Kunashir Island, lower course of the Filatova River; <named-content xmlns:xlink="http://www.w3.org/1999/xlink" content-type="dwc:verbatimCoordinates" xlink:type="simple"><named-content content-type="geo-json" specific-use="{&#34;type&#34;:&#34;Point&#34;,&#34;coordinates&#34;:[146.020060,44.190780]}" id="NCID0EMFAM" xlink:type="simple">44.19078°N, 146.02006°E</named-content></named-content>; alt. 60 m; 27 Jun. 2013 – 28 Jun. 2013; Y.N. Sundukov leg.; <named-content xmlns:xlink="http://www.w3.org/1999/xlink" content-type="dwc:institutional_code" xlink:type="simple">ZIN</named-content>. • 1 ♂; Sakhalin Oblast, Kunashir Island, Alekhino Settlement [uninhabited]; <named-content xmlns:xlink="http://www.w3.org/1999/xlink" content-type="dwc:verbatimCoordinates" xlink:type="simple"><named-content content-type="geo-json" specific-use="{&#34;type&#34;:&#34;Point&#34;,&#34;coordinates&#34;:[145.529000,43.918000]}" id="NCID0EZFAM" xlink:type="simple">43.918°N, 145.529°E</named-content></named-content>; alt. 5 m; 29 Jun. 1962; G.O. Krivoluckaja leg.; <named-content xmlns:xlink="http://www.w3.org/1999/xlink" content-type="dwc:institutional_code" xlink:type="simple">ZIN</named-content>. • 1 ♀; Sakhalin Oblast, Sakhalin Island, Yuzhno-Sakhalinsk City; <named-content xmlns:xlink="http://www.w3.org/1999/xlink" content-type="dwc:verbatimCoordinates" xlink:type="simple"><named-content content-type="geo-json" specific-use="{&#34;type&#34;:&#34;Point&#34;,&#34;coordinates&#34;:[142.738000,46.959000]}" id="NCID0EGGAM" xlink:type="simple">46.959°N, 142.738°E</named-content></named-content>; alt. 50 m; 22 Jun. 1956; • 1 ♂, 1 ♀; same locality; 27 Jun. 1956; N.A. Violovich leg.; <named-content xmlns:xlink="http://www.w3.org/1999/xlink" content-type="dwc:institutional_code" xlink:type="simple">ZIN</named-content>.</p></tp:treatment-sec><tp:treatment-sec sec-type="redescription" id="SECID0EQGAM"><title>Redescription.</title><p><bold>Head.</bold> Black with weak greyish pubescence (Fig. <xref ref-type="fig" rid="F28">28C, D</xref>). Rostrum short without nasus, but with few hairs (Fig. <xref ref-type="fig" rid="F28">28B, E</xref>); rostrum and mouthparts brown to black (Fig. <xref ref-type="fig" rid="F28">28B, E</xref>). Palpus brown to black, five-segmented; first two segments sometimes darker than the rest; last segment 1.3–1.8 × longer than penultimate. Scape cylindrical 1.5–2 × longer than pedicel (Fig. <xref ref-type="fig" rid="F4">4F</xref>); pedicel ovate; pedicel and scape same coloured or scape slightly darker, yellowish brown to brown; flagellum 14 segmented, monochrome dark brown to black; flagellar segments greatly expanded ventrally in male, last flagellomere cylindrical (Figs <xref ref-type="fig" rid="F4">4F</xref>, <xref ref-type="fig" rid="F28">28D</xref>). Flagellomeres 2–6 or 7 extended in female, remaining segments cylindrical (Figs <xref ref-type="fig" rid="F4">4F</xref>, <xref ref-type="fig" rid="F28">28E</xref>). Extended flagellomeres covered with dense whitish sensilla; 2–4 long verticels on dorsal surface, two verticels in lateral surface, two shorter on ventral side; first flagellomere always bearing additional verticels (Fig. <xref ref-type="fig" rid="F4">4F</xref>).</p><fig id="F28" position="float" orientation="portrait"><object-id xmlns:xlink="http://www.w3.org/1999/xlink" content-type="doi" xlink:type="simple">10.3897/zookeys.1083.75624.figure28</object-id><object-id xmlns:xlink="http://www.w3.org/1999/xlink" content-type="arpha" xlink:type="simple">DE55A9CB-E007-5F59-9FD2-81CE36D5A050</object-id><label>Figure 28.</label><caption><p><italic><tp:taxon-name><tp:taxon-name-part taxon-name-part-type="genus" reg="Liogma">Liogma</tp:taxon-name-part><tp:taxon-name-part taxon-name-part-type="species" reg="serraticornis">serraticornis</tp:taxon-name-part></tp:taxon-name></italic> Alexander, 1919 <bold>A</bold> habitus of male, lateral view (colouration of wings is artefact) <bold>B</bold> head and thorax, lateral view <bold>C</bold> head and thorax of male, dorsal view <bold>D</bold> head of male, lateral view <bold>E</bold> head of female, lateral view <bold>F</bold> female terminalia lateral view.</p></caption><graphic xmlns:xlink="http://www.w3.org/1999/xlink" xlink:href="zookeys-1083-013-g028.jpg" position="float" orientation="portrait" xlink:type="simple" id="oo_637501.jpg"><uri content-type="original_file" xlink:type="simple">https://binary.pensoft.net/fig/637501</uri></graphic></fig><p><bold>Thorax</bold>. Uniformly black with very weak greyish pubescence (Fig. <xref ref-type="fig" rid="F28">28B, C</xref>). Pleural area, base of wing, and base of halter yellowish or greyish white (Fig. <xref ref-type="fig" rid="F28">28B</xref>). Scatter, pale, short hairs present on mesonotum, forming two barely visible lines. Ventral part of thorax generally dark brown to uniformly black. Anterior half or more of mediotergite and almost all pleurotergite rugose (Fig. <xref ref-type="fig" rid="F28">28B</xref>). Trochanter yellow to pale brown; femur gradually darkening, basal part yellowish, apically dark brown; tibia gradually darkening distally, pale brown to dark brownish black; tarsus uniformly black (Fig. <xref ref-type="fig" rid="F28">28A</xref>). Wing hyaline, tinged with yellowish brown (typical “<italic><tp:taxon-name><tp:taxon-name-part taxon-name-part-type="genus" reg="Liogma"/><tp:taxon-name-part taxon-name-part-type="species" reg="serraticornis">serraticornis</tp:taxon-name-part></tp:taxon-name></italic>” form) or infuscated (“<italic><tp:taxon-name><tp:taxon-name-part taxon-name-part-type="genus" reg="Liogma"/><tp:taxon-name-part taxon-name-part-type="species" reg="fuscipennis">fuscipennis</tp:taxon-name-part></tp:taxon-name></italic>” form); pterostigma pale brown to black; veins dark brown; three branches of M reaching wing margin; M<sub>1</sub> at same level as M<sub>1+2</sub>, cell a<sub>2</sub> less than 6 × longer than wide (Fig. <xref ref-type="fig" rid="F5">5F</xref>); membrane with interference patterns, visible with dark background (Fig. <xref ref-type="fig" rid="F28">28A</xref>). Halter monochrome, yellowish brown to black (Fig. <xref ref-type="fig" rid="F28">28A</xref>).</p><p><bold>Abdomen.</bold> Black, without any clear patterns (Fig. <xref ref-type="fig" rid="F28">28A</xref>).</p><p><bold>Male terminalia</bold>: Relatively small, uniformly black or ventral parts of gonocoxite paler; directed caudally (Fig. <xref ref-type="fig" rid="F28">28A</xref>). Tergite 9 fused with gonocoxite (Fig. <xref ref-type="fig" rid="F29">29C</xref>); proximal margin with two obtuse triangular lobes, which bent back under tergite 9 (Fig. <xref ref-type="fig" rid="F29">29A</xref>). Sternite 9 fully membranous (Fig. <xref ref-type="fig" rid="F29">29B</xref>). Gonocoxite large, 1.7–1.8 × longer than tergite 9; with long ventral lobe, tip covered by pale, short spine-like setae (Fig. <xref ref-type="fig" rid="F29">29B, C</xref>); inner surface of gonocoxite sclerotised, forming dorsal plate with conspicuous edge next to tergite 9 (Fig. <xref ref-type="fig" rid="F29">29A</xref>). Gonostylus simple, tapering to tip (Fig. <xref ref-type="fig" rid="F29">29A–C</xref>). Aedeagus complex large, 1.2–1.3 × longer than gonocoxite. Ejaculator apodeme and sperm pump large, together half of length of aedeagal complex (Fig. <xref ref-type="fig" rid="F29">29D–F</xref>); not covered by parameres (Fig. <xref ref-type="fig" rid="F29">29F</xref>); interbase spoon-like with small notch apically in lateral view (Fig. <xref ref-type="fig" rid="F29">29F</xref>); dorsal lobe of interbase small, directed inward in dorsal view (Fig. <xref ref-type="fig" rid="F29">29D</xref>); dorsal lobe between interbases large, globular and semi-transparent, as wide as tip of interbase in lateral view (Fig. <xref ref-type="fig" rid="F29">29F</xref>). Aedeagus straight, directed ventrally in 45°; sperm ducts branching from elongated portion of sperm pump, base of branches darkened (Fig. <xref ref-type="fig" rid="F29">29D, F</xref>); middle branch of aedeagus shorter than lateral branches; each with small spines ventrally; apical end of branches with hyaline membranous tissue (Fig. <xref ref-type="fig" rid="F29">29G</xref>).</p><fig id="F29" position="float" orientation="portrait"><object-id xmlns:xlink="http://www.w3.org/1999/xlink" content-type="doi" xlink:type="simple">10.3897/zookeys.1083.75624.figure29</object-id><object-id xmlns:xlink="http://www.w3.org/1999/xlink" content-type="arpha" xlink:type="simple">3262231D-8ADF-5434-85C0-663EAE8F0682</object-id><label>Figure 29.</label><caption><p>Male genital structures of <italic><tp:taxon-name><tp:taxon-name-part taxon-name-part-type="genus" reg="Liogma">Liogma</tp:taxon-name-part><tp:taxon-name-part taxon-name-part-type="species" reg="serraticornis">serraticornis</tp:taxon-name-part></tp:taxon-name></italic> Alexander, 1919 <bold>A</bold> terminalia, dorsal view <bold>B</bold> Terminalia, ventral view <bold>C</bold> terminalia, lateral view <bold>D</bold> aedeagus complex, dorsal view <bold>E</bold> aedeagus complex, ventral view <bold>F</bold> aedeagus complex, lateral view <bold>G</bold> tip of the aedeagus.</p></caption><graphic xmlns:xlink="http://www.w3.org/1999/xlink" xlink:href="zookeys-1083-013-g029.jpg" position="float" orientation="portrait" xlink:type="simple" id="oo_637502.jpg"><uri content-type="original_file" xlink:type="simple">https://binary.pensoft.net/fig/637502</uri></graphic></fig><p><bold>Female terminalia</bold>: Brown to black, end of cercus and hypogynial valve yellowish (Fig. <xref ref-type="fig" rid="F28">28F</xref>). Tergite 8 &gt; 2 × wider than tergite 9 in lateral view (Fig. <xref ref-type="fig" rid="F30">30B</xref>); not divided medially in dorsal view (Fig. <xref ref-type="fig" rid="F30">30A</xref>). Tergite 9 widening ventrally in lateral view, with small notch at posterior corner (Fig. <xref ref-type="fig" rid="F30">30B</xref>). Tergite 10 with triangular sclerite smaller, ~ 1/3 of length of tergite 10; sclerite separated from tergite 10 (Fig. <xref ref-type="fig" rid="F30">30B</xref>); lateral lobe relatively long, at least 2 × longer than wide (Fig. <xref ref-type="fig" rid="F30">30B</xref>). Cercus oval; hypogynial valve elongated, blade-shaped. Cercus on dorsal surface close to apical end weakly, but clearly rugose, serrate (Fig. <xref ref-type="fig" rid="F30">30B</xref>); ventral margin of cercus without notch, evenly curved (Fig. <xref ref-type="fig" rid="F30">30B</xref>). Common spermathecal duct, short, indistinct; spermathecal ducts with extended parts, golf-tees-like (Fig. <xref ref-type="fig" rid="F30">30C</xref>); three round, spermathecae present, duct curved or straight (Fig. <xref ref-type="fig" rid="F30">30D</xref>).</p><fig id="F30" position="float" orientation="portrait"><object-id xmlns:xlink="http://www.w3.org/1999/xlink" content-type="doi" xlink:type="simple">10.3897/zookeys.1083.75624.figure30</object-id><object-id xmlns:xlink="http://www.w3.org/1999/xlink" content-type="arpha" xlink:type="simple">908251DD-8972-53A9-9486-53EE0997AAEE</object-id><label>Figure 30.</label><caption><p>Female genital structures of <italic><tp:taxon-name><tp:taxon-name-part taxon-name-part-type="genus" reg="Liogma">Liogma</tp:taxon-name-part><tp:taxon-name-part taxon-name-part-type="species" reg="serraticornis">serraticornis</tp:taxon-name-part></tp:taxon-name></italic> Alexander, 1919 <bold>A</bold> terminalia, dorsal view <bold>B</bold> terminalia, lateral view <bold>C</bold> sternite 8, hypogynial valve, genital fork, and sperm ducts, inner dorsal view <bold>D</bold> spermathecae.</p></caption><graphic xmlns:xlink="http://www.w3.org/1999/xlink" xlink:href="zookeys-1083-013-g030.jpg" position="float" orientation="portrait" xlink:type="simple" id="oo_637503.jpg"><uri content-type="original_file" xlink:type="simple">https://binary.pensoft.net/fig/637503</uri></graphic></fig></tp:treatment-sec><tp:treatment-sec sec-type="distribution" id="SECID0EQQAM"><title>Distribution.</title><p>Japan (Hokkaido I, Honshu I, Shikoku I, and Kyushu I) and Russia (Primorsky Krai, Sakhalin Oblast (incl. Kuril I) (<xref ref-type="bibr" rid="B39">Oosterbroek 2021</xref>). First record from Khabarovsk Krai, Russia (Fig. <xref ref-type="fig" rid="F31">31A</xref>).</p><fig id="F31" position="float" orientation="portrait"><object-id xmlns:xlink="http://www.w3.org/1999/xlink" content-type="doi" xlink:type="simple">10.3897/zookeys.1083.75624.figure31</object-id><object-id xmlns:xlink="http://www.w3.org/1999/xlink" content-type="arpha" xlink:type="simple">17FD6001-491E-5197-B1C6-6905C44F8104</object-id><label>Figure 31.</label><caption><p>Occurrence data in Japan and surrounding areas of <bold>A</bold><italic><tp:taxon-name><tp:taxon-name-part taxon-name-part-type="genus" reg="Liogma">Liogma</tp:taxon-name-part><tp:taxon-name-part taxon-name-part-type="species" reg="serraticornis">serraticornis</tp:taxon-name-part></tp:taxon-name></italic> Alexander, 1919 <bold>B</bold><italic><tp:taxon-name><tp:taxon-name-part taxon-name-part-type="genus" reg="Triogma">Triogma</tp:taxon-name-part><tp:taxon-name-part taxon-name-part-type="species" reg="kuwanai">kuwanai</tp:taxon-name-part></tp:taxon-name></italic> (Alexander, 1913). Red dots indicate locations of investigated specimens, white dots indicate approximate locations of literature data.</p></caption><graphic xmlns:xlink="http://www.w3.org/1999/xlink" xlink:href="zookeys-1083-013-g031.jpg" position="float" orientation="portrait" xlink:type="simple" id="oo_637504.jpg"><uri content-type="original_file" xlink:type="simple">https://binary.pensoft.net/fig/637504</uri></graphic></fig></tp:treatment-sec><tp:treatment-sec sec-type="comments" id="SECID0EFSAM"><title>Comments.</title><p>The morphological comparison of this species with <italic><tp:taxon-name><tp:taxon-name-part taxon-name-part-type="genus" reg="Liogma">L.</tp:taxon-name-part><tp:taxon-name-part taxon-name-part-type="species" reg="brevipecten">brevipecten</tp:taxon-name-part></tp:taxon-name></italic> is discussed under that species. Colouration is variable within specimens of <italic><tp:taxon-name><tp:taxon-name-part taxon-name-part-type="genus" reg="Liogma">Liogma</tp:taxon-name-part><tp:taxon-name-part taxon-name-part-type="species" reg="serraticornis">serraticornis</tp:taxon-name-part></tp:taxon-name></italic>. Usually, colouration is black with a paler pleural area, and the wing membrane is almost transparent, tinged with pale yellowish brown. In darker specimens, the pleural area and wing membrane is infuscated. This darker form was described as a separate species, <italic><tp:taxon-name><tp:taxon-name-part taxon-name-part-type="genus" reg="Liogma">Liogma</tp:taxon-name-part><tp:taxon-name-part taxon-name-part-type="species" reg="fuscipennis">fuscipennis</tp:taxon-name-part></tp:taxon-name></italic> Alexander, 1932, but was later synonymised with <italic><tp:taxon-name><tp:taxon-name-part taxon-name-part-type="genus" reg="Liogma">L.</tp:taxon-name-part><tp:taxon-name-part taxon-name-part-type="species" reg="serraticornis">serraticornis</tp:taxon-name-part></tp:taxon-name></italic> (Alexander 1953). No genital and genetic difference between the paler and darker specimens were found during our study.</p></tp:treatment-sec><tp:treatment-sec><!--Section generated to contain objects referenced in tp:taxon-treatment.--><fig id="F4" position="float" orientation="portrait"><object-id xmlns:xlink="http://www.w3.org/1999/xlink" content-type="doi" xlink:type="simple">10.3897/zookeys.1083.75624.figure4</object-id><object-id xmlns:xlink="http://www.w3.org/1999/xlink" content-type="arpha" xlink:type="simple">8CA3F093-A87E-581E-B148-0C089A36B852</object-id><label>Figure 4.</label><caption><p>Antennae <bold>A</bold><italic><tp:taxon-name><tp:taxon-name-part taxon-name-part-type="genus" reg="Cylindrotoma">Cylindrotoma</tp:taxon-name-part><tp:taxon-name-part taxon-name-part-type="species" reg="distinctissima">distinctissima</tp:taxon-name-part></tp:taxon-name></italic> (Meigen, 1818) <bold>B</bold><italic><tp:taxon-name><tp:taxon-name-part taxon-name-part-type="genus" reg="Diogma">Diogma</tp:taxon-name-part><tp:taxon-name-part taxon-name-part-type="species" reg="caudata">caudata</tp:taxon-name-part></tp:taxon-name></italic> Takahashi, 1960 <bold>C</bold><italic><tp:taxon-name><tp:taxon-name-part taxon-name-part-type="genus" reg="Diogma">Diogma</tp:taxon-name-part><tp:taxon-name-part taxon-name-part-type="species" reg="glabrata">glabrata</tp:taxon-name-part></tp:taxon-name></italic> (Meigen, 1818) <bold>D</bold><italic><tp:taxon-name><tp:taxon-name-part taxon-name-part-type="genus" reg="Liogma">Liogma</tp:taxon-name-part><tp:taxon-name-part taxon-name-part-type="species" reg="mikado">mikado</tp:taxon-name-part></tp:taxon-name></italic> (Alexander, 1919) <bold>E</bold><italic><tp:taxon-name><tp:taxon-name-part taxon-name-part-type="genus" reg="Liogma">Liogma</tp:taxon-name-part><tp:taxon-name-part taxon-name-part-type="species" reg="brevipecten">brevipecten</tp:taxon-name-part></tp:taxon-name></italic> Alexander, 1932 <bold>F</bold><italic><tp:taxon-name><tp:taxon-name-part taxon-name-part-type="genus" reg="Liogma">Liogma</tp:taxon-name-part><tp:taxon-name-part taxon-name-part-type="species" reg="serraticornis">serraticornis</tp:taxon-name-part></tp:taxon-name></italic> Alexander, 1919 <bold>G</bold><italic><tp:taxon-name><tp:taxon-name-part taxon-name-part-type="genus" reg="Triogma">Triogma</tp:taxon-name-part><tp:taxon-name-part taxon-name-part-type="species" reg="kuwanai">kuwanai</tp:taxon-name-part></tp:taxon-name></italic> (Alexander, 1913). Scale bar: 1 mm.</p></caption><graphic xmlns:xlink="http://www.w3.org/1999/xlink" xlink:href="zookeys-1083-013-g004.jpg" position="float" orientation="portrait" xlink:type="simple" id="oo_637477.jpg"><uri content-type="original_file" xlink:type="simple">https://binary.pensoft.net/fig/637477</uri></graphic></fig><fig id="F5" position="float" orientation="portrait"><object-id xmlns:xlink="http://www.w3.org/1999/xlink" content-type="doi" xlink:type="simple">10.3897/zookeys.1083.75624.figure5</object-id><object-id xmlns:xlink="http://www.w3.org/1999/xlink" content-type="arpha" xlink:type="simple">C14A51EC-2E4B-5AFA-BAAE-E158F4B95178</object-id><label>Figure 5.</label><caption><p>Wing <bold>A</bold><italic><tp:taxon-name><tp:taxon-name-part taxon-name-part-type="genus" reg="Cylindrotoma">Cylindrotoma</tp:taxon-name-part><tp:taxon-name-part taxon-name-part-type="species" reg="distinctissima">distinctissima</tp:taxon-name-part></tp:taxon-name></italic> (Meigen, 1818) <bold>B</bold><italic><tp:taxon-name><tp:taxon-name-part taxon-name-part-type="genus" reg="Diogma">Diogma</tp:taxon-name-part><tp:taxon-name-part taxon-name-part-type="species" reg="caudata">caudata</tp:taxon-name-part></tp:taxon-name></italic> Takahashi, 1960 <bold>C</bold><italic><tp:taxon-name><tp:taxon-name-part taxon-name-part-type="genus" reg="Diogma">Diogma</tp:taxon-name-part><tp:taxon-name-part taxon-name-part-type="species" reg="glabrata">glabrata</tp:taxon-name-part></tp:taxon-name></italic> (Meigen, 1818) <bold>D</bold><italic><tp:taxon-name><tp:taxon-name-part taxon-name-part-type="genus" reg="Liogma">Liogma</tp:taxon-name-part><tp:taxon-name-part taxon-name-part-type="species" reg="mikado">mikado</tp:taxon-name-part></tp:taxon-name></italic> (Alexander, 1919) <bold>E</bold><italic><tp:taxon-name><tp:taxon-name-part taxon-name-part-type="genus" reg="Liogma">Liogma</tp:taxon-name-part><tp:taxon-name-part taxon-name-part-type="species" reg="brevipecten">brevipecten</tp:taxon-name-part></tp:taxon-name></italic> Alexander, 1932 <bold>F</bold><italic><tp:taxon-name><tp:taxon-name-part taxon-name-part-type="genus" reg="Liogma">Liogma</tp:taxon-name-part><tp:taxon-name-part taxon-name-part-type="species" reg="serraticornis">serraticornis</tp:taxon-name-part></tp:taxon-name></italic> Alexander, 1919 <bold>G</bold><italic><tp:taxon-name><tp:taxon-name-part taxon-name-part-type="genus" reg="Triogma">Triogma</tp:taxon-name-part><tp:taxon-name-part taxon-name-part-type="species" reg="kuwanai">kuwanai</tp:taxon-name-part></tp:taxon-name></italic> (Alexander, 1913) of “<italic><tp:taxon-name><tp:taxon-name-part taxon-name-part-type="genus" reg="Triogma"/><tp:taxon-name-part taxon-name-part-type="species" reg="kuwanai">kuwanai</tp:taxon-name-part></tp:taxon-name></italic>” form <bold>H</bold><italic><tp:taxon-name><tp:taxon-name-part taxon-name-part-type="genus" reg="Triogma">Triogma</tp:taxon-name-part><tp:taxon-name-part taxon-name-part-type="species" reg="kuwanai">kuwanai</tp:taxon-name-part></tp:taxon-name></italic> (Alexander, 1913) of “<italic><tp:taxon-name><tp:taxon-name-part taxon-name-part-type="genus" reg="Triogma"/><tp:taxon-name-part taxon-name-part-type="species" reg="limbinervis">limbinervis</tp:taxon-name-part></tp:taxon-name></italic>” form.</p></caption><graphic xmlns:xlink="http://www.w3.org/1999/xlink" xlink:href="zookeys-1083-013-g005.jpg" position="float" orientation="portrait" xlink:type="simple" id="oo_637478.jpg"><uri content-type="original_file" xlink:type="simple">https://binary.pensoft.net/fig/637478</uri></graphic></fig></tp:treatment-sec><ref-list><ref id="B2"><mixed-citation xmlns:xlink="http://www.w3.org/1999/xlink" xlink:type="simple"><person-group><name name-style="western"><surname>Alexander</surname><given-names>CP</given-names></name></person-group> (<year>1919</year>) <article-title>Undescribed species of Japanese crane-flies (<tp:taxon-name><tp:taxon-name-part taxon-name-part-type="family">Tipulidae</tp:taxon-name-part></tp:taxon-name>, <tp:taxon-name><tp:taxon-name-part taxon-name-part-type="order">Diptera</tp:taxon-name-part></tp:taxon-name>).</article-title><source>Annals of the Entomological Society of America</source><volume>12</volume>: <fpage>327</fpage>–<lpage>348</lpage>. <ext-link xlink:href="10.1093/aesa/12.4.327" ext-link-type="doi" xlink:type="simple">https://doi.org/10.1093/aesa/12.4.327</ext-link></mixed-citation></ref><ref id="B6"><mixed-citation xmlns:xlink="http://www.w3.org/1999/xlink" xlink:type="simple"><person-group><name name-style="western"><surname>Alexander</surname><given-names>CP</given-names></name></person-group> (<year>1928</year>) <article-title><tp:taxon-name><tp:taxon-name-part taxon-name-part-type="order">Diptera</tp:taxon-name-part></tp:taxon-name>. Family <tp:taxon-name><tp:taxon-name-part taxon-name-part-type="family">Tipulidae</tp:taxon-name-part></tp:taxon-name>, Subfam. <tp:taxon-name><tp:taxon-name-part taxon-name-part-type="subfamily">Cylindrotominae</tp:taxon-name-part></tp:taxon-name>.</article-title><source>Genera Insectorum</source><volume>187</volume>: <fpage>1</fpage>–<lpage>16</lpage>.</mixed-citation></ref><ref id="B10"><mixed-citation xmlns:xlink="http://www.w3.org/1999/xlink" xlink:type="simple"><person-group><name name-style="western"><surname>Alexander</surname><given-names>CP</given-names></name></person-group> (<year>1949</year>) <article-title>New or little-known <tp:taxon-name><tp:taxon-name-part taxon-name-part-type="family">Tipulidae</tp:taxon-name-part></tp:taxon-name> (<tp:taxon-name><tp:taxon-name-part taxon-name-part-type="order">Diptera</tp:taxon-name-part></tp:taxon-name>). LXXXIII. Oriental-Australasian species.</article-title><source>Annals and Magazine of Natural History</source><volume>12</volume>(<issue>2</issue>): <fpage>178</fpage>–<lpage>205</lpage>. <ext-link xlink:href="10.1080/00222935308654479" ext-link-type="doi" xlink:type="simple">https://doi.org/10.1080/00222935308654479</ext-link></mixed-citation></ref><ref id="B20"><mixed-citation xmlns:xlink="http://www.w3.org/1999/xlink" xlink:type="simple"><person-group><name name-style="western"><surname>Esaki</surname><given-names>T</given-names></name></person-group> (<year>1950</year>) <source><tp:taxon-name><tp:taxon-name-part taxon-name-part-type="order">Diptera</tp:taxon-name-part></tp:taxon-name>. Iconographia Insectorum Japonicorum, Ed. 2.</source><publisher-name>Hokuryukan Ltd</publisher-name>, <publisher-loc>Tokyo</publisher-loc>, <size units="page">1500 pp</size>.</mixed-citation></ref><ref id="B12"><mixed-citation xmlns:xlink="http://www.w3.org/1999/xlink" xlink:type="simple"><person-group><name name-style="western"><surname>Alexander</surname><given-names>CP</given-names></name></person-group> (<year>1953b</year>) <article-title>The insect fauna of Mt. Ishizuchi and Omogo Valley, Iyo, Japan. The <tp:taxon-name><tp:taxon-name-part taxon-name-part-type="family">Tipulidae</tp:taxon-name-part></tp:taxon-name> (<tp:taxon-name><tp:taxon-name-part taxon-name-part-type="order">Diptera</tp:taxon-name-part></tp:taxon-name>).</article-title><source>Transactions of the Shikoku Entomological Society</source><volume>3</volume>: <fpage>71</fpage>–<lpage>83</lpage>.</mixed-citation></ref><ref id="B27"><mixed-citation xmlns:xlink="http://www.w3.org/1999/xlink" xlink:type="simple"><person-group><name name-style="western"><surname>Ishida</surname><given-names>H</given-names></name></person-group> (<year>1955</year>) The catalogue of the Japanese <tp:taxon-name><tp:taxon-name-part taxon-name-part-type="family">Tipulidae</tp:taxon-name-part></tp:taxon-name>, with the keys to the genera and subgenera. II. <italic><tp:taxon-name><tp:taxon-name-part taxon-name-part-type="genus">Tipula</tp:taxon-name-part></tp:taxon-name></italic> (part) and <tp:taxon-name><tp:taxon-name-part taxon-name-part-type="subfamily">Cylindrotominae</tp:taxon-name-part></tp:taxon-name>. Annual Report of the Hyogo Agricultural College (Kenkyu Shuroku, 1955) 5: 59–77.</mixed-citation></ref><ref id="B62"><mixed-citation xmlns:xlink="http://www.w3.org/1999/xlink" xlink:type="simple"><person-group><name name-style="western"><surname>Takahashi</surname><given-names>M</given-names></name></person-group> (<year>1960</year>) <article-title>A revision of Japanese <tp:taxon-name><tp:taxon-name-part taxon-name-part-type="subfamily">Cylindrotominae</tp:taxon-name-part></tp:taxon-name> (<tp:taxon-name><tp:taxon-name-part taxon-name-part-type="order">Diptera</tp:taxon-name-part></tp:taxon-name>, <tp:taxon-name><tp:taxon-name-part taxon-name-part-type="family">Tipulidae</tp:taxon-name-part></tp:taxon-name>).</article-title><source>Transactions of the Shikoku Entomological Society</source><volume>6</volume>: <fpage>81</fpage>–<lpage>91</lpage>.</mixed-citation></ref><ref id="B58"><mixed-citation xmlns:xlink="http://www.w3.org/1999/xlink" xlink:type="simple"><person-group><name name-style="western"><surname>Sidorenko</surname><given-names>VS</given-names></name></person-group> (<year>1999</year>) <article-title><tp:taxon-name><tp:taxon-name-part taxon-name-part-type="family">Cylindrotomidae</tp:taxon-name-part></tp:taxon-name>.</article-title> In: <person-group><name name-style="western"><surname>Ler</surname><given-names>PA</given-names></name></person-group> (<role>Ed.</role>) <issue-title>Key to the insects of Russian Far East.</issue-title><source>Vol. VI. <tp:taxon-name><tp:taxon-name-part taxon-name-part-type="order">Diptera</tp:taxon-name-part></tp:taxon-name> and <tp:taxon-name><tp:taxon-name-part taxon-name-part-type="order">Siphonaptera</tp:taxon-name-part></tp:taxon-name>. Part 1. Dalnauka, Vladivostok</source>, <fpage>68</fpage>–<lpage>70</lpage>.</mixed-citation></ref><ref id="B35"><mixed-citation xmlns:xlink="http://www.w3.org/1999/xlink" xlink:type="simple"><person-group><name name-style="western"><surname>Nakamura</surname><given-names>T</given-names></name></person-group> (<year>2001</year>) <article-title><tp:taxon-name><tp:taxon-name-part taxon-name-part-type="family">Cylindrotomidae</tp:taxon-name-part></tp:taxon-name> of Tochigi Prefecture, Japan (<tp:taxon-name><tp:taxon-name-part taxon-name-part-type="order">Diptera</tp:taxon-name-part></tp:taxon-name>, <tp:taxon-name><tp:taxon-name-part taxon-name-part-type="family">Tipulidae</tp:taxon-name-part></tp:taxon-name>).</article-title><source>Bulletin of the Tochigi Prefectural Museum</source><volume>18</volume>: <fpage>23</fpage>–<lpage>30</lpage>.</mixed-citation></ref><ref id="B41"><mixed-citation xmlns:xlink="http://www.w3.org/1999/xlink" xlink:type="simple"><person-group><name name-style="western"><surname>Paramonov</surname><given-names>NM</given-names></name></person-group> (<year>2004b</year>) To the fauna <tp:taxon-name><tp:taxon-name-part taxon-name-part-type="family">Cylindrotomidae</tp:taxon-name-part></tp:taxon-name> (<tp:taxon-name><tp:taxon-name-part taxon-name-part-type="order">Diptera</tp:taxon-name-part></tp:taxon-name>, <tp:taxon-name><tp:taxon-name-part taxon-name-part-type="suborder">Nematocera</tp:taxon-name-part></tp:taxon-name>) of the Asian part of Russia. Tomsk State University Journal of Biology 11: 69.</mixed-citation></ref><ref id="B43"><mixed-citation xmlns:xlink="http://www.w3.org/1999/xlink" xlink:type="simple"><person-group><name name-style="western"><surname>Paramonov</surname><given-names>NM</given-names></name></person-group> (<year>2006</year>) <article-title><tp:taxon-name><tp:taxon-name-part taxon-name-part-type="family">Cylindrotomidae</tp:taxon-name-part></tp:taxon-name>.</article-title> In: <person-group><name name-style="western"><surname>Leley</surname><given-names>AS</given-names></name></person-group> (<role>Ed.</role>) <issue-title>Key to the Insects of Russian Far East.</issue-title><source>6. <tp:taxon-name><tp:taxon-name-part taxon-name-part-type="order">Diptera</tp:taxon-name-part></tp:taxon-name> and <tp:taxon-name><tp:taxon-name-part taxon-name-part-type="order">Siphonaptera</tp:taxon-name-part></tp:taxon-name>. 4. Supplement. Dalnauka, Vladivostok</source>, <fpage>887</fpage>–<lpage>889</lpage>.</mixed-citation></ref><ref id="B37"><mixed-citation xmlns:xlink="http://www.w3.org/1999/xlink" xlink:type="simple"><person-group><name name-style="western"><surname>Nakamura</surname><given-names>T</given-names></name></person-group> (<year>2014</year>) <tp:taxon-name><tp:taxon-name-part taxon-name-part-type="family">Cylindrotomidae</tp:taxon-name-part></tp:taxon-name>. In: Nakamura T, Saigusa T, Suwa M (Eds) Catalogue of the insects of Japan, Volume 8 <tp:taxon-name><tp:taxon-name-part taxon-name-part-type="order">Diptera</tp:taxon-name-part></tp:taxon-name> (Part 1 <tp:taxon-name><tp:taxon-name-part taxon-name-part-type="suborder">Nematocera</tp:taxon-name-part></tp:taxon-name> - <tp:taxon-name><tp:taxon-name-part taxon-name-part-type="suborder">Brachycera</tp:taxon-name-part></tp:taxon-name><tp:taxon-name><tp:taxon-name-part taxon-name-part-type="clade">Aschiza</tp:taxon-name-part></tp:taxon-name>), Touka Shobo, Fukuoka, 54.</mixed-citation></ref><ref id="B29"><mixed-citation xmlns:xlink="http://www.w3.org/1999/xlink" xlink:type="simple"><person-group><name name-style="western"><surname>Kato</surname><given-names>D</given-names></name><name name-style="western"><surname>Suzuki</surname><given-names>Y</given-names></name></person-group> (<year>2017</year>) <article-title>A revised list of the crane flies of Kanagawa, Japan, with newly recorded species (<tp:taxon-name><tp:taxon-name-part taxon-name-part-type="order">Diptera</tp:taxon-name-part></tp:taxon-name>, <tp:taxon-name><tp:taxon-name-part taxon-name-part-type="superfamily">Tipuloidea</tp:taxon-name-part></tp:taxon-name>).</article-title><source>Makunagi/Acta Dipterologica</source><volume>28</volume>: <fpage>7</fpage>–<lpage>24</lpage>.</mixed-citation></ref><ref id="B26"><mixed-citation xmlns:xlink="http://www.w3.org/1999/xlink" xlink:type="simple"><person-group><name name-style="western"><surname>Imada</surname><given-names>Y</given-names></name></person-group> (<year>2020</year>) <article-title>Moss mimesis <italic>par excellence</italic>: integrating previous and new data on the life history and larval ecomorphology of long-bodied craneflies (<tp:taxon-name><tp:taxon-name-part taxon-name-part-type="order">Diptera</tp:taxon-name-part></tp:taxon-name>: <tp:taxon-name><tp:taxon-name-part taxon-name-part-type="family">Cylindrotomidae</tp:taxon-name-part></tp:taxon-name>: <tp:taxon-name><tp:taxon-name-part taxon-name-part-type="subfamily">Cylindrotominae</tp:taxon-name-part></tp:taxon-name>).</article-title><source>Zoological Journal of the Linnean Society</source><volume>193</volume>(<issue>4</issue>): <fpage>1156</fpage>–<lpage>1204</lpage><ext-link xlink:href="10.1093/zoolinnean/zlaa177" ext-link-type="doi" xlink:type="simple">https://doi.org/10.1093/zoolinnean/zlaa177</ext-link></mixed-citation></ref><ref id="B8"><mixed-citation xmlns:xlink="http://www.w3.org/1999/xlink" xlink:type="simple"><person-group><name name-style="western"><surname>Alexander</surname><given-names>CP</given-names></name></person-group> (<year>1932</year>) <article-title>New or little-known <tp:taxon-name><tp:taxon-name-part taxon-name-part-type="family">Tipulidae</tp:taxon-name-part></tp:taxon-name> from eastern Asia (<tp:taxon-name><tp:taxon-name-part taxon-name-part-type="order">Diptera</tp:taxon-name-part></tp:taxon-name>). X.</article-title><source>Philippine Journal of Science</source><volume>49</volume>: <fpage>105</fpage>–<lpage>136</lpage>.</mixed-citation></ref><ref id="B11"><mixed-citation xmlns:xlink="http://www.w3.org/1999/xlink" xlink:type="simple"><person-group><name name-style="western"><surname>Alexander</surname><given-names>CP</given-names></name></person-group> (<year>1953a</year>) <article-title>Records and descriptions of Japanese <tp:taxon-name><tp:taxon-name-part taxon-name-part-type="family">Tipulidae</tp:taxon-name-part></tp:taxon-name> (<tp:taxon-name><tp:taxon-name-part taxon-name-part-type="order">Diptera</tp:taxon-name-part></tp:taxon-name>). Part I. The crane-flies of Shikoku. I.</article-title><source>Philippine Journal of Science</source><volume>82</volume>: <fpage>21</fpage>–<lpage>75</lpage>.</mixed-citation></ref><ref id="B39"><mixed-citation xmlns:xlink="http://www.w3.org/1999/xlink" xlink:type="simple"><person-group><name name-style="western"><surname>Oosterbroek</surname><given-names>P</given-names></name></person-group> (<year>2021</year>) Catalogue of the Crane flies of the World (<tp:taxon-name><tp:taxon-name-part taxon-name-part-type="class">Insecta</tp:taxon-name-part></tp:taxon-name>, <tp:taxon-name><tp:taxon-name-part taxon-name-part-type="order">Diptera</tp:taxon-name-part></tp:taxon-name>, <tp:taxon-name><tp:taxon-name-part taxon-name-part-type="suborder">Nematocera</tp:taxon-name-part></tp:taxon-name>, <tp:taxon-name><tp:taxon-name-part taxon-name-part-type="superfamily">Tipuloidea</tp:taxon-name-part></tp:taxon-name>). <ext-link xlink:href="https://ccw.naturalis.nl/index.php" ext-link-type="uri" xlink:type="simple">https://ccw.naturalis.nl/index.php</ext-link> [2021.09.07]</mixed-citation></ref></ref-list></tp:taxon-treatment>
