# Supplementary material for: ﻿Notes on the taxonomic status and distribution of some Cylindrotomidae (Diptera, Tipuloidea), with emphasis on Japanese species
Source: Zookeys. 2022 Jan 24;1083:13–88. doi: 10.3897/zookeys.1083.75624 (PMC8803752; doi:10.3897/zookeys.1083.75624)
Supplement: XML Treatment for Phalacrocera replicata [file zookeys.1083.75624-treatment11.xml]

<!DOCTYPE tp:taxon-treatment
  PUBLIC "-//TaxonX//DTD Taxonomic Treatment Publishing DTD v0 20100105//EN" "tax-treatment-NSO.dtd">
<tp:taxon-treatment xmlns:tp="http://www.plazi.org/taxpub"><tp:treatment-meta><kwd-group><label>Taxon classification</label><kwd>
                <named-content content-type="kingdom">Animalia</named-content>
              </kwd><kwd>
                <named-content content-type="order">Diptera</named-content>
              </kwd><kwd>
                <named-content content-type="family">Cylindrotomidae</named-content>
              </kwd></kwd-group><mixed-citation publication-type="journal"><person-group><name><surname>Kolcsár</surname><given-names>Levente-Péter</given-names></name><name><surname>Paramonov</surname><given-names>Nikolai</given-names></name><name><surname>Imada</surname><given-names>Yume</given-names></name><name><surname>Kato</surname><given-names>Daichi</given-names></name><name><surname>Gamboa</surname><given-names>Maribet</given-names></name><name><surname>Shinoka</surname><given-names>Dai</given-names></name><name><surname>Kato</surname><given-names>Makoto</given-names></name><name><surname>Watanabe</surname><given-names>Kozo</given-names></name></person-group><article-title>﻿Notes on the taxonomic status and distribution of some <tp:taxon-name><tp:taxon-name-part taxon-name-part-type="family">Cylindrotomidae</tp:taxon-name-part></tp:taxon-name> (<tp:taxon-name><tp:taxon-name-part taxon-name-part-type="order">Diptera</tp:taxon-name-part></tp:taxon-name>, <tp:taxon-name><tp:taxon-name-part taxon-name-part-type="superfamily">Tipuloidea</tp:taxon-name-part></tp:taxon-name>), with emphasis on Japanese species</article-title><source>Zookeys</source><day>24</day><month>01</month><year>2022</year><volume>1083</volume><fpage>13</fpage><lpage>88</lpage><pub-id pub-id-type="doi">10.3897/zookeys.1083.75624</pub-id></mixed-citation></tp:treatment-meta><tp:nomenclature><label>﻿</label><tp:taxon-name>
              <object-id xmlns:xlink="http://www.w3.org/1999/xlink" content-type="arpha" xlink:type="simple">E32EFAB8-B7EF-53DC-B9E9-327B748DAA80</object-id>
              <tp:taxon-name-part taxon-name-part-type="genus" reg="Phalacrocera">Phalacrocera</tp:taxon-name-part>
              <tp:taxon-name-part taxon-name-part-type="species" reg="replicata">replicata</tp:taxon-name-part>
            </tp:taxon-name><tp:taxon-authority>(Linnaeus, 1758)</tp:taxon-authority><xref ref-type="fig" rid="F32">Figs 32</xref><xref ref-type="fig" rid="F33">, 33</xref><tp:nomenclature-citation-list><tp:nomenclature-citation><tp:taxon-name>
                  <tp:taxon-name-part taxon-name-part-type="genus" reg="Phalacrocera">Phalacrocera</tp:taxon-name-part>
                  <tp:taxon-name-part taxon-name-part-type="species" reg="nudicornis">nudicornis</tp:taxon-name-part>
                </tp:taxon-name><comment>(Schummel, 1829)</comment></tp:nomenclature-citation><tp:nomenclature-citation><tp:taxon-name>
                  <tp:taxon-name-part taxon-name-part-type="genus" reg="Phalacrocera">Phalacrocera</tp:taxon-name-part>
                  <tp:taxon-name-part taxon-name-part-type="species" reg="brevirostris">brevirostris</tp:taxon-name-part>
                </tp:taxon-name><comment>(Zetterstedt, 1838)</comment></tp:nomenclature-citation><tp:nomenclature-citation><tp:taxon-name>
                  <tp:taxon-name-part taxon-name-part-type="genus" reg="Phalacrocera">Phalacrocera</tp:taxon-name-part>
                  <tp:taxon-name-part taxon-name-part-type="species" reg="diversa">diversa</tp:taxon-name-part>
                </tp:taxon-name><comment>(Walker, 1856)</comment></tp:nomenclature-citation><tp:nomenclature-citation><tp:taxon-name>
                  <tp:taxon-name-part taxon-name-part-type="genus" reg="Phalacrocera">Phalacrocera</tp:taxon-name-part>
                  <tp:taxon-name-part taxon-name-part-type="species" reg="neoxena">neoxena</tp:taxon-name-part>
                </tp:taxon-name><comment>Alexander, 1914.</comment></tp:nomenclature-citation></tp:nomenclature-citation-list></tp:nomenclature><tp:treatment-sec sec-type="type material" id="SECID0EVWAM"><title>Non-type material examined.</title><p><bold>Canada</bold> • 2 ♂, 1 ♀; Ontario, Ottawa, Stony Swamp; <named-content xmlns:xlink="http://www.w3.org/1999/xlink" content-type="dwc:verbatimCoordinates" xlink:type="simple"><named-content content-type="geo-json" specific-use="{&#34;type&#34;:&#34;Point&#34;,&#34;coordinates&#34;:[-75.830000,45.300000]}" id="NCID0EAXAM" xlink:type="simple">45.3°N, 75.83° W</named-content></named-content>; alt. 115 m; 10 May. 2017; F. Brodo leg.; <abbrev xmlns:xlink="http://www.w3.org/1999/xlink" xlink:title="Private Collection of L.-P. Kolcsár" id="ABBRID0EFXAM" xlink:type="simple">CKLP</abbrev>. <bold>Finland</bold> • 2 ♂, 1 ♀; Kirkkonummi, Stormossen. <named-content xmlns:xlink="http://www.w3.org/1999/xlink" content-type="dwc:verbatimCoordinates" xlink:type="simple"><named-content content-type="geo-json" specific-use="{&#34;type&#34;:&#34;Point&#34;,&#34;coordinates&#34;:[24.579800,60.079010]}" id="NCID0EOXAM" xlink:type="simple">60.07901°N, 24.57980°E</named-content></named-content>; alt. 7 m; 2 Jun. 2016; E. Viitanen leg.; <abbrev xmlns:xlink="http://www.w3.org/1999/xlink" xlink:title="Private Collection of L.-P. Kolcsár" id="ABBRID0ETXAM" xlink:type="simple">CKLP</abbrev>. • 1 ♂, 2 ♀; Kaarina, Jarvela; <named-content xmlns:xlink="http://www.w3.org/1999/xlink" content-type="dwc:verbatimCoordinates" xlink:type="simple"><named-content content-type="geo-json" specific-use="{&#34;type&#34;:&#34;Point&#34;,&#34;coordinates&#34;:[22.374180,60.461570]}" id="NCID0E1XAM" xlink:type="simple">60.46157°N, 22.37418°E</named-content></named-content>; alt. 38 m; 18 May. 2016 – 1 Jun. 2016; E. Viitanen leg.; Malaise trap; <abbrev xmlns:xlink="http://www.w3.org/1999/xlink" xlink:title="Private Collection of L.-P. Kolcsár" id="ABBRID0E6XAM" xlink:type="simple">CKLP</abbrev>. • 1 ♂; Tervola, Karhakkamaanjanka; <named-content xmlns:xlink="http://www.w3.org/1999/xlink" content-type="dwc:verbatimCoordinates" xlink:type="simple"><named-content content-type="geo-json" specific-use="{&#34;type&#34;:&#34;Point&#34;,&#34;coordinates&#34;:[25.126600,66.197640]}" id="NCID0EGYAM" xlink:type="simple">66.19764°N, 25.12660°E</named-content></named-content>; alt. 58 m; 25 May. 2004 – 28 Jun. 2004; J. Salmela leg.; <abbrev xmlns:xlink="http://www.w3.org/1999/xlink" xlink:title="Private Collection of L.-P. Kolcsár" id="ABBRID0ELYAM" xlink:type="simple">CKLP</abbrev>. <bold>Russia</bold> • 1 ♂; Krasnoyarsk Krai, Turukhansky District, Igarka City, within the settlement, swampy lake shore in the city; <named-content xmlns:xlink="http://www.w3.org/1999/xlink" content-type="dwc:verbatimCoordinates" xlink:type="simple"><named-content content-type="geo-json" specific-use="{&#34;type&#34;:&#34;Point&#34;,&#34;coordinates&#34;:[86.581000,67.466000]}" id="NCID0EUYAM" xlink:type="simple">67.466°N, 86.581°E</named-content></named-content>; alt. 23 m; 30 Jun. 1967; K.B. Gorodkov leg.; <abbrev xmlns:xlink="http://www.w3.org/1999/xlink" xlink:title="Private Collection of L.-P. Kolcsár" id="ABBRID0EZYAM" xlink:type="simple">CKLP</abbrev>. • 1 ♀; Krasnoyarsk Krai, Igarka City, within the settlement, sedge swamp; <named-content xmlns:xlink="http://www.w3.org/1999/xlink" content-type="dwc:verbatimCoordinates" xlink:type="simple"><named-content content-type="geo-json" specific-use="{&#34;type&#34;:&#34;Point&#34;,&#34;coordinates&#34;:[86.581000,67.466000]}" id="NCID0EAZAM" xlink:type="simple">67.466°N, 86.581°E</named-content></named-content>; alt. 23 m; 1 Jul. 1967; K.B. Gorodkov leg.; <abbrev xmlns:xlink="http://www.w3.org/1999/xlink" xlink:title="Private Collection of L.-P. Kolcsár" id="ABBRID0EFZAM" xlink:type="simple">CKLP</abbrev>. <bold>Usa</bold> • 2 ♂; Michigan, Cheboygan, hard wood swamp; <named-content xmlns:xlink="http://www.w3.org/1999/xlink" content-type="dwc:verbatimCoordinates" xlink:type="simple"><named-content content-type="geo-json" specific-use="{&#34;type&#34;:&#34;Point&#34;,&#34;coordinates&#34;:[-84.428050,45.292770]}" id="NCID0EOZAM" xlink:type="simple">45.29277°N, 84.42805° W</named-content></named-content>, alt. 280 m; 20 May. 2015; F. Brodo leg.; <abbrev xmlns:xlink="http://www.w3.org/1999/xlink" xlink:title="Private Collection of L.-P. Kolcsár" id="ABBRID0ETZAM" xlink:type="simple">CKLP</abbrev>.</p></tp:treatment-sec><tp:treatment-sec sec-type="description" id="SECID0EXZAM"><title>Supplementary description.</title><p><bold>Male terminalia</bold> directed dorsally. Tergite 9 fused with gonocoxite and sternite 9 (Fig. <xref ref-type="fig" rid="F32">32C</xref>); caudal margin of tergite 9 with small, rounded lateral lobe both ventral and lateral view (Fig. <xref ref-type="fig" rid="F32">32A, C</xref>); posterior margin U- or V-shaped. Sternite 9 reduced to narrow band (Fig. <xref ref-type="fig" rid="F32">32B, C</xref>). Gonocoxite 1.2–1.3 × longer than tergite 9; ventral lobe relatively small, rounded (in dry specimen looks more finger-like) (Fig. <xref ref-type="fig" rid="F32">32B</xref>); apical lobe indistinct; inner surface of gonocoxite sclerotised, with few hairs, without evident modifications. Gonostylus comparable large and complex, with a subapical tooth on outer margin; additional two or three smaller teeth basally (Fig. <xref ref-type="fig" rid="F32">32A, C</xref>). Aedeagus complex 1.2–1.3 × longer than gonocoxite in lateral view (Fig. <xref ref-type="fig" rid="F32">32C</xref>); ejaculator apodeme large, not covered by paramere in lateral view (Fig. <xref ref-type="fig" rid="F32">32F</xref>); interbase seems flat and wide, with a small dorsal tooth in lateral view (Fig. <xref ref-type="fig" rid="F32">32F</xref>); interbase directed dorso-laterally, with a deep notch on tip in dorsal view (Fig. <xref ref-type="fig" rid="F32">32D, E</xref>); dorsal lobe between interbases indistinct or absent (Fig. <xref ref-type="fig" rid="F32">32D</xref>); aedeagus half as long as entry aedeagus complex; aedeagus trifid, straight; median branch longer than lateral branches (Fig. <xref ref-type="fig" rid="F32">32D–F</xref>), with a triangular dorsal outgrowth; tip slightly bifid or trifid, depend on angle (Fig. <xref ref-type="fig" rid="F32">32A</xref>); lateral branches slightly curved laterally in dorsal and ventral view (Fig. <xref ref-type="fig" rid="F32">32D, E</xref>); tips of branch widened dorsally; sperm ducts branching from short elongation of sperm pump; branching area dark (Fig. <xref ref-type="fig" rid="F32">32D–F</xref>).</p><fig id="F32" position="float" orientation="portrait"><object-id xmlns:xlink="http://www.w3.org/1999/xlink" content-type="doi" xlink:type="simple">10.3897/zookeys.1083.75624.figure32</object-id><object-id xmlns:xlink="http://www.w3.org/1999/xlink" content-type="arpha" xlink:type="simple">7DE88D09-4B49-537F-8745-D2214A4C9783</object-id><label>Figure 32.</label><caption><p>Male genital structures of <italic><tp:taxon-name><tp:taxon-name-part taxon-name-part-type="genus" reg="Phalacrocera">Phalacrocera</tp:taxon-name-part><tp:taxon-name-part taxon-name-part-type="species" reg="replicata">replicata</tp:taxon-name-part></tp:taxon-name></italic> (Linnaeus, 1758) <bold>A</bold> terminalia, dorsal view <bold>B</bold> terminalia, ventral view; <bold>C</bold> Terminalia, lateral view <bold>D</bold> aedeagus complex, dorsal view <bold>E</bold> aedeagus complex, ventral view <bold>F</bold> aedeagus complex, lateral view.</p></caption><graphic xmlns:xlink="http://www.w3.org/1999/xlink" xlink:href="zookeys-1083-013-g032.jpg" position="float" orientation="portrait" xlink:type="simple" id="oo_637505.jpg"><uri content-type="original_file" xlink:type="simple">https://binary.pensoft.net/fig/637505</uri></graphic></fig><p><bold>Female terminalia</bold>: Tergite 8 posterior part membranous, with few hairs, but not divided medially (Fig. <xref ref-type="fig" rid="F33">33A</xref>); wider than tergite 9 in lateral view (Fig. <xref ref-type="fig" rid="F33">33B</xref>). Tergite 10 with small, slightly separated median lobe in middle of posterior margin (Fig. <xref ref-type="fig" rid="F33">33A, B</xref>); covered with short hairs. Triangular sclerite widely fused with tip of tergite 10; tergite 10 without lateral lobe (Fig. <xref ref-type="fig" rid="F33">33B</xref>). Cercus elongated blade, with dorsal margin with weakly serrate margin (Fig. <xref ref-type="fig" rid="F33">33B</xref>). Hypogynial valve wide and long, dorsal margin close to tip with tooth-like lobe, directed caudally (Fig. <xref ref-type="fig" rid="F33">33B, C</xref>). Common spermathecal duct short or indistinct; sperm ducts simple, without distinct pattern, tapering proximally (Fig. <xref ref-type="fig" rid="F33">33D</xref>); three spermathecae elongated, with straight duct (Fig. <xref ref-type="fig" rid="F33">33E</xref>).</p><fig id="F33" position="float" orientation="portrait"><object-id xmlns:xlink="http://www.w3.org/1999/xlink" content-type="doi" xlink:type="simple">10.3897/zookeys.1083.75624.figure33</object-id><object-id xmlns:xlink="http://www.w3.org/1999/xlink" content-type="arpha" xlink:type="simple">6EE8262B-B500-5929-AF7C-99D3246E41B7</object-id><label>Figure 33.</label><caption><p>Female genital structures of <italic><tp:taxon-name><tp:taxon-name-part taxon-name-part-type="genus" reg="Phalacrocera">Phalacrocera</tp:taxon-name-part><tp:taxon-name-part taxon-name-part-type="species" reg="replicata">replicata</tp:taxon-name-part></tp:taxon-name></italic> (Linnaeus, 1758) <bold>A</bold> terminalia, dorsal view <bold>B</bold> terminalia, lateral view <bold>C</bold> sternite 8, hypogynial valve, and genital fork, inner dorsal view <bold>D</bold> sperm ducts <bold>E</bold> spermathecae.</p></caption><graphic xmlns:xlink="http://www.w3.org/1999/xlink" xlink:href="zookeys-1083-013-g033.jpg" position="float" orientation="portrait" xlink:type="simple" id="oo_637506.jpg"><uri content-type="original_file" xlink:type="simple">https://binary.pensoft.net/fig/637506</uri></graphic></fig></tp:treatment-sec><tp:treatment-sec sec-type="distribution" id="SECID0EB6AM"><title>Distribution.</title><p>Widely distributed in Holarctic. It has been reported from the Nearctic: Canada and USA from Ontario and Quebec, south to Michigan, Pennsylvania and Massachusetts. Palearctic: Austria, Belarus, Belgium, China (Heilongjiang), Czech Republic, Denmark, Estonia, Finland, France, Germany, Great Britain, Ireland, Italy (north), Lithuania, Mongolia, Netherlands, Norway, Poland, Russia: North European Russia, Central European Russia, East Siberia (Irkutsk Oblast), Far East (Republic of Sakha (Yakutia), Spain (Zamoro), Sweden, Switzerland, Ukraine (<xref ref-type="bibr" rid="B39">Oosterbroek 2021</xref>, <xref ref-type="bibr" rid="B46">Paramonov and Pilipenko 2021</xref>).. Here we record the species for the first time from Krasnoyarsk Krai, East Siberia, Russia.</p></tp:treatment-sec><ref-list><ref id="B39"><mixed-citation xmlns:xlink="http://www.w3.org/1999/xlink" xlink:type="simple"><person-group><name name-style="western"><surname>Oosterbroek</surname><given-names>P</given-names></name></person-group> (<year>2021</year>) Catalogue of the Crane flies of the World (<tp:taxon-name><tp:taxon-name-part taxon-name-part-type="class">Insecta</tp:taxon-name-part></tp:taxon-name>, <tp:taxon-name><tp:taxon-name-part taxon-name-part-type="order">Diptera</tp:taxon-name-part></tp:taxon-name>, <tp:taxon-name><tp:taxon-name-part taxon-name-part-type="suborder">Nematocera</tp:taxon-name-part></tp:taxon-name>, <tp:taxon-name><tp:taxon-name-part taxon-name-part-type="superfamily">Tipuloidea</tp:taxon-name-part></tp:taxon-name>). <ext-link xlink:href="https://ccw.naturalis.nl/index.php" ext-link-type="uri" xlink:type="simple">https://ccw.naturalis.nl/index.php</ext-link> [2021.09.07]</mixed-citation></ref><ref id="B46"><mixed-citation xmlns:xlink="http://www.w3.org/1999/xlink" xlink:type="simple"><person-group><name name-style="western"><surname>Paramonov</surname><given-names>NM</given-names></name><name name-style="western"><surname>Pilipenko</surname><given-names>VE</given-names></name></person-group> (<year>2021</year>) <article-title>New synonym and new records of craneflies (<tp:taxon-name><tp:taxon-name-part taxon-name-part-type="order">Diptera</tp:taxon-name-part></tp:taxon-name>: <tp:taxon-name><tp:taxon-name-part taxon-name-part-type="superfamily">Tipuloidea</tp:taxon-name-part></tp:taxon-name>) in China.</article-title><source>Russian Entomological Journal</source><volume>30</volume>(<issue>2</issue>): <fpage>182</fpage>–<lpage>188</lpage>. <ext-link xlink:href="10.15298/rusentj.30.2.13" ext-link-type="doi" xlink:type="simple">https://doi.org/10.15298/rusentj.30.2.13</ext-link></mixed-citation></ref></ref-list></tp:taxon-treatment>
