# Supplementary material for: ﻿Notes on the taxonomic status and distribution of some Cylindrotomidae (Diptera, Tipuloidea), with emphasis on Japanese species
Source: Zookeys. 2022 Jan 24;1083:13–88. doi: 10.3897/zookeys.1083.75624 (PMC8803752; doi:10.3897/zookeys.1083.75624)
Supplement: XML Treatment for Phalacrocera tipulina [file zookeys.1083.75624-treatment12.xml]

<!DOCTYPE tp:taxon-treatment
  PUBLIC "-//TaxonX//DTD Taxonomic Treatment Publishing DTD v0 20100105//EN" "tax-treatment-NSO.dtd">
<tp:taxon-treatment xmlns:tp="http://www.plazi.org/taxpub"><tp:treatment-meta><kwd-group><label>Taxon classification</label><kwd>
                <named-content content-type="kingdom">Animalia</named-content>
              </kwd><kwd>
                <named-content content-type="order">Diptera</named-content>
              </kwd><kwd>
                <named-content content-type="family">Cylindrotomidae</named-content>
              </kwd></kwd-group><mixed-citation publication-type="journal"><person-group><name><surname>Kolcsár</surname><given-names>Levente-Péter</given-names></name><name><surname>Paramonov</surname><given-names>Nikolai</given-names></name><name><surname>Imada</surname><given-names>Yume</given-names></name><name><surname>Kato</surname><given-names>Daichi</given-names></name><name><surname>Gamboa</surname><given-names>Maribet</given-names></name><name><surname>Shinoka</surname><given-names>Dai</given-names></name><name><surname>Kato</surname><given-names>Makoto</given-names></name><name><surname>Watanabe</surname><given-names>Kozo</given-names></name></person-group><article-title>﻿Notes on the taxonomic status and distribution of some <tp:taxon-name><tp:taxon-name-part taxon-name-part-type="family">Cylindrotomidae</tp:taxon-name-part></tp:taxon-name> (<tp:taxon-name><tp:taxon-name-part taxon-name-part-type="order">Diptera</tp:taxon-name-part></tp:taxon-name>, <tp:taxon-name><tp:taxon-name-part taxon-name-part-type="superfamily">Tipuloidea</tp:taxon-name-part></tp:taxon-name>), with emphasis on Japanese species</article-title><source>Zookeys</source><day>24</day><month>01</month><year>2022</year><volume>1083</volume><fpage>13</fpage><lpage>88</lpage><pub-id pub-id-type="doi">10.3897/zookeys.1083.75624</pub-id></mixed-citation></tp:treatment-meta><tp:nomenclature><label>﻿</label><tp:taxon-name>
              <object-id xmlns:xlink="http://www.w3.org/1999/xlink" content-type="arpha" xlink:type="simple">6BEB9DF8-91D2-5EA5-9131-2A993D5110EA</object-id>
              <tp:taxon-name-part taxon-name-part-type="genus" reg="Phalacrocera">Phalacrocera</tp:taxon-name-part>
              <tp:taxon-name-part taxon-name-part-type="species" reg="tipulina">tipulina</tp:taxon-name-part>
            </tp:taxon-name><tp:taxon-authority>Osten Sacken, 1865</tp:taxon-authority><xref ref-type="fig" rid="F34">Figs 34</xref><xref ref-type="fig" rid="F35">, 35</xref></tp:nomenclature><tp:treatment-sec sec-type="type material" id="SECID0E3ABM"><title>Non-type material examined.</title><p><bold>Canada</bold> • 1 ♂; Quebec, Schefferville, Lac Le Jeune; <named-content xmlns:xlink="http://www.w3.org/1999/xlink" content-type="dwc:verbatimCoordinates" xlink:type="simple"><named-content content-type="geo-json" specific-use="{&#34;type&#34;:&#34;Point&#34;,&#34;coordinates&#34;:[-66.824360,54.830060]}" id="NCID0EHBBM" xlink:type="simple">54.83006°N, 66.82436° W</named-content></named-content>; alt. 500 m; 13 Jul 1981; F. Brodo leg.; <abbrev xmlns:xlink="http://www.w3.org/1999/xlink" xlink:title="Private Collection of L.-P. Kolcsár" id="ABBRID0EMBBM" xlink:type="simple">CKLP</abbrev>. • 1 ♂; Quebec, Schefferville, Ashtray lake, 26 km SE from Schefferville; <named-content xmlns:xlink="http://www.w3.org/1999/xlink" content-type="dwc:verbatimCoordinates" xlink:type="simple"><named-content content-type="geo-json" specific-use="{&#34;type&#34;:&#34;Point&#34;,&#34;coordinates&#34;:[-66.650950,54.666560]}" id="NCID0ETBBM" xlink:type="simple">54.66656°N, 66.65095° W</named-content></named-content>; alt. 500 m; 15 Jul. 1981; F. Brodo leg.; <abbrev xmlns:xlink="http://www.w3.org/1999/xlink" xlink:title="Private Collection of L.-P. Kolcsár" id="ABBRID0EYBBM" xlink:type="simple">CKLP</abbrev>. • 1 ♂; Quebec, Schefferville, Iron Arm, 18 km SE from Schefferville; <named-content xmlns:xlink="http://www.w3.org/1999/xlink" content-type="dwc:verbatimCoordinates" xlink:type="simple"><named-content content-type="geo-json" specific-use="{&#34;type&#34;:&#34;Point&#34;,&#34;coordinates&#34;:[-66.763000,54.702110]}" id="NCID0E6BBM" xlink:type="simple">54.70211°N, 66.7630° W</named-content></named-content>; alt. 530 m; 18 Jul. 1981; F. Brodo leg.; <abbrev xmlns:xlink="http://www.w3.org/1999/xlink" xlink:title="Private Collection of L.-P. Kolcsár" id="ABBRID0EECBM" xlink:type="simple">CKLP</abbrev>. <bold>Usa</bold> • 3 ♂, 2 ♀; Maine, Jonesport, Rogue Island, Bonney Point fen near coast; <named-content xmlns:xlink="http://www.w3.org/1999/xlink" content-type="dwc:verbatimCoordinates" xlink:type="simple"><named-content content-type="geo-json" specific-use="{&#34;type&#34;:&#34;Point&#34;,&#34;coordinates&#34;:[-67.529280,44.578450]}" id="NCID0ENCBM" xlink:type="simple">44.57845°N, 67.52928° W</named-content></named-content>; alt. 20 m; 2 Jun. 2011; F. Brodo leg.; <abbrev xmlns:xlink="http://www.w3.org/1999/xlink" xlink:title="Private Collection of L.-P. Kolcsár" id="ABBRID0ESCBM" xlink:type="simple">CKLP</abbrev>. • 1 ♂, 1 ♀; Virginia, Pearisburg, Mountain Lake; <named-content xmlns:xlink="http://www.w3.org/1999/xlink" content-type="dwc:verbatimCoordinates" xlink:type="simple"><named-content content-type="geo-json" specific-use="{&#34;type&#34;:&#34;Point&#34;,&#34;coordinates&#34;:[-80.532310,37.361060]}" id="NCID0EZCBM" xlink:type="simple">37.36106°N, 80.53231° W</named-content></named-content>; alt. 1190 m; 25 Feb. 2018; Y. Imada leg.; <abbrev xmlns:xlink="http://www.w3.org/1999/xlink" xlink:title="Private Collection of L.-P. Kolcsár" id="ABBRID0E5CBM" xlink:type="simple">CKLP</abbrev>.</p></tp:treatment-sec><tp:treatment-sec sec-type="description" id="SECID0ECDBM"><title>Supplementary description.</title><p><bold>Male terminalia</bold> directed dorsally. Tergite 9 fused with gonocoxite and sternite 9 (Fig. <xref ref-type="fig" rid="F34">34C</xref>); caudal margin of tergite 9 medially with small, darker, outgrowths and with deep U-shaped notch between them (Fig. <xref ref-type="fig" rid="F34">34A</xref>); tip of median lobes rounded in dorsal view (Fig. <xref ref-type="fig" rid="F34">34A</xref>), triangular in in lateral view (Fig. <xref ref-type="fig" rid="F34">34C</xref>); tergite 9 without lateral lobes. Sternite 9 reduced to narrow band (Fig. <xref ref-type="fig" rid="F34">34B</xref>). Gonocoxite 1.2–1.3 × longer than tergite 9; ventral lobe very small membranous and indistinct (Fig. <xref ref-type="fig" rid="F34">34B, C</xref>); apical lobe indistinct; inner surface of gonocoxite sclerotised, with few hairs, forming a triangular sclerite. Gonostylus simple, tapering distally (Fig. <xref ref-type="fig" rid="F34">34A–C</xref>). Aedeagus complex 1.1–1.2 × longer than gonocoxite in lateral view (Fig. <xref ref-type="fig" rid="F34">34C</xref>); ejaculator apodeme medium sized, not covered by paramere in lateral view (Fig. <xref ref-type="fig" rid="F34">34F</xref>); interbase seems flat and wide, both dorsal and lateral view (Fig. <xref ref-type="fig" rid="F34">34D, F</xref>); interbase with small tooth apically, directed inward in dorsal view; caudal margin with additional notches, which seems teeth in lateral view; median lobe between interbases absent or indistinct; parameres fused ventrally, and forming wide plate, as wide as interbases together (Fig. <xref ref-type="fig" rid="F34">34D, E</xref>); aedeagus trifid, lateral branches straight, shorten than median tube (Fig. <xref ref-type="fig" rid="F34">34D–F</xref>); median branch longer than lateral branches, situated dorsally to lateral branches, with a bifid (visible dorsally or caudally), prominent outgrowth; directed dorsally, slightly backward (Fig. <xref ref-type="fig" rid="F34">34F</xref>); tips of branch tapering distally; sperm ducts branching from wide elongation of sperm pump; branching area slightly dark (Fig. <xref ref-type="fig" rid="F34">34D–F</xref>).</p><fig id="F34" position="float" orientation="portrait"><object-id xmlns:xlink="http://www.w3.org/1999/xlink" content-type="doi" xlink:type="simple">10.3897/zookeys.1083.75624.figure34</object-id><object-id xmlns:xlink="http://www.w3.org/1999/xlink" content-type="arpha" xlink:type="simple">99D00974-B641-5EAF-9F11-A9E528CDEDE6</object-id><label>Figure 34.</label><caption><p>Male genital structures of <italic><tp:taxon-name><tp:taxon-name-part taxon-name-part-type="genus" reg="Phalacrocera">Phalacrocera</tp:taxon-name-part><tp:taxon-name-part taxon-name-part-type="species" reg="tipulina">tipulina</tp:taxon-name-part></tp:taxon-name></italic> Osten Sacken, 1865 <bold>A</bold> terminalia, dorsal view <bold>B</bold> terminalia, ventral view <bold>C</bold> terminalia, lateral view <bold>D</bold> aedeagus complex, dorsal view <bold>E</bold> aedeagus complex, ventral view <bold>F</bold> aedeagus complex, lateral view.</p></caption><graphic xmlns:xlink="http://www.w3.org/1999/xlink" xlink:href="zookeys-1083-013-g034.jpg" position="float" orientation="portrait" xlink:type="simple" id="oo_637507.jpg"><uri content-type="original_file" xlink:type="simple">https://binary.pensoft.net/fig/637507</uri></graphic></fig><p><bold>Female terminalia</bold>: Tergite 8 posterior part membranous, with few hairs, but not divided medially (Fig. <xref ref-type="fig" rid="F35">35A</xref>); wider than tergite 9 in lateral view (Fig. <xref ref-type="fig" rid="F35">35B</xref>). Tergite 9 directed caudally, lateral corner triangular. Triangular sclerite large, fused with tergite 10 uncertain; tergite 10 with small, less separated lateral lobe (Fig. <xref ref-type="fig" rid="F35">35B</xref>). Cercus short, widening apically, with blunt tip; dorsal margin with rugged margin, formed by small outgrowths (Fig. <xref ref-type="fig" rid="F35">35A, B</xref>). Sternite 8 and hypogynial valve wide and long, dorsal margin close to tip with tooth-like lobe, directed caudally (Fig. <xref ref-type="fig" rid="F35">35B, C</xref>). Common spermathecal duct present; sperm ducts simple, with distinct darkened area after branching, evenly tapering proximally (Fig. <xref ref-type="fig" rid="F35">35C</xref>); three spermathecae rounded, with very long and irregularly curved duct (Fig. <xref ref-type="fig" rid="F35">35D</xref>).</p><fig id="F35" position="float" orientation="portrait"><object-id xmlns:xlink="http://www.w3.org/1999/xlink" content-type="doi" xlink:type="simple">10.3897/zookeys.1083.75624.figure35</object-id><object-id xmlns:xlink="http://www.w3.org/1999/xlink" content-type="arpha" xlink:type="simple">B22FF1C1-440A-5F7F-B077-A8385CF94B7A</object-id><label>Figure 35.</label><caption><p>Female genital structures of <italic><tp:taxon-name><tp:taxon-name-part taxon-name-part-type="genus" reg="Phalacrocera">Phalacrocera</tp:taxon-name-part><tp:taxon-name-part taxon-name-part-type="species" reg="tipulina">tipulina</tp:taxon-name-part></tp:taxon-name></italic> Osten Sacken, 1865 <bold>A</bold> terminalia, dorsal view <bold>B</bold> terminalia, lateral view <bold>C</bold> sternite 8, hypogynial valve, and sperm ducts, inner dorsal view <bold>D</bold> spermathecae.</p></caption><graphic xmlns:xlink="http://www.w3.org/1999/xlink" xlink:href="zookeys-1083-013-g035.jpg" position="float" orientation="portrait" xlink:type="simple" id="oo_637508.jpg"><uri content-type="original_file" xlink:type="simple">https://binary.pensoft.net/fig/637508</uri></graphic></fig></tp:treatment-sec><tp:treatment-sec sec-type="distribution" id="SECID0EGIBM"><title>Distribution.</title><p>Canada, USA (Wisconsin to Ontario and Newfoundland, south to Virginia) (<xref ref-type="bibr" rid="B39">Oosterbroek 2021</xref>).</p></tp:treatment-sec><ref-list><ref id="B39"><mixed-citation xmlns:xlink="http://www.w3.org/1999/xlink" xlink:type="simple"><person-group><name name-style="western"><surname>Oosterbroek</surname><given-names>P</given-names></name></person-group> (<year>2021</year>) Catalogue of the Crane flies of the World (<tp:taxon-name><tp:taxon-name-part taxon-name-part-type="class">Insecta</tp:taxon-name-part></tp:taxon-name>, <tp:taxon-name><tp:taxon-name-part taxon-name-part-type="order">Diptera</tp:taxon-name-part></tp:taxon-name>, <tp:taxon-name><tp:taxon-name-part taxon-name-part-type="suborder">Nematocera</tp:taxon-name-part></tp:taxon-name>, <tp:taxon-name><tp:taxon-name-part taxon-name-part-type="superfamily">Tipuloidea</tp:taxon-name-part></tp:taxon-name>). <ext-link xlink:href="https://ccw.naturalis.nl/index.php" ext-link-type="uri" xlink:type="simple">https://ccw.naturalis.nl/index.php</ext-link> [2021.09.07]</mixed-citation></ref></ref-list></tp:taxon-treatment>
