# Supplementary material for: ﻿Notes on the taxonomic status and distribution of some Cylindrotomidae (Diptera, Tipuloidea), with emphasis on Japanese species
Source: Zookeys. 2022 Jan 24;1083:13–88. doi: 10.3897/zookeys.1083.75624 (PMC8803752; doi:10.3897/zookeys.1083.75624)
Supplement: XML Treatment for Triogma kuwanai [file zookeys.1083.75624-treatment13.xml]

<!DOCTYPE tp:taxon-treatment
  PUBLIC "-//TaxonX//DTD Taxonomic Treatment Publishing DTD v0 20100105//EN" "tax-treatment-NSO.dtd">
<tp:taxon-treatment xmlns:tp="http://www.plazi.org/taxpub"><tp:treatment-meta><kwd-group><label>Taxon classification</label><kwd>
                <named-content content-type="kingdom">Animalia</named-content>
              </kwd><kwd>
                <named-content content-type="order">Diptera</named-content>
              </kwd><kwd>
                <named-content content-type="family">Cylindrotomidae</named-content>
              </kwd></kwd-group><mixed-citation publication-type="journal"><person-group><name><surname>Kolcsár</surname><given-names>Levente-Péter</given-names></name><name><surname>Paramonov</surname><given-names>Nikolai</given-names></name><name><surname>Imada</surname><given-names>Yume</given-names></name><name><surname>Kato</surname><given-names>Daichi</given-names></name><name><surname>Gamboa</surname><given-names>Maribet</given-names></name><name><surname>Shinoka</surname><given-names>Dai</given-names></name><name><surname>Kato</surname><given-names>Makoto</given-names></name><name><surname>Watanabe</surname><given-names>Kozo</given-names></name></person-group><article-title>﻿Notes on the taxonomic status and distribution of some <tp:taxon-name><tp:taxon-name-part taxon-name-part-type="family">Cylindrotomidae</tp:taxon-name-part></tp:taxon-name> (<tp:taxon-name><tp:taxon-name-part taxon-name-part-type="order">Diptera</tp:taxon-name-part></tp:taxon-name>, <tp:taxon-name><tp:taxon-name-part taxon-name-part-type="superfamily">Tipuloidea</tp:taxon-name-part></tp:taxon-name>), with emphasis on Japanese species</article-title><source>Zookeys</source><day>24</day><month>01</month><year>2022</year><volume>1083</volume><fpage>13</fpage><lpage>88</lpage><pub-id pub-id-type="doi">10.3897/zookeys.1083.75624</pub-id></mixed-citation></tp:treatment-meta><tp:nomenclature><label>﻿</label><tp:taxon-name>
              <object-id xmlns:xlink="http://www.w3.org/1999/xlink" content-type="arpha" xlink:type="simple">7BB10EA1-0CEB-5BFB-8EB0-B5B6B534A4A0</object-id>
              <tp:taxon-name-part taxon-name-part-type="genus" reg="Triogma">Triogma</tp:taxon-name-part>
              <tp:taxon-name-part taxon-name-part-type="species" reg="kuwanai">kuwanai</tp:taxon-name-part>
            </tp:taxon-name><tp:taxon-authority>(Alexander, 1913)</tp:taxon-authority><xref ref-type="fig" rid="F4">Figs 4G</xref><xref ref-type="fig" rid="F5">, 5G, H</xref><xref ref-type="fig" rid="F31">, 31B</xref><xref ref-type="fig" rid="F36">, 36</xref><xref ref-type="fig" rid="F37">, 37</xref><xref ref-type="fig" rid="F38">, 38</xref><tp:nomenclature-citation-list><tp:nomenclature-citation><tp:taxon-name>
                  <tp:taxon-name-part taxon-name-part-type="genus" reg="Triogma">Triogma</tp:taxon-name-part>
                  <tp:taxon-name-part taxon-name-part-type="species" reg="kuwanai">kuwanai</tp:taxon-name-part>
                  <tp:taxon-name-part taxon-name-part-type="subspecies" reg="limbinervis">limbinervis</tp:taxon-name-part>
                </tp:taxon-name><comment>Alexander, 1953, syn. nov.</comment></tp:nomenclature-citation><tp:nomenclature-citation><tp:taxon-name>
                  <tp:taxon-name-part taxon-name-part-type="genus" reg="Triogma">Triogma</tp:taxon-name-part>
                  <tp:taxon-name-part taxon-name-part-type="species" reg="nimbipennis">nimbipennis</tp:taxon-name-part>
                </tp:taxon-name><comment>Alexander, 1941, syn. nov.</comment></tp:nomenclature-citation><tp:nomenclature-citation><tp:taxon-name>
                  <tp:taxon-name-part taxon-name-part-type="genus" reg="Liogma">Liogma</tp:taxon-name-part>
                  <tp:taxon-name-part taxon-name-part-type="species" reg="kuwanai">kuwanai</tp:taxon-name-part>
                </tp:taxon-name><comment>in <xref ref-type="bibr" rid="B1">Alexander 1913</xref>: 294–295, 321–322: illustration, original description; Alexander 1920: 15–16: female description.</comment></tp:nomenclature-citation><tp:nomenclature-citation><tp:taxon-name>
                  <tp:taxon-name-part taxon-name-part-type="genus" reg="Triogma">Triogma</tp:taxon-name-part>
                  <tp:taxon-name-part taxon-name-part-type="species" reg="kuwanai">kuwanai</tp:taxon-name-part>
                </tp:taxon-name><comment>in <xref ref-type="bibr" rid="B6">Alexander 1928</xref>: 12: distribution, illustrations, comb. nov.; <xref ref-type="bibr" rid="B20">Esaki 1950</xref>: illustration; <xref ref-type="bibr" rid="B11">Alexander 1953a</xref>: 56: faunistic records; in <xref ref-type="bibr" rid="B62">Takahashi 1960</xref>: 81: distribution; <xref ref-type="bibr" rid="B35">Nakamura 2001</xref>: 23–29: identification key, illustration, distribution, faunistic records; <xref ref-type="bibr" rid="B36">Nakamura 2005</xref>: 685: illustration; Oosterbroek 2020 (since 2018): taxonomic status. <xref ref-type="bibr" rid="B26">Imada 2020</xref>: biology and ecology of larvae.</comment></tp:nomenclature-citation><tp:nomenclature-citation><tp:taxon-name>
                  <tp:taxon-name-part taxon-name-part-type="genus" reg="Triogma">Triogma</tp:taxon-name-part>
                  <tp:taxon-name-part taxon-name-part-type="species" reg="kuwanai">kuwanai</tp:taxon-name-part>
                  <tp:taxon-name-part taxon-name-part-type="subspecies" reg="kuwanai">kuwanai</tp:taxon-name-part>
                </tp:taxon-name><comment>in <xref ref-type="bibr" rid="B27">Ishida 1955</xref>: 76–77: distribution; <xref ref-type="bibr" rid="B58">Sidorenko 1999</xref>: 68–70: identification key, illustration, distribution; <xref ref-type="bibr" rid="B43">Paramonov 2006</xref>: 888–889: identification key, illustration, distribution; <xref ref-type="bibr" rid="B37">Nakamura 2014</xref>: 54: distribution; <xref ref-type="bibr" rid="B29">Kato and Suzuki 2017</xref>: 16: faunistic records, distribution.</comment></tp:nomenclature-citation><tp:nomenclature-citation><tp:taxon-name>
                  <tp:taxon-name-part taxon-name-part-type="genus" reg="Triogma">Triogma</tp:taxon-name-part>
                  <tp:taxon-name-part taxon-name-part-type="species" reg="kuwanai">kuwanai</tp:taxon-name-part>
                  <tp:taxon-name-part taxon-name-part-type="subspecies" reg="limbinervis">limbinervis</tp:taxon-name-part>
                </tp:taxon-name><comment>ssp. n. in <xref ref-type="bibr" rid="B11">Alexander 1953a</xref>: 56–57: original description, illustration; Alexander, 1953b: 77: distribution; <xref ref-type="bibr" rid="B62">Takahashi 1960</xref>: 82: distribution; <xref ref-type="bibr" rid="B58">Sidorenko 1999</xref>: 68–70: identification key, illustration, distribution; <xref ref-type="bibr" rid="B43">Paramonov 2006</xref>: 888–889: identification key, distribution; <xref ref-type="bibr" rid="B37">Nakamura 2014</xref>: 54: distribution.</comment></tp:nomenclature-citation><tp:nomenclature-citation><tp:taxon-name>
                  <tp:taxon-name-part taxon-name-part-type="genus" reg="Triogma">Triogma</tp:taxon-name-part>
                  <tp:taxon-name-part taxon-name-part-type="species" reg="limbinervis">limbinervis</tp:taxon-name-part>
                </tp:taxon-name><comment>in Oosterbroek 2020 (since 2018): taxonomic status.</comment></tp:nomenclature-citation><tp:nomenclature-citation><tp:taxon-name>
                  <tp:taxon-name-part taxon-name-part-type="genus" reg="Triogma">Triogma</tp:taxon-name-part>
                  <tp:taxon-name-part taxon-name-part-type="species" reg="nimbipennis">nimbipennis</tp:taxon-name-part>
                </tp:taxon-name><comment>in <xref ref-type="bibr" rid="B9">Alexander 1941</xref>: 407–408: original description, illustration, comparison; <xref ref-type="bibr" rid="B65">Yang 1991</xref>: information about type material; <xref ref-type="bibr" rid="B60">Sinclair and Dorchin 2010</xref>: 80: information about type material; <xref ref-type="bibr" rid="B14">Alexander and Alexander 1973</xref>: 69: catalogue, distribution; Oosterbroek 2020: taxonomic status.</comment></tp:nomenclature-citation></tp:nomenclature-citation-list></tp:nomenclature><tp:treatment-sec sec-type="type material" id="SECID0EXQBM"><title>Type material examined.</title><p><italic><tp:taxon-name><tp:taxon-name-part taxon-name-part-type="genus" reg="Triogma">Triogma</tp:taxon-name-part><tp:taxon-name-part taxon-name-part-type="species" reg="kuwanai">kuwanai</tp:taxon-name-part><tp:taxon-name-part taxon-name-part-type="subspecies" reg="limbinervis">limbinervis</tp:taxon-name-part></tp:taxon-name></italic> Alexander, 1953: <bold><italic>Paratype</italic></bold>: <bold>Japan</bold> • ♀; Kochi, Tosa, Nisikawa, Mt. Yanase; alt. 800 m; 4 May. 1951; R. Takahashi leg.; <named-content xmlns:xlink="http://www.w3.org/1999/xlink" content-type="dwc:institutional_code" xlink:type="simple">USNM</named-content>.</p><p><italic><tp:taxon-name><tp:taxon-name-part taxon-name-part-type="genus" reg="Triogma">Triogma</tp:taxon-name-part><tp:taxon-name-part taxon-name-part-type="species" reg="nimbipennis">nimbipennis</tp:taxon-name-part></tp:taxon-name></italic> Alexander, 1941: <bold><italic>Paratypes</italic>: China</bold> • ♂; Kuatun (Guadun), Fukien (Fukijen); 2500–3000 m; 23 Apr. 1938; • 2 ♀; same locality; 27 Apr. 1938 – 28 Apr. 1938; • 1 ♀; same locality; 27 Apr. 1938; Klapperich leg.; <named-content xmlns:xlink="http://www.w3.org/1999/xlink" content-type="dwc:institutional_code" xlink:type="simple">ZFMK</named-content>.</p></tp:treatment-sec><tp:treatment-sec sec-type="type material" id="SECID0EMSBM"><title>Non-type material examined.</title><p><italic><tp:taxon-name><tp:taxon-name-part taxon-name-part-type="genus" reg="Triogma">Triogma</tp:taxon-name-part><tp:taxon-name-part taxon-name-part-type="species" reg="kuwanai">kuwanai</tp:taxon-name-part><tp:taxon-name-part taxon-name-part-type="subspecies" reg="kuwanai">kuwanai</tp:taxon-name-part></tp:taxon-name></italic> (Alexander, 1913): <bold>Japan</bold> • 1 ♂; Aomori, Hirosaki, Koguriyama, Inekari River; <named-content xmlns:xlink="http://www.w3.org/1999/xlink" content-type="dwc:verbatimCoordinates" xlink:type="simple"><named-content content-type="geo-json" specific-use="{&#34;type&#34;:&#34;Point&#34;,&#34;coordinates&#34;:[140.487010,40.536580]}" id="NCID0EGTBM" xlink:type="simple">40.53658°N, 140.48701°E</named-content></named-content>; alt. 170 m; 24 May. 2013; • 1 ♂; same locality; 25 May. 2013; • 1 ♀; same locality; 28 May. 2013; D. Kato leg.; <named-content xmlns:xlink="http://www.w3.org/1999/xlink" content-type="dwc:institutional_code" xlink:type="simple">BLKU</named-content>. • 2 ♂; Aomori, Nakadomari, Osawanai, Osawanai Pond; <named-content xmlns:xlink="http://www.w3.org/1999/xlink" content-type="dwc:verbatimCoordinates" xlink:type="simple"><named-content content-type="geo-json" specific-use="{&#34;type&#34;:&#34;Point&#34;,&#34;coordinates&#34;:[140.462310,40.946410]}" id="NCID0ETTBM" xlink:type="simple">40.94641°N, 140.46231°E</named-content></named-content>; alt. 35 m; 15 May. 2014; D. Kato leg.; <named-content xmlns:xlink="http://www.w3.org/1999/xlink" content-type="dwc:institutional_code" xlink:type="simple">BLKU</named-content>. • 1 ♂; Aomori, Nishimeyamura, Hirasawa River; <named-content xmlns:xlink="http://www.w3.org/1999/xlink" content-type="dwc:verbatimCoordinates" xlink:type="simple"><named-content content-type="geo-json" specific-use="{&#34;type&#34;:&#34;Point&#34;,&#34;coordinates&#34;:[140.313350,40.487290]}" id="NCID0EAUBM" xlink:type="simple">40.48729°N, 140.31335°E</named-content></named-content>; alt. 710 m; 4 Jun. 2013; D. Kato leg.; <named-content xmlns:xlink="http://www.w3.org/1999/xlink" content-type="dwc:institutional_code" xlink:type="simple">BLKU</named-content>. • 1 ♂; Aomori, Towada, Okuse, Tsutanuma Path; <named-content xmlns:xlink="http://www.w3.org/1999/xlink" content-type="dwc:verbatimCoordinates" xlink:type="simple"><named-content content-type="geo-json" specific-use="{&#34;type&#34;:&#34;Point&#34;,&#34;coordinates&#34;:[140.957050,40.590840]}" id="NCID0ENUBM" xlink:type="simple">40.59084°N, 140.95705°E</named-content></named-content>; alt. 468 m; 23 May. 2014; D. Kato leg.; <named-content xmlns:xlink="http://www.w3.org/1999/xlink" content-type="dwc:institutional_code" xlink:type="simple">BLKU</named-content>. • 1 ♂; Ehime, Iyo, Mt. Saragamine; <named-content xmlns:xlink="http://www.w3.org/1999/xlink" content-type="dwc:verbatimCoordinates" xlink:type="simple"><named-content content-type="geo-json" specific-use="{&#34;type&#34;:&#34;Point&#34;,&#34;coordinates&#34;:[132.890000,33.720000]}" id="NCID0E1UBM" xlink:type="simple">33.72°N, 132.89°E</named-content></named-content>, 8 May. 1949; M. Miyatake leg.; <named-content xmlns:xlink="http://www.w3.org/1999/xlink" content-type="dwc:institutional_code" xlink:type="simple">EUMJ</named-content>. • 1 ♀; Ehime, Komi, Yanadani; <named-content xmlns:xlink="http://www.w3.org/1999/xlink" content-type="dwc:verbatimCoordinates" xlink:type="simple"><named-content content-type="geo-json" specific-use="{&#34;type&#34;:&#34;Point&#34;,&#34;coordinates&#34;:[133.010000,33.550000]}" id="NCID0EHVBM" xlink:type="simple">33.55°N, 133.01°E</named-content></named-content>; 6 May. 1994 – 8 May. 1994; Ohbayashi, Nishino, Okada le.; <named-content xmlns:xlink="http://www.w3.org/1999/xlink" content-type="dwc:institutional_code" xlink:type="simple">EUMJ</named-content>. • 1 ♀; Ehime, Matsuyama, Misaka-toge; <named-content xmlns:xlink="http://www.w3.org/1999/xlink" content-type="dwc:verbatimCoordinates" xlink:type="simple"><named-content content-type="geo-json" specific-use="{&#34;type&#34;:&#34;Point&#34;,&#34;coordinates&#34;:[132.850000,33.710000]}" id="NCID0EUVBM" xlink:type="simple">33.71°N, 132.85°E</named-content></named-content>; 3 May. 1951; Yano T. leg.; <named-content xmlns:xlink="http://www.w3.org/1999/xlink" content-type="dwc:institutional_code" xlink:type="simple">EUMJ</named-content>. • 1, sex unknown; Ehime, Matsuyama, Sugitate; <named-content xmlns:xlink="http://www.w3.org/1999/xlink" content-type="dwc:verbatimCoordinates" xlink:type="simple"><named-content content-type="geo-json" specific-use="{&#34;type&#34;:&#34;Point&#34;,&#34;coordinates&#34;:[132.790000,33.840000]}" id="NCID0EBWBM" xlink:type="simple">33.84°N, 132.79°E</named-content></named-content>; 8 Ap. 1950; M. Miyatake leg.; <named-content xmlns:xlink="http://www.w3.org/1999/xlink" content-type="dwc:institutional_code" xlink:type="simple">EUMJ</named-content>. • 1 ♀; Ehime, ?Matsuyama, Shichidori; <named-content xmlns:xlink="http://www.w3.org/1999/xlink" content-type="dwc:verbatimCoordinates" xlink:type="simple"><named-content content-type="geo-json" specific-use="{&#34;type&#34;:&#34;Point&#34;,&#34;coordinates&#34;:[132.790000,33.840000]}" id="NCID0EOWBM" xlink:type="simple">33.84°N, 132.79°E</named-content></named-content>; 3 May. 1952; Ide leg.; <named-content xmlns:xlink="http://www.w3.org/1999/xlink" content-type="dwc:institutional_code" xlink:type="simple">EUMJ</named-content>. • 1 ♂; Ehime, Saijo, spring and mosses rocks; <named-content xmlns:xlink="http://www.w3.org/1999/xlink" content-type="dwc:verbatimCoordinates" xlink:type="simple"><named-content content-type="geo-json" specific-use="{&#34;type&#34;:&#34;Point&#34;,&#34;coordinates&#34;:[133.153770,33.755040]}" id="NCID0E2WBM" xlink:type="simple">33.75504°N, 133.15377°E</named-content></named-content>; alt. 1480 m; 5 Jun. 2019; L.-P. Kolcsár leg.; <abbrev xmlns:xlink="http://www.w3.org/1999/xlink" xlink:title="Private Collection of L.-P. Kolcsár" id="ABBRID0EAXBM" xlink:type="simple">CKLP</abbrev>. • 1 ♂; Fukuoka, Fukuoka, Sawara-ku, Itaya, Mt. Sefuri; <named-content xmlns:xlink="http://www.w3.org/1999/xlink" content-type="dwc:verbatimCoordinates" xlink:type="simple"><named-content content-type="geo-json" specific-use="{&#34;type&#34;:&#34;Point&#34;,&#34;coordinates&#34;:[130.366730,33.438110]}" id="NCID0EHXBM" xlink:type="simple">33.43811°N, 130.36673°E</named-content></named-content>; alt. 970 m; 2 May. 2015; D. Kato leg.; <named-content xmlns:xlink="http://www.w3.org/1999/xlink" content-type="dwc:institutional_code" xlink:type="simple">BLKU</named-content>. • 1 ♂; Ishikawa, Hakusan, near to Hakusan National Park; <named-content xmlns:xlink="http://www.w3.org/1999/xlink" content-type="dwc:verbatimCoordinates" xlink:type="simple"><named-content content-type="geo-json" specific-use="{&#34;type&#34;:&#34;Point&#34;,&#34;coordinates&#34;:[136.725580,36.258690]}" id="NCID0EUXBM" xlink:type="simple">36.25869°N, 136.72558°E</named-content></named-content>; 678 m; 27 May. 2015; M. Kato leg.; <abbrev xmlns:xlink="http://www.w3.org/1999/xlink" xlink:title="Private Collection of Y. Imada" id="ABBRID0EZXBM" xlink:type="simple">CYI</abbrev>. • 1 ♂, 1 ♀; Nagano, Ueda, Sanada-machi, Irikaruizawa; <named-content xmlns:xlink="http://www.w3.org/1999/xlink" content-type="dwc:verbatimCoordinates" xlink:type="simple"><named-content content-type="geo-json" specific-use="{&#34;type&#34;:&#34;Point&#34;,&#34;coordinates&#34;:[138.254810,36.474410]}" id="NCID0EAYBM" xlink:type="simple">36.47441°N, 138.25481°E</named-content></named-content>; alt. 777 m; 16 May. 2012; D. Kato leg.; <named-content xmlns:xlink="http://www.w3.org/1999/xlink" content-type="dwc:institutional_code" xlink:type="simple">BLKU</named-content>. • 1 ♂; Oita, Kokonoe, Tano; <named-content xmlns:xlink="http://www.w3.org/1999/xlink" content-type="dwc:verbatimCoordinates" xlink:type="simple"><named-content content-type="geo-json" specific-use="{&#34;type&#34;:&#34;Point&#34;,&#34;coordinates&#34;:[131.235410,33.116210]}" id="NCID0ENYBM" xlink:type="simple">33.11621°N, 131.23541°E</named-content></named-content>; alt. 1150 m; 7 May. 2016; D. Kato leg.; <named-content xmlns:xlink="http://www.w3.org/1999/xlink" content-type="dwc:institutional_code" xlink:type="simple">BLKU</named-content>. • 1 ♂; Okayama, Maniwa, Hiruzen-Kamifukuda, Nawashirodani-gawa River; <named-content xmlns:xlink="http://www.w3.org/1999/xlink" content-type="dwc:verbatimCoordinates" xlink:type="simple"><named-content content-type="geo-json" specific-use="{&#34;type&#34;:&#34;Point&#34;,&#34;coordinates&#34;:[133.879940,34.088370]}" id="NCID0E1YBM" xlink:type="simple">34.08837°N, 133.87994°E</named-content></named-content>; alt. 600 m; 30 Apr. 2016; D. Kato leg.; <named-content xmlns:xlink="http://www.w3.org/1999/xlink" content-type="dwc:institutional_code" xlink:type="simple">BLKU</named-content>. • 2 ♂, 1 ♀; Saga, Karatsu, Kyuragi-Hirano, Mt. Sakurei; <named-content xmlns:xlink="http://www.w3.org/1999/xlink" content-type="dwc:verbatimCoordinates" xlink:type="simple"><named-content content-type="geo-json" specific-use="{&#34;type&#34;:&#34;Point&#34;,&#34;coordinates&#34;:[130.070380,33.357010]}" id="NCID0EHZBM" xlink:type="simple">33.35701°N, 130.07038°E</named-content></named-content>; alt. 862 m; 26 Apr. 2015; D. Kato leg.; <named-content xmlns:xlink="http://www.w3.org/1999/xlink" content-type="dwc:institutional_code" xlink:type="simple">BLKU</named-content>. • 1 ♀; Saitama, Saitama; <named-content xmlns:xlink="http://www.w3.org/1999/xlink" content-type="dwc:verbatimCoordinates" xlink:type="simple"><named-content content-type="geo-json" specific-use="{&#34;type&#34;:&#34;Point&#34;,&#34;coordinates&#34;:[139.260000,35.880000]}" id="NCID0EUZBM" xlink:type="simple">35.88°N, 139.26°E</named-content></named-content>; 29 May. 1919; R. Takahashi leg.; <named-content xmlns:xlink="http://www.w3.org/1999/xlink" content-type="dwc:institutional_code" xlink:type="simple">USNM</named-content>. • 2 ♂, 1 ♀; Shizuoka, Shizuoka, Ikawa-touge; <named-content xmlns:xlink="http://www.w3.org/1999/xlink" content-type="dwc:verbatimCoordinates" xlink:type="simple"><named-content content-type="geo-json" specific-use="{&#34;type&#34;:&#34;Point&#34;,&#34;coordinates&#34;:[138.281560,35.240940]}" id="NCID0EB1BM" xlink:type="simple">35.24094°N, 138.28156°E</named-content></named-content>; alt. 1471 m; 10 May. 2015; M. Kato leg.; •1 ♂; same locality; 18 May. 2016; Y. Imada leg.; <abbrev xmlns:xlink="http://www.w3.org/1999/xlink" xlink:title="Private Collection of Y. Imada" id="ABBRID0EG1BM" xlink:type="simple">CYI</abbrev>. • 1 ♂; Tokushima, Awa, Mt. Tsurugi; <named-content xmlns:xlink="http://www.w3.org/1999/xlink" content-type="dwc:verbatimCoordinates" xlink:type="simple"><named-content content-type="geo-json" specific-use="{&#34;type&#34;:&#34;Point&#34;,&#34;coordinates&#34;:[134.110000,33.870000]}" id="NCID0EN1BM" xlink:type="simple">33.87°N, 134.11°E</named-content></named-content>; 31 May. 1950; Issiki-Ito leg.; <named-content xmlns:xlink="http://www.w3.org/1999/xlink" content-type="dwc:institutional_code" xlink:type="simple">USNM</named-content>. • 2 ♂; Tokushima, Higashimiyoshi, Higashiyama, Ogawadani River; <named-content xmlns:xlink="http://www.w3.org/1999/xlink" content-type="dwc:verbatimCoordinates" xlink:type="simple"><named-content content-type="geo-json" specific-use="{&#34;type&#34;:&#34;Point&#34;,&#34;coordinates&#34;:[133.879940,34.088370]}" id="NCID0E11BM" xlink:type="simple">34.08837°N, 133.87994°E</named-content></named-content>; alt. 340 m; 21 Apr. 2014; D. Kato leg.; <named-content xmlns:xlink="http://www.w3.org/1999/xlink" content-type="dwc:institutional_code" xlink:type="simple">BLKU</named-content>. • 1 ♂; Tokushima, Miyoshi, Higashiiya-Ochiai, around Matsuogawa Dam; <named-content xmlns:xlink="http://www.w3.org/1999/xlink" content-type="dwc:verbatimCoordinates" xlink:type="simple"><named-content content-type="geo-json" specific-use="{&#34;type&#34;:&#34;Point&#34;,&#34;coordinates&#34;:[133.939080,33.964780]}" id="NCID0EH2BM" xlink:type="simple">33.96478°N, 133.93908°E</named-content></named-content>; alt. 900 m; 30 Apr. 2016; D. Kato leg.; <named-content xmlns:xlink="http://www.w3.org/1999/xlink" content-type="dwc:institutional_code" xlink:type="simple">BLKU</named-content>. • 1, sex unknown; Tokyo, Meguro; <named-content xmlns:xlink="http://www.w3.org/1999/xlink" content-type="dwc:verbatimCoordinates" xlink:type="simple"><named-content content-type="geo-json" specific-use="{&#34;type&#34;:&#34;Point&#34;,&#34;coordinates&#34;:[139.700000,35.620000]}" id="NCID0EU2BM" xlink:type="simple">35.62°N, 139.7°E</named-content></named-content>; 8 Apr. 1919; R. Takahashi leg.; <named-content xmlns:xlink="http://www.w3.org/1999/xlink" content-type="dwc:institutional_code" xlink:type="simple">USNM</named-content>. • 1 ♂; Tokyo, Mt. Mitake; <named-content xmlns:xlink="http://www.w3.org/1999/xlink" content-type="dwc:verbatimCoordinates" xlink:type="simple"><named-content content-type="geo-json" specific-use="{&#34;type&#34;:&#34;Point&#34;,&#34;coordinates&#34;:[139.140000,35.780000]}" id="NCID0EB3BM" xlink:type="simple">35.78°N, 139.14°E</named-content></named-content>; 10 May. 1931; B. Oda leg.; <named-content xmlns:xlink="http://www.w3.org/1999/xlink" content-type="dwc:institutional_code" xlink:type="simple">USNM</named-content>. • 1, sex unknown; Tokyo, Tokyo; <named-content xmlns:xlink="http://www.w3.org/1999/xlink" content-type="dwc:verbatimCoordinates" xlink:type="simple"><named-content content-type="geo-json" specific-use="{&#34;type&#34;:&#34;Point&#34;,&#34;coordinates&#34;:[139.690000,35.670000]}" id="NCID0EO3BM" xlink:type="simple">35.67°N, 139.69°E</named-content></named-content>; 8 Apr. 1930; R. Takahashi leg.; <named-content xmlns:xlink="http://www.w3.org/1999/xlink" content-type="dwc:institutional_code" xlink:type="simple">USNM</named-content>. • 1 ♂; Tottori, Kurayoshi, Sekigane-cho-Nozoe, Mt. Karasuga; <named-content xmlns:xlink="http://www.w3.org/1999/xlink" content-type="dwc:verbatimCoordinates" xlink:type="simple"><named-content content-type="geo-json" specific-use="{&#34;type&#34;:&#34;Point&#34;,&#34;coordinates&#34;:[133.585770,35.353520]}" id="NCID0E23BM" xlink:type="simple">35.35352°N, 133.58577°E</named-content></named-content>; alt. 1000 m; 17 May. 2015; D. Kato leg.; <named-content xmlns:xlink="http://www.w3.org/1999/xlink" content-type="dwc:institutional_code" xlink:type="simple">BLKU</named-content>.</p><p><italic><tp:taxon-name><tp:taxon-name-part taxon-name-part-type="genus" reg="Triogma">Triogma</tp:taxon-name-part><tp:taxon-name-part taxon-name-part-type="species" reg="kuwanai">kuwanai</tp:taxon-name-part><tp:taxon-name-part taxon-name-part-type="subspecies" reg="limbinervis">limbinervis</tp:taxon-name-part></tp:taxon-name></italic> Alexander: <bold>Japan</bold> • 7 ♂ 1 ♀; Ehime, Matsuyama, small ruderal streem; <named-content xmlns:xlink="http://www.w3.org/1999/xlink" content-type="dwc:verbatimCoordinates" xlink:type="simple"><named-content content-type="geo-json" specific-use="{&#34;type&#34;:&#34;Point&#34;,&#34;coordinates&#34;:[132.771570,33.863280]}" id="NCID0E24BM" xlink:type="simple">33.86328°N, 132.77157°E</named-content></named-content>; alt. 125 m; 31 Mar. 2019; L.-P. Kolcsár leg.; <abbrev xmlns:xlink="http://www.w3.org/1999/xlink" xlink:title="Private Collection of L.-P. Kolcsár" id="ABBRID0EA5BM" xlink:type="simple">CKLP</abbrev>. • 2 ♀; Ehime, Matsuyama, ruderal forest and orange plantation; <named-content xmlns:xlink="http://www.w3.org/1999/xlink" content-type="dwc:verbatimCoordinates" xlink:type="simple"><named-content content-type="geo-json" specific-use="{&#34;type&#34;:&#34;Point&#34;,&#34;coordinates&#34;:[132.765520,33.860410]}" id="NCID0EH5BM" xlink:type="simple">33.86041°N, 132.76552°E</named-content></named-content>; alt. 84 m; 6 Apr. 2019; L.-P. Kolcsár leg.; <abbrev xmlns:xlink="http://www.w3.org/1999/xlink" xlink:title="Private Collection of L.-P. Kolcsár" id="ABBRID0EM5BM" xlink:type="simple">CKLP</abbrev>.</p></tp:treatment-sec><tp:treatment-sec sec-type="redescription" id="SECID0EQ5BM"><title>Redescription.</title><p><bold>Head.</bold> Rugose; ground colouration dark brown to black, with very intense greyish pubescence (Fig. <xref ref-type="fig" rid="F36">36B, C</xref>). Rostrum moderately long, with few short hairs; palpus greyish black, five segmented; last segment 1.4–1.6 × longer than penultimate in male, 1.2–1.3 × in female. Scape cylindrical, rugose, ~ 2 × as long as pedicel; pedicel ovate; flagellum 14 segmented monochrome greyish black (Figs <xref ref-type="fig" rid="F4">4G</xref>, <xref ref-type="fig" rid="F36">36B, D</xref>). Male flagellomeres, except ultimate, expanded ventrally, covered with dense whitish grey sensilla, denser ventrally; ultimate flagellomere cylindrical, with several sensilla (Figs <xref ref-type="fig" rid="F4">4G</xref>, <xref ref-type="fig" rid="F36">36B</xref>); female flagellomeres 1–5 or 6 extended ventrally, remaining flagellomeres fusiform to cylindrical; flagellomeres 1–10 or 11 bearing sparse whitish grey sensilla mostly on ventral side (Figs <xref ref-type="fig" rid="F4">4G</xref>, <xref ref-type="fig" rid="F36">36E</xref>). Flagellomere with two long verticels on dorsal surface, two short on lateral face, and two short on ventral side; first flagellomere always bearing additional 1–4 verticels.</p><p><bold>Thorax.</bold> Ground colouration dark brown to black, with very dense and intensive grey pruinosity, thorax appearing grey (Fig. <xref ref-type="fig" rid="F36">36A–C</xref>). Pleural area, wing base, and halter yellow to yellowish brown (Fig. <xref ref-type="fig" rid="F36">36B</xref>). Anterior part of mesonotum with rugose sutures (Fig. <xref ref-type="fig" rid="F36">36C</xref>); lateral margin of scutum rugose (Fig. <xref ref-type="fig" rid="F36">36A, B</xref>). Anterior half of mediotergite rugose (Fig. <xref ref-type="fig" rid="F36">36B</xref>). Katepisternum and metakatepisternum weakly rugose (Fig. <xref ref-type="fig" rid="F36">36B</xref>). Trochanter yellow to pale brown; femur gradually darkening apically, basally yellowish, apically black; tibia and tarsus uniformly black (Fig. <xref ref-type="fig" rid="F36">36A</xref>). Wing hyaline, tinged with pale brown; membrane with interference patterns, visible with dark background (Fig. <xref ref-type="fig" rid="F36">36A</xref>); pterostigma brown; veins yellow at base of wing, apically brownish; three branches of M reaching wing margin; M<sub>1</sub> at same level as M<sub>1+2</sub>, cell a2 less than 6 × longer than wide (Fig. <xref ref-type="fig" rid="F5">5G, H</xref>); small, weakly infuscate areas around base and fork of Rs, at crossvein r-m (if present), at base of M<sub>1+2</sub>, at crossvein m-cu, M<sub>2</sub>, and crossvein m-m. Note: the early spring specimens from Shikoku Island have more intensive wing pattern (Fig. <xref ref-type="fig" rid="F5">5H</xref>), than the later spring specimens, or specimens collected in the other part of Japan (Fig. <xref ref-type="fig" rid="F5">5G</xref>). The pattern is more intensive in the living specimens, less prominent in the dead ones, and became paler after time.</p><fig id="F36" position="float" orientation="portrait"><object-id xmlns:xlink="http://www.w3.org/1999/xlink" content-type="doi" xlink:type="simple">10.3897/zookeys.1083.75624.figure36</object-id><object-id xmlns:xlink="http://www.w3.org/1999/xlink" content-type="arpha" xlink:type="simple">4C17760B-873A-5A69-8290-5346FB1F97BE</object-id><label>Figure 36.</label><caption><p><italic><tp:taxon-name><tp:taxon-name-part taxon-name-part-type="genus" reg="Triogma">Triogma</tp:taxon-name-part><tp:taxon-name-part taxon-name-part-type="species" reg="kuwanai">kuwanai</tp:taxon-name-part></tp:taxon-name></italic> (Alexander, 1913) <bold>A</bold> habitus of male, lateral view (colouration of wings is artefact) <bold>B</bold> head and thorax of male, lateral view <bold>C</bold> head and thorax, dorsal view <bold>D</bold> head of female, lateral view <bold>E</bold> female terminalia, lateral view.</p></caption><graphic xmlns:xlink="http://www.w3.org/1999/xlink" xlink:href="zookeys-1083-013-g036.jpg" position="float" orientation="portrait" xlink:type="simple" id="oo_637509.jpg"><uri content-type="original_file" xlink:type="simple">https://binary.pensoft.net/fig/637509</uri></graphic></fig><p><bold>Abdomen.</bold> Grey with reddish tinge, caudal half of tergites and sternites 8 and 9 darker. Abdominal plaques (external remnants of attachment sites of muscles in the pupa) shiny, punctuated (Fig. <xref ref-type="fig" rid="F36">36A</xref>).</p><p><bold>Male terminalia</bold>: Reddish grey, directed caudally (Fig. <xref ref-type="fig" rid="F36">36A</xref>). Tergite 9 fused with gonocoxite at base, fusion suture present (Fig. <xref ref-type="fig" rid="F37">37C</xref>); tergite 9 with laterally directed, ear-like lobes in dorsal view (Fig. <xref ref-type="fig" rid="F37">37A</xref>), triangular or bird-head-shaped laterally (Fig. <xref ref-type="fig" rid="F37">37C</xref>); additional two very small, triangular lobe on posterior margin of tergite 9. Sternite 9 fully membranous (Fig. <xref ref-type="fig" rid="F37">37B</xref>). Gonocoxite large 1.5–1.6 × longer than tergite 9, without evident ventral lobe (Fig. <xref ref-type="fig" rid="F37">37B, C</xref>), small protuberance on ventral margin of gonocoxite in some specimen rarely present (Fig. <xref ref-type="fig" rid="F37">37C</xref> see arrow). Gonostylus simple, generally tapering to distal end (Fig. <xref ref-type="fig" rid="F37">37A, C</xref>). Aedeagus complex very large, 1.5–1.7 × longer than gonocoxite (Fig. <xref ref-type="fig" rid="F37">37D–F</xref>); ejaculatory apodeme and sperm pump large, not covered by paramere in lateral view (Fig. <xref ref-type="fig" rid="F37">37D–F</xref>); interbase simple, tip rounded or sharp, with small lobe dorsally in lateral view (Fig. <xref ref-type="fig" rid="F37">37F</xref>); dorsal lobe between interbases, membranous, bubble-like; sperm ducts branching from elongation of sperm pump, area darkened (Fig. <xref ref-type="fig" rid="F37">37F</xref>); aedeagus 2 × as wide as interbase in lateral view; directed ventrally then turned dorsally, almost turning back anteriorly (Fig. <xref ref-type="fig" rid="F37">37F</xref>); trifid, medial branch shorter than lateral branches (Fig. <xref ref-type="fig" rid="F37">37D–E</xref>); tips of branches widened and flattened (Fig. <xref ref-type="fig" rid="F37">37D–F</xref>).</p><fig id="F37" position="float" orientation="portrait"><object-id xmlns:xlink="http://www.w3.org/1999/xlink" content-type="doi" xlink:type="simple">10.3897/zookeys.1083.75624.figure37</object-id><object-id xmlns:xlink="http://www.w3.org/1999/xlink" content-type="arpha" xlink:type="simple">FF43AE7B-9C28-5D1D-8D7A-F268DD1B1FDE</object-id><label>Figure 37.</label><caption><p>Male genital structures of <italic><tp:taxon-name><tp:taxon-name-part taxon-name-part-type="genus" reg="Triogma">Triogma</tp:taxon-name-part><tp:taxon-name-part taxon-name-part-type="species" reg="kuwanai">kuwanai</tp:taxon-name-part></tp:taxon-name></italic> (Alexander, 1913) <bold>A</bold> terminalia, dorsal view <bold>B</bold> terminalia, ventral view <bold>C</bold> terminalia, lateral view, arrow indicating shape variability of gonocoxite margin <bold>D</bold> aedeagus complex, dorsal view <bold>E</bold> aedeagus complex, ventral view <bold>F</bold> aedeagus complex, lateral view.</p></caption><graphic xmlns:xlink="http://www.w3.org/1999/xlink" xlink:href="zookeys-1083-013-g037.jpg" position="float" orientation="portrait" xlink:type="simple" id="oo_637510.jpg"><uri content-type="original_file" xlink:type="simple">https://binary.pensoft.net/fig/637510</uri></graphic></fig><p><bold>Female terminalia</bold>: Cercus and hypopygial valve pale brown (Fig. <xref ref-type="fig" rid="F36">36E</xref>). Tergite 8, ~ 1.5 × larger than tergite 9 in lateral view (Fig. <xref ref-type="fig" rid="F38">38B</xref>); very broad in dorsal view, not divided medially (Fig. <xref ref-type="fig" rid="F38">38A</xref>). Tergite 9 triangular in lateral view, with a small round lobe at middle, with few longer setae (Fig. <xref ref-type="fig" rid="F38">38A</xref>). Triangular sclerites of tergite 10 variable in size (Fig. <xref ref-type="fig" rid="F38">38A</xref>), in some specimens partly fused with tergite 10. Cercus simple, tip rounded or weakly pointed; dorsal margin weakly rugged, formed by small pyramidal teeth (Fig. <xref ref-type="fig" rid="F38">38A, B</xref>). Hypogynial valve long, blade-like, longer than cercus; with pit at base, holding lateral lobes of male tergite 9 during copulation (Fig. <xref ref-type="fig" rid="F38">38B</xref>). Common spermathecal duct short; spermathecal ducts wide, carrot-shaped, suddenly narrow; inner wall rugged (Fig. <xref ref-type="fig" rid="F38">38C</xref>); three round spermathecae, with very narrow duct (Fig. <xref ref-type="fig" rid="F38">38D</xref>).</p><fig id="F38" position="float" orientation="portrait"><object-id xmlns:xlink="http://www.w3.org/1999/xlink" content-type="doi" xlink:type="simple">10.3897/zookeys.1083.75624.figure38</object-id><object-id xmlns:xlink="http://www.w3.org/1999/xlink" content-type="arpha" xlink:type="simple">488D0EE7-318B-5573-9BF2-7B5D7CC5AFFD</object-id><label>Figure 38.</label><caption><p>Female genital structures of <italic><tp:taxon-name><tp:taxon-name-part taxon-name-part-type="genus" reg="Triogma">Triogma</tp:taxon-name-part><tp:taxon-name-part taxon-name-part-type="species" reg="kuwanai">kuwanai</tp:taxon-name-part></tp:taxon-name></italic> (Alexander, 1913) <bold>A</bold> terminalia, dorsal view <bold>B</bold> terminalia, lateral view <bold>C</bold> sternite 8, hypogynial valve, genital fork, and sperm ducts, inner dorsal view <bold>D</bold> spermathecae.</p></caption><graphic xmlns:xlink="http://www.w3.org/1999/xlink" xlink:href="zookeys-1083-013-g038.jpg" position="float" orientation="portrait" xlink:type="simple" id="oo_637511.jpg"><uri content-type="original_file" xlink:type="simple">https://binary.pensoft.net/fig/637511</uri></graphic></fig></tp:treatment-sec><tp:treatment-sec sec-type="distribution" id="SECID0ECICM"><title>Distribution.</title><p>Japan (Fig. <xref ref-type="fig" rid="F31">31B</xref>) (Hokkaido I, Honshu I, Shikoku I, and Kyushu I) (<xref ref-type="bibr" rid="B39">Oosterbroek 2021</xref>). Distribution records of <italic><tp:taxon-name><tp:taxon-name-part taxon-name-part-type="genus" reg="Triogma">Triogma</tp:taxon-name-part><tp:taxon-name-part taxon-name-part-type="species" reg="kuwanai">kuwanai</tp:taxon-name-part><tp:taxon-name-part taxon-name-part-type="subspecies" reg="limbinervis">limbinervis</tp:taxon-name-part></tp:taxon-name></italic> (Shikoku I) and <italic><tp:taxon-name><tp:taxon-name-part taxon-name-part-type="genus" reg="Triogma">T.</tp:taxon-name-part><tp:taxon-name-part taxon-name-part-type="species" reg="nimbipennis">nimbipennis</tp:taxon-name-part></tp:taxon-name></italic> transferred to <italic><tp:taxon-name><tp:taxon-name-part taxon-name-part-type="genus" reg="Triogma">Triogma</tp:taxon-name-part><tp:taxon-name-part taxon-name-part-type="species" reg="kuwanai">kuwanai</tp:taxon-name-part></tp:taxon-name></italic> (China: Zhejiang and Fujian).</p></tp:treatment-sec><tp:treatment-sec sec-type="comments" id="SECID0EVJCM"><title>Comments.</title><p><xref ref-type="bibr" rid="B11">Alexander (1953a)</xref> described the subspecies, <italic><tp:taxon-name><tp:taxon-name-part taxon-name-part-type="genus" reg="Triogma">Triogma</tp:taxon-name-part><tp:taxon-name-part taxon-name-part-type="species" reg="kuwanai">kuwanai</tp:taxon-name-part><tp:taxon-name-part taxon-name-part-type="subspecies" reg="limbinervis">limbinervis</tp:taxon-name-part></tp:taxon-name></italic>, from Shikoku Island, of which wing markings in some individuals are more conspicuous than those of <italic><tp:taxon-name><tp:taxon-name-part taxon-name-part-type="genus" reg="Triogma">T.</tp:taxon-name-part><tp:taxon-name-part taxon-name-part-type="species" reg="kuwanai">k.</tp:taxon-name-part><tp:taxon-name-part taxon-name-part-type="subspecies" reg="kuwanai">kuwanai</tp:taxon-name-part></tp:taxon-name></italic>. In the original description, Alexander noted, “there is evidence of mergence with the typical form – <italic><tp:taxon-name><tp:taxon-name-part taxon-name-part-type="genus" reg="Triogma">Triogma</tp:taxon-name-part><tp:taxon-name-part taxon-name-part-type="species" reg="kuwanai">kuwanai</tp:taxon-name-part><tp:taxon-name-part taxon-name-part-type="subspecies" reg="kuwanai">kuwanai</tp:taxon-name-part></tp:taxon-name></italic> –, where the wings are unpatterned or virtually so” (<xref ref-type="bibr" rid="B11">Alexander 1953a</xref>). <italic><tp:taxon-name><tp:taxon-name-part taxon-name-part-type="genus" reg="Triogma">Triogma</tp:taxon-name-part><tp:taxon-name-part taxon-name-part-type="species" reg="kuwanai">k.</tp:taxon-name-part><tp:taxon-name-part taxon-name-part-type="subspecies" reg="limbinervis">limbinervis</tp:taxon-name-part></tp:taxon-name></italic> has been referred to as the <italic><tp:taxon-name><tp:taxon-name-part taxon-name-part-type="genus" reg="Triogma">T.</tp:taxon-name-part><tp:taxon-name-part taxon-name-part-type="species" reg="limbinervis">limbinervis</tp:taxon-name-part></tp:taxon-name></italic> in the CCW (since 2018) due to its sympatric occurrence with <italic><tp:taxon-name><tp:taxon-name-part taxon-name-part-type="genus" reg="Triogma">Triogma</tp:taxon-name-part><tp:taxon-name-part taxon-name-part-type="species" reg="kuwanai">kuwanai</tp:taxon-name-part></tp:taxon-name></italic> in Shikoku Island. This study suggests that wing markings, the diagnostic character of <italic><tp:taxon-name><tp:taxon-name-part taxon-name-part-type="genus" reg="Triogma">T.</tp:taxon-name-part><tp:taxon-name-part taxon-name-part-type="species" reg="kuwanai">k.</tp:taxon-name-part><tp:taxon-name-part taxon-name-part-type="subspecies" reg="limbinervis">limbinervis</tp:taxon-name-part></tp:taxon-name></italic> (Fig. <xref ref-type="fig" rid="F5">5H</xref>), appear only in early spring specimens from Shikoku and Kyushu Islands, but do not after early spring in later specimens. It is also observed that wing marking turns paler over time. Some specimens from northern Honshu occasionally have pale wing markings, as well, suggesting variation. These two subspecies do not significantly differ in terms of male and female terminalia, and were not distinguished as different by the barcode sequences. <italic><tp:taxon-name><tp:taxon-name-part taxon-name-part-type="genus" reg="Triogma">Triogma</tp:taxon-name-part><tp:taxon-name-part taxon-name-part-type="species" reg="kuwanai">k.</tp:taxon-name-part><tp:taxon-name-part taxon-name-part-type="subspecies" reg="limbinervis">limbinervis</tp:taxon-name-part></tp:taxon-name></italic> syn. nov. is therefore synonymised with <italic><tp:taxon-name><tp:taxon-name-part taxon-name-part-type="genus" reg="Triogma">Triogma</tp:taxon-name-part><tp:taxon-name-part taxon-name-part-type="species" reg="kuwanai">kuwanai</tp:taxon-name-part></tp:taxon-name></italic>. Another closely related species <italic><tp:taxon-name><tp:taxon-name-part taxon-name-part-type="genus" reg="Triogma">T.</tp:taxon-name-part><tp:taxon-name-part taxon-name-part-type="species" reg="nimbipennis">nimbipennis</tp:taxon-name-part></tp:taxon-name></italic> Alexander, 1941, was described from China (Zhejiang and Fujian) (<xref ref-type="bibr" rid="B9">Alexander 1941</xref>). This species is quite similar to <italic><tp:taxon-name><tp:taxon-name-part taxon-name-part-type="genus" reg="Triogma">T.</tp:taxon-name-part><tp:taxon-name-part taxon-name-part-type="species" reg="kuwanai">kuwanai</tp:taxon-name-part></tp:taxon-name></italic>, and shows a subtle difference in the colour tint: particularly, the wings of <italic><tp:taxon-name><tp:taxon-name-part taxon-name-part-type="genus" reg="Triogma">T.</tp:taxon-name-part><tp:taxon-name-part taxon-name-part-type="species" reg="nimbipennis">nimbipennis</tp:taxon-name-part></tp:taxon-name></italic> are darker than those of <italic><tp:taxon-name><tp:taxon-name-part taxon-name-part-type="genus" reg="Triogma">T.</tp:taxon-name-part><tp:taxon-name-part taxon-name-part-type="species" reg="kuwanai">kuwanai</tp:taxon-name-part></tp:taxon-name></italic>. <xref ref-type="bibr" rid="B9">Alexander (1941)</xref> mentioned that <italic><tp:taxon-name><tp:taxon-name-part taxon-name-part-type="genus" reg="Triogma">T.</tp:taxon-name-part><tp:taxon-name-part taxon-name-part-type="species" reg="nimbipennis">nimbipennis</tp:taxon-name-part></tp:taxon-name></italic> can be considered as a subspecies of <italic><tp:taxon-name><tp:taxon-name-part taxon-name-part-type="genus" reg="Triogma">T.</tp:taxon-name-part><tp:taxon-name-part taxon-name-part-type="species" reg="kuwanai">kuwanai</tp:taxon-name-part></tp:taxon-name></italic>. After the morphological comparison of the type specimens of <italic><tp:taxon-name><tp:taxon-name-part taxon-name-part-type="genus" reg="Triogma">T.</tp:taxon-name-part><tp:taxon-name-part taxon-name-part-type="species" reg="nimbipennis">nimbipennis</tp:taxon-name-part></tp:taxon-name></italic> with <italic><tp:taxon-name><tp:taxon-name-part taxon-name-part-type="genus" reg="Triogma">T.</tp:taxon-name-part><tp:taxon-name-part taxon-name-part-type="species" reg="kuwanai">kuwanai</tp:taxon-name-part></tp:taxon-name></italic>, the two species were found not to differ in genital structure, and so <italic><tp:taxon-name><tp:taxon-name-part taxon-name-part-type="genus" reg="Triogma">T.</tp:taxon-name-part><tp:taxon-name-part taxon-name-part-type="species" reg="nimbipennis">nimbipennis</tp:taxon-name-part></tp:taxon-name></italic> syn. nov. is proposed as a junior synonym of <italic><tp:taxon-name><tp:taxon-name-part taxon-name-part-type="genus" reg="Triogma">Triogma</tp:taxon-name-part><tp:taxon-name-part taxon-name-part-type="species" reg="kuwanai">kuwanai</tp:taxon-name-part></tp:taxon-name></italic>.</p></tp:treatment-sec><tp:treatment-sec><!--Section generated to contain objects referenced in tp:taxon-treatment.--><fig id="F4" position="float" orientation="portrait"><object-id xmlns:xlink="http://www.w3.org/1999/xlink" content-type="doi" xlink:type="simple">10.3897/zookeys.1083.75624.figure4</object-id><object-id xmlns:xlink="http://www.w3.org/1999/xlink" content-type="arpha" xlink:type="simple">8CA3F093-A87E-581E-B148-0C089A36B852</object-id><label>Figure 4.</label><caption><p>Antennae <bold>A</bold><italic><tp:taxon-name><tp:taxon-name-part taxon-name-part-type="genus" reg="Cylindrotoma">Cylindrotoma</tp:taxon-name-part><tp:taxon-name-part taxon-name-part-type="species" reg="distinctissima">distinctissima</tp:taxon-name-part></tp:taxon-name></italic> (Meigen, 1818) <bold>B</bold><italic><tp:taxon-name><tp:taxon-name-part taxon-name-part-type="genus" reg="Diogma">Diogma</tp:taxon-name-part><tp:taxon-name-part taxon-name-part-type="species" reg="caudata">caudata</tp:taxon-name-part></tp:taxon-name></italic> Takahashi, 1960 <bold>C</bold><italic><tp:taxon-name><tp:taxon-name-part taxon-name-part-type="genus" reg="Diogma">Diogma</tp:taxon-name-part><tp:taxon-name-part taxon-name-part-type="species" reg="glabrata">glabrata</tp:taxon-name-part></tp:taxon-name></italic> (Meigen, 1818) <bold>D</bold><italic><tp:taxon-name><tp:taxon-name-part taxon-name-part-type="genus" reg="Liogma">Liogma</tp:taxon-name-part><tp:taxon-name-part taxon-name-part-type="species" reg="mikado">mikado</tp:taxon-name-part></tp:taxon-name></italic> (Alexander, 1919) <bold>E</bold><italic><tp:taxon-name><tp:taxon-name-part taxon-name-part-type="genus" reg="Liogma">Liogma</tp:taxon-name-part><tp:taxon-name-part taxon-name-part-type="species" reg="brevipecten">brevipecten</tp:taxon-name-part></tp:taxon-name></italic> Alexander, 1932 <bold>F</bold><italic><tp:taxon-name><tp:taxon-name-part taxon-name-part-type="genus" reg="Liogma">Liogma</tp:taxon-name-part><tp:taxon-name-part taxon-name-part-type="species" reg="serraticornis">serraticornis</tp:taxon-name-part></tp:taxon-name></italic> Alexander, 1919 <bold>G</bold><italic><tp:taxon-name><tp:taxon-name-part taxon-name-part-type="genus" reg="Triogma">Triogma</tp:taxon-name-part><tp:taxon-name-part taxon-name-part-type="species" reg="kuwanai">kuwanai</tp:taxon-name-part></tp:taxon-name></italic> (Alexander, 1913). Scale bar: 1 mm.</p></caption><graphic xmlns:xlink="http://www.w3.org/1999/xlink" xlink:href="zookeys-1083-013-g004.jpg" position="float" orientation="portrait" xlink:type="simple" id="oo_637477.jpg"><uri content-type="original_file" xlink:type="simple">https://binary.pensoft.net/fig/637477</uri></graphic></fig><fig id="F5" position="float" orientation="portrait"><object-id xmlns:xlink="http://www.w3.org/1999/xlink" content-type="doi" xlink:type="simple">10.3897/zookeys.1083.75624.figure5</object-id><object-id xmlns:xlink="http://www.w3.org/1999/xlink" content-type="arpha" xlink:type="simple">C14A51EC-2E4B-5AFA-BAAE-E158F4B95178</object-id><label>Figure 5.</label><caption><p>Wing <bold>A</bold><italic><tp:taxon-name><tp:taxon-name-part taxon-name-part-type="genus" reg="Cylindrotoma">Cylindrotoma</tp:taxon-name-part><tp:taxon-name-part taxon-name-part-type="species" reg="distinctissima">distinctissima</tp:taxon-name-part></tp:taxon-name></italic> (Meigen, 1818) <bold>B</bold><italic><tp:taxon-name><tp:taxon-name-part taxon-name-part-type="genus" reg="Diogma">Diogma</tp:taxon-name-part><tp:taxon-name-part taxon-name-part-type="species" reg="caudata">caudata</tp:taxon-name-part></tp:taxon-name></italic> Takahashi, 1960 <bold>C</bold><italic><tp:taxon-name><tp:taxon-name-part taxon-name-part-type="genus" reg="Diogma">Diogma</tp:taxon-name-part><tp:taxon-name-part taxon-name-part-type="species" reg="glabrata">glabrata</tp:taxon-name-part></tp:taxon-name></italic> (Meigen, 1818) <bold>D</bold><italic><tp:taxon-name><tp:taxon-name-part taxon-name-part-type="genus" reg="Liogma">Liogma</tp:taxon-name-part><tp:taxon-name-part taxon-name-part-type="species" reg="mikado">mikado</tp:taxon-name-part></tp:taxon-name></italic> (Alexander, 1919) <bold>E</bold><italic><tp:taxon-name><tp:taxon-name-part taxon-name-part-type="genus" reg="Liogma">Liogma</tp:taxon-name-part><tp:taxon-name-part taxon-name-part-type="species" reg="brevipecten">brevipecten</tp:taxon-name-part></tp:taxon-name></italic> Alexander, 1932 <bold>F</bold><italic><tp:taxon-name><tp:taxon-name-part taxon-name-part-type="genus" reg="Liogma">Liogma</tp:taxon-name-part><tp:taxon-name-part taxon-name-part-type="species" reg="serraticornis">serraticornis</tp:taxon-name-part></tp:taxon-name></italic> Alexander, 1919 <bold>G</bold><italic><tp:taxon-name><tp:taxon-name-part taxon-name-part-type="genus" reg="Triogma">Triogma</tp:taxon-name-part><tp:taxon-name-part taxon-name-part-type="species" reg="kuwanai">kuwanai</tp:taxon-name-part></tp:taxon-name></italic> (Alexander, 1913) of “<italic><tp:taxon-name><tp:taxon-name-part taxon-name-part-type="genus" reg="Triogma"/><tp:taxon-name-part taxon-name-part-type="species" reg="kuwanai">kuwanai</tp:taxon-name-part></tp:taxon-name></italic>” form <bold>H</bold><italic><tp:taxon-name><tp:taxon-name-part taxon-name-part-type="genus" reg="Triogma">Triogma</tp:taxon-name-part><tp:taxon-name-part taxon-name-part-type="species" reg="kuwanai">kuwanai</tp:taxon-name-part></tp:taxon-name></italic> (Alexander, 1913) of “<italic><tp:taxon-name><tp:taxon-name-part taxon-name-part-type="genus" reg="Triogma"/><tp:taxon-name-part taxon-name-part-type="species" reg="limbinervis">limbinervis</tp:taxon-name-part></tp:taxon-name></italic>” form.</p></caption><graphic xmlns:xlink="http://www.w3.org/1999/xlink" xlink:href="zookeys-1083-013-g005.jpg" position="float" orientation="portrait" xlink:type="simple" id="oo_637478.jpg"><uri content-type="original_file" xlink:type="simple">https://binary.pensoft.net/fig/637478</uri></graphic></fig><fig id="F31" position="float" orientation="portrait"><object-id xmlns:xlink="http://www.w3.org/1999/xlink" content-type="doi" xlink:type="simple">10.3897/zookeys.1083.75624.figure31</object-id><object-id xmlns:xlink="http://www.w3.org/1999/xlink" content-type="arpha" xlink:type="simple">17FD6001-491E-5197-B1C6-6905C44F8104</object-id><label>Figure 31.</label><caption><p>Occurrence data in Japan and surrounding areas of <bold>A</bold><italic><tp:taxon-name><tp:taxon-name-part taxon-name-part-type="genus" reg="Liogma">Liogma</tp:taxon-name-part><tp:taxon-name-part taxon-name-part-type="species" reg="serraticornis">serraticornis</tp:taxon-name-part></tp:taxon-name></italic> Alexander, 1919 <bold>B</bold><italic><tp:taxon-name><tp:taxon-name-part taxon-name-part-type="genus" reg="Triogma">Triogma</tp:taxon-name-part><tp:taxon-name-part taxon-name-part-type="species" reg="kuwanai">kuwanai</tp:taxon-name-part></tp:taxon-name></italic> (Alexander, 1913). Red dots indicate locations of investigated specimens, white dots indicate approximate locations of literature data.</p></caption><graphic xmlns:xlink="http://www.w3.org/1999/xlink" xlink:href="zookeys-1083-013-g031.jpg" position="float" orientation="portrait" xlink:type="simple" id="oo_637504.jpg"><uri content-type="original_file" xlink:type="simple">https://binary.pensoft.net/fig/637504</uri></graphic></fig></tp:treatment-sec><ref-list><ref id="B1"><mixed-citation xmlns:xlink="http://www.w3.org/1999/xlink" xlink:type="simple"><person-group><name name-style="western"><surname>Alexander</surname><given-names>CP</given-names></name></person-group> (<year>1913</year>) Report on a collection of Japanese crane-flies (<tp:taxon-name><tp:taxon-name-part taxon-name-part-type="family">Tipulidae</tp:taxon-name-part></tp:taxon-name>), with a key to the species of <italic><tp:taxon-name><tp:taxon-name-part taxon-name-part-type="genus">Ptychoptera</tp:taxon-name-part></tp:taxon-name></italic>. Canadian Entomologist 45: 285–295, 313–322. <ext-link xlink:href="10.4039/Ent45197-7" ext-link-type="doi" xlink:type="simple">https://doi.org/10.4039/Ent45197-7</ext-link></mixed-citation></ref><ref id="B6"><mixed-citation xmlns:xlink="http://www.w3.org/1999/xlink" xlink:type="simple"><person-group><name name-style="western"><surname>Alexander</surname><given-names>CP</given-names></name></person-group> (<year>1928</year>) <article-title><tp:taxon-name><tp:taxon-name-part taxon-name-part-type="order">Diptera</tp:taxon-name-part></tp:taxon-name>. Family <tp:taxon-name><tp:taxon-name-part taxon-name-part-type="family">Tipulidae</tp:taxon-name-part></tp:taxon-name>, Subfam. <tp:taxon-name><tp:taxon-name-part taxon-name-part-type="subfamily">Cylindrotominae</tp:taxon-name-part></tp:taxon-name>.</article-title><source>Genera Insectorum</source><volume>187</volume>: <fpage>1</fpage>–<lpage>16</lpage>.</mixed-citation></ref><ref id="B20"><mixed-citation xmlns:xlink="http://www.w3.org/1999/xlink" xlink:type="simple"><person-group><name name-style="western"><surname>Esaki</surname><given-names>T</given-names></name></person-group> (<year>1950</year>) <source><tp:taxon-name><tp:taxon-name-part taxon-name-part-type="order">Diptera</tp:taxon-name-part></tp:taxon-name>. Iconographia Insectorum Japonicorum, Ed. 2.</source><publisher-name>Hokuryukan Ltd</publisher-name>, <publisher-loc>Tokyo</publisher-loc>, <size units="page">1500 pp</size>.</mixed-citation></ref><ref id="B11"><mixed-citation xmlns:xlink="http://www.w3.org/1999/xlink" xlink:type="simple"><person-group><name name-style="western"><surname>Alexander</surname><given-names>CP</given-names></name></person-group> (<year>1953a</year>) <article-title>Records and descriptions of Japanese <tp:taxon-name><tp:taxon-name-part taxon-name-part-type="family">Tipulidae</tp:taxon-name-part></tp:taxon-name> (<tp:taxon-name><tp:taxon-name-part taxon-name-part-type="order">Diptera</tp:taxon-name-part></tp:taxon-name>). Part I. The crane-flies of Shikoku. I.</article-title><source>Philippine Journal of Science</source><volume>82</volume>: <fpage>21</fpage>–<lpage>75</lpage>.</mixed-citation></ref><ref id="B62"><mixed-citation xmlns:xlink="http://www.w3.org/1999/xlink" xlink:type="simple"><person-group><name name-style="western"><surname>Takahashi</surname><given-names>M</given-names></name></person-group> (<year>1960</year>) <article-title>A revision of Japanese <tp:taxon-name><tp:taxon-name-part taxon-name-part-type="subfamily">Cylindrotominae</tp:taxon-name-part></tp:taxon-name> (<tp:taxon-name><tp:taxon-name-part taxon-name-part-type="order">Diptera</tp:taxon-name-part></tp:taxon-name>, <tp:taxon-name><tp:taxon-name-part taxon-name-part-type="family">Tipulidae</tp:taxon-name-part></tp:taxon-name>).</article-title><source>Transactions of the Shikoku Entomological Society</source><volume>6</volume>: <fpage>81</fpage>–<lpage>91</lpage>.</mixed-citation></ref><ref id="B35"><mixed-citation xmlns:xlink="http://www.w3.org/1999/xlink" xlink:type="simple"><person-group><name name-style="western"><surname>Nakamura</surname><given-names>T</given-names></name></person-group> (<year>2001</year>) <article-title><tp:taxon-name><tp:taxon-name-part taxon-name-part-type="family">Cylindrotomidae</tp:taxon-name-part></tp:taxon-name> of Tochigi Prefecture, Japan (<tp:taxon-name><tp:taxon-name-part taxon-name-part-type="order">Diptera</tp:taxon-name-part></tp:taxon-name>, <tp:taxon-name><tp:taxon-name-part taxon-name-part-type="family">Tipulidae</tp:taxon-name-part></tp:taxon-name>).</article-title><source>Bulletin of the Tochigi Prefectural Museum</source><volume>18</volume>: <fpage>23</fpage>–<lpage>30</lpage>.</mixed-citation></ref><ref id="B36"><mixed-citation xmlns:xlink="http://www.w3.org/1999/xlink" xlink:type="simple"><person-group><name name-style="western"><surname>Nakamura</surname><given-names>T</given-names></name></person-group> (<year>2005</year>) <article-title><tp:taxon-name><tp:taxon-name-part taxon-name-part-type="family">Tipulidae</tp:taxon-name-part></tp:taxon-name>.</article-title> In: <person-group><name name-style="western"><surname>Kawai</surname><given-names>T</given-names></name><name name-style="western"><surname>Tanida</surname><given-names>T</given-names></name></person-group> (<role>Eds</role>) <issue-title>Aquatic insects of Japan, Manual with keys and illustrations.</issue-title><source>Tokai University Press, Kanawaga</source>, <fpage>671</fpage>–<lpage>716</lpage>.</mixed-citation></ref><ref id="B26"><mixed-citation xmlns:xlink="http://www.w3.org/1999/xlink" xlink:type="simple"><person-group><name name-style="western"><surname>Imada</surname><given-names>Y</given-names></name></person-group> (<year>2020</year>) <article-title>Moss mimesis <italic>par excellence</italic>: integrating previous and new data on the life history and larval ecomorphology of long-bodied craneflies (<tp:taxon-name><tp:taxon-name-part taxon-name-part-type="order">Diptera</tp:taxon-name-part></tp:taxon-name>: <tp:taxon-name><tp:taxon-name-part taxon-name-part-type="family">Cylindrotomidae</tp:taxon-name-part></tp:taxon-name>: <tp:taxon-name><tp:taxon-name-part taxon-name-part-type="subfamily">Cylindrotominae</tp:taxon-name-part></tp:taxon-name>).</article-title><source>Zoological Journal of the Linnean Society</source><volume>193</volume>(<issue>4</issue>): <fpage>1156</fpage>–<lpage>1204</lpage><ext-link xlink:href="10.1093/zoolinnean/zlaa177" ext-link-type="doi" xlink:type="simple">https://doi.org/10.1093/zoolinnean/zlaa177</ext-link></mixed-citation></ref><ref id="B27"><mixed-citation xmlns:xlink="http://www.w3.org/1999/xlink" xlink:type="simple"><person-group><name name-style="western"><surname>Ishida</surname><given-names>H</given-names></name></person-group> (<year>1955</year>) The catalogue of the Japanese <tp:taxon-name><tp:taxon-name-part taxon-name-part-type="family">Tipulidae</tp:taxon-name-part></tp:taxon-name>, with the keys to the genera and subgenera. II. <italic><tp:taxon-name><tp:taxon-name-part taxon-name-part-type="genus">Tipula</tp:taxon-name-part></tp:taxon-name></italic> (part) and <tp:taxon-name><tp:taxon-name-part taxon-name-part-type="subfamily">Cylindrotominae</tp:taxon-name-part></tp:taxon-name>. Annual Report of the Hyogo Agricultural College (Kenkyu Shuroku, 1955) 5: 59–77.</mixed-citation></ref><ref id="B58"><mixed-citation xmlns:xlink="http://www.w3.org/1999/xlink" xlink:type="simple"><person-group><name name-style="western"><surname>Sidorenko</surname><given-names>VS</given-names></name></person-group> (<year>1999</year>) <article-title><tp:taxon-name><tp:taxon-name-part taxon-name-part-type="family">Cylindrotomidae</tp:taxon-name-part></tp:taxon-name>.</article-title> In: <person-group><name name-style="western"><surname>Ler</surname><given-names>PA</given-names></name></person-group> (<role>Ed.</role>) <issue-title>Key to the insects of Russian Far East.</issue-title><source>Vol. VI. <tp:taxon-name><tp:taxon-name-part taxon-name-part-type="order">Diptera</tp:taxon-name-part></tp:taxon-name> and <tp:taxon-name><tp:taxon-name-part taxon-name-part-type="order">Siphonaptera</tp:taxon-name-part></tp:taxon-name>. Part 1. Dalnauka, Vladivostok</source>, <fpage>68</fpage>–<lpage>70</lpage>.</mixed-citation></ref><ref id="B43"><mixed-citation xmlns:xlink="http://www.w3.org/1999/xlink" xlink:type="simple"><person-group><name name-style="western"><surname>Paramonov</surname><given-names>NM</given-names></name></person-group> (<year>2006</year>) <article-title><tp:taxon-name><tp:taxon-name-part taxon-name-part-type="family">Cylindrotomidae</tp:taxon-name-part></tp:taxon-name>.</article-title> In: <person-group><name name-style="western"><surname>Leley</surname><given-names>AS</given-names></name></person-group> (<role>Ed.</role>) <issue-title>Key to the Insects of Russian Far East.</issue-title><source>6. <tp:taxon-name><tp:taxon-name-part taxon-name-part-type="order">Diptera</tp:taxon-name-part></tp:taxon-name> and <tp:taxon-name><tp:taxon-name-part taxon-name-part-type="order">Siphonaptera</tp:taxon-name-part></tp:taxon-name>. 4. Supplement. Dalnauka, Vladivostok</source>, <fpage>887</fpage>–<lpage>889</lpage>.</mixed-citation></ref><ref id="B37"><mixed-citation xmlns:xlink="http://www.w3.org/1999/xlink" xlink:type="simple"><person-group><name name-style="western"><surname>Nakamura</surname><given-names>T</given-names></name></person-group> (<year>2014</year>) <tp:taxon-name><tp:taxon-name-part taxon-name-part-type="family">Cylindrotomidae</tp:taxon-name-part></tp:taxon-name>. In: Nakamura T, Saigusa T, Suwa M (Eds) Catalogue of the insects of Japan, Volume 8 <tp:taxon-name><tp:taxon-name-part taxon-name-part-type="order">Diptera</tp:taxon-name-part></tp:taxon-name> (Part 1 <tp:taxon-name><tp:taxon-name-part taxon-name-part-type="suborder">Nematocera</tp:taxon-name-part></tp:taxon-name> - <tp:taxon-name><tp:taxon-name-part taxon-name-part-type="suborder">Brachycera</tp:taxon-name-part></tp:taxon-name><tp:taxon-name><tp:taxon-name-part taxon-name-part-type="clade">Aschiza</tp:taxon-name-part></tp:taxon-name>), Touka Shobo, Fukuoka, 54.</mixed-citation></ref><ref id="B29"><mixed-citation xmlns:xlink="http://www.w3.org/1999/xlink" xlink:type="simple"><person-group><name name-style="western"><surname>Kato</surname><given-names>D</given-names></name><name name-style="western"><surname>Suzuki</surname><given-names>Y</given-names></name></person-group> (<year>2017</year>) <article-title>A revised list of the crane flies of Kanagawa, Japan, with newly recorded species (<tp:taxon-name><tp:taxon-name-part taxon-name-part-type="order">Diptera</tp:taxon-name-part></tp:taxon-name>, <tp:taxon-name><tp:taxon-name-part taxon-name-part-type="superfamily">Tipuloidea</tp:taxon-name-part></tp:taxon-name>).</article-title><source>Makunagi/Acta Dipterologica</source><volume>28</volume>: <fpage>7</fpage>–<lpage>24</lpage>.</mixed-citation></ref><ref id="B9"><mixed-citation xmlns:xlink="http://www.w3.org/1999/xlink" xlink:type="simple"><person-group><name name-style="western"><surname>Alexander</surname><given-names>CP</given-names></name></person-group> (<year>1941</year>) <article-title>New or little-known <tp:taxon-name><tp:taxon-name-part taxon-name-part-type="family">Tipulidae</tp:taxon-name-part></tp:taxon-name> from eastern Asia (<tp:taxon-name><tp:taxon-name-part taxon-name-part-type="order">Diptera</tp:taxon-name-part></tp:taxon-name>). XLIII.</article-title><source>Philippine Journal of Science</source><volume>73</volume>: <fpage>375</fpage>–<lpage>420</lpage>.</mixed-citation></ref><ref id="B65"><mixed-citation xmlns:xlink="http://www.w3.org/1999/xlink" xlink:type="simple"><person-group><name name-style="western"><surname>Yang</surname><given-names>X</given-names></name></person-group> (<year>1991</year>) <source>Catalogue of the insect type specimens preserved in the insect collections of the Institute of Zoology, Academia Sinica.</source><publisher-name>China agricultural press</publisher-name>, <publisher-loc>Beijing</publisher-loc>, <size units="page">163 pp</size>.</mixed-citation></ref><ref id="B60"><mixed-citation xmlns:xlink="http://www.w3.org/1999/xlink" xlink:type="simple"><person-group><name name-style="western"><surname>Sinclair</surname><given-names>BJ</given-names></name><name name-style="western"><surname>Dorchin</surname><given-names>N</given-names></name></person-group> (<year>2010</year>) <article-title><tp:taxon-name><tp:taxon-name-part taxon-name-part-type="order">Isoptera</tp:taxon-name-part></tp:taxon-name>, <tp:taxon-name><tp:taxon-name-part taxon-name-part-type="order">Embioptera</tp:taxon-name-part></tp:taxon-name>, <tp:taxon-name><tp:taxon-name-part taxon-name-part-type="order">Neuroptera</tp:taxon-name-part></tp:taxon-name>, <tp:taxon-name><tp:taxon-name-part taxon-name-part-type="order">Mecoptera</tp:taxon-name-part></tp:taxon-name>, <tp:taxon-name><tp:taxon-name-part taxon-name-part-type="order">Raphidioptera</tp:taxon-name-part></tp:taxon-name> and <tp:taxon-name><tp:taxon-name-part taxon-name-part-type="order">Diptera</tp:taxon-name-part></tp:taxon-name> types in ZFMK.</article-title><source>Bonn Zoological Bulletin</source><volume>58</volume>: <fpage>49</fpage>–<lpage>88</lpage>.</mixed-citation></ref><ref id="B14"><mixed-citation xmlns:xlink="http://www.w3.org/1999/xlink" xlink:type="simple"><person-group><name name-style="western"><surname>Alexander</surname><given-names>CP</given-names></name><name name-style="western"><surname>Alexander</surname><given-names>MM</given-names></name></person-group> (<year>1973</year>) <tp:taxon-name><tp:taxon-name-part taxon-name-part-type="family">Tipulidae</tp:taxon-name-part></tp:taxon-name>. In: Delfinado MD, Hardy DE (Eds) Catalog of the <tp:taxon-name><tp:taxon-name-part taxon-name-part-type="order">Diptera</tp:taxon-name-part></tp:taxon-name> of the Oriental Region I, University Press of Hawaii, Honolulu, 10–224.</mixed-citation></ref><ref id="B39"><mixed-citation xmlns:xlink="http://www.w3.org/1999/xlink" xlink:type="simple"><person-group><name name-style="western"><surname>Oosterbroek</surname><given-names>P</given-names></name></person-group> (<year>2021</year>) Catalogue of the Crane flies of the World (<tp:taxon-name><tp:taxon-name-part taxon-name-part-type="class">Insecta</tp:taxon-name-part></tp:taxon-name>, <tp:taxon-name><tp:taxon-name-part taxon-name-part-type="order">Diptera</tp:taxon-name-part></tp:taxon-name>, <tp:taxon-name><tp:taxon-name-part taxon-name-part-type="suborder">Nematocera</tp:taxon-name-part></tp:taxon-name>, <tp:taxon-name><tp:taxon-name-part taxon-name-part-type="superfamily">Tipuloidea</tp:taxon-name-part></tp:taxon-name>). <ext-link xlink:href="https://ccw.naturalis.nl/index.php" ext-link-type="uri" xlink:type="simple">https://ccw.naturalis.nl/index.php</ext-link> [2021.09.07]</mixed-citation></ref></ref-list></tp:taxon-treatment>
