# Supplementary material for: ﻿Notes on the taxonomic status and distribution of some Cylindrotomidae (Diptera, Tipuloidea), with emphasis on Japanese species
Source: Zookeys. 2022 Jan 24;1083:13–88. doi: 10.3897/zookeys.1083.75624 (PMC8803752; doi:10.3897/zookeys.1083.75624)
Supplement: XML Treatment for Triogma trisulcata [file zookeys.1083.75624-treatment14.xml]

<!DOCTYPE tp:taxon-treatment
  PUBLIC "-//TaxonX//DTD Taxonomic Treatment Publishing DTD v0 20100105//EN" "tax-treatment-NSO.dtd">
<tp:taxon-treatment xmlns:tp="http://www.plazi.org/taxpub"><tp:treatment-meta><kwd-group><label>Taxon classification</label><kwd>
                <named-content content-type="kingdom">Animalia</named-content>
              </kwd><kwd>
                <named-content content-type="order">Diptera</named-content>
              </kwd><kwd>
                <named-content content-type="family">Cylindrotomidae</named-content>
              </kwd></kwd-group><mixed-citation publication-type="journal"><person-group><name><surname>Kolcsár</surname><given-names>Levente-Péter</given-names></name><name><surname>Paramonov</surname><given-names>Nikolai</given-names></name><name><surname>Imada</surname><given-names>Yume</given-names></name><name><surname>Kato</surname><given-names>Daichi</given-names></name><name><surname>Gamboa</surname><given-names>Maribet</given-names></name><name><surname>Shinoka</surname><given-names>Dai</given-names></name><name><surname>Kato</surname><given-names>Makoto</given-names></name><name><surname>Watanabe</surname><given-names>Kozo</given-names></name></person-group><article-title>﻿Notes on the taxonomic status and distribution of some <tp:taxon-name><tp:taxon-name-part taxon-name-part-type="family">Cylindrotomidae</tp:taxon-name-part></tp:taxon-name> (<tp:taxon-name><tp:taxon-name-part taxon-name-part-type="order">Diptera</tp:taxon-name-part></tp:taxon-name>, <tp:taxon-name><tp:taxon-name-part taxon-name-part-type="superfamily">Tipuloidea</tp:taxon-name-part></tp:taxon-name>), with emphasis on Japanese species</article-title><source>Zookeys</source><day>24</day><month>01</month><year>2022</year><volume>1083</volume><fpage>13</fpage><lpage>88</lpage><pub-id pub-id-type="doi">10.3897/zookeys.1083.75624</pub-id></mixed-citation></tp:treatment-meta><tp:nomenclature><label>﻿</label><tp:taxon-name>
              <object-id xmlns:xlink="http://www.w3.org/1999/xlink" content-type="arpha" xlink:type="simple">D1B2E355-66A6-5491-AC5B-46E84C0AD7F6</object-id>
              <tp:taxon-name-part taxon-name-part-type="genus" reg="Triogma">Triogma</tp:taxon-name-part>
              <tp:taxon-name-part taxon-name-part-type="species" reg="trisulcata">trisulcata</tp:taxon-name-part>
            </tp:taxon-name><tp:taxon-authority>(Schummel, 1829)</tp:taxon-authority><xref ref-type="fig" rid="F39">Figs 39</xref><xref ref-type="fig" rid="F40">, 40</xref><tp:nomenclature-citation-list><tp:nomenclature-citation><tp:taxon-name>
                  <tp:taxon-name-part taxon-name-part-type="genus" reg="Triogma">Triogma</tp:taxon-name-part>
                  <tp:taxon-name-part taxon-name-part-type="species" reg="pulla">pulla</tp:taxon-name-part>
                </tp:taxon-name><comment>(Meigen, 1830)</comment></tp:nomenclature-citation></tp:nomenclature-citation-list></tp:nomenclature><tp:treatment-sec sec-type="type material" id="SECID0ESTCM"><title>Non-type material examined.</title><p><bold>Russia</bold> • 1 ♂, 1 ♀; Leningrad Oblast, Luzhsky District, around Luga City; <named-content xmlns:xlink="http://www.w3.org/1999/xlink" content-type="dwc:verbatimCoordinates" xlink:type="simple"><named-content content-type="geo-json" specific-use="{&#34;type&#34;:&#34;Point&#34;,&#34;coordinates&#34;:[29.850000,58.740000]}" id="NCID0E4TCM" xlink:type="simple">58.74°N, 29.85°E</named-content></named-content>; alt. 40 m; 5 Jun. 1954; A.A. Stackelberg leg.; <abbrev xmlns:xlink="http://www.w3.org/1999/xlink" xlink:title="Private Collection of L.-P. Kolcsár" id="ABBRID0ECUCM" xlink:type="simple">CKLP</abbrev>. <bold>United Kingdom</bold> • 2 ♂; Birmingham, Sutton Park, Longmoor Valley; <named-content xmlns:xlink="http://www.w3.org/1999/xlink" content-type="dwc:verbatimCoordinates" xlink:type="simple"><named-content content-type="geo-json" specific-use="{&#34;type&#34;:&#34;Point&#34;,&#34;coordinates&#34;:[-1.863300,52.563500]}" id="NCID0ELUCM" xlink:type="simple">52.5635°N, 1.8633° W</named-content></named-content>; alt. 125 m; 30 Apr. 2019; P. Boardman leg.; <abbrev xmlns:xlink="http://www.w3.org/1999/xlink" xlink:title="Private Collection of L.-P. Kolcsár" id="ABBRID0EQUCM" xlink:type="simple">CKLP</abbrev>.</p></tp:treatment-sec><tp:treatment-sec sec-type="description" id="SECID0EUUCM"><title>Supplementary description.</title><p><bold>Male terminalia.</bold> Directed caudally. Tergite 9 fused with gonocoxites at base (Fig. <xref ref-type="fig" rid="F39">39C</xref>). Tergite 9 lateral parts weakly produced, triangular (Fig. <xref ref-type="fig" rid="F39">39A, C</xref>); posterior margin bent back under tergite 9, forming W-shaped plate (Fig. <xref ref-type="fig" rid="F39">39A</xref>). Sternite 9 fully membranous (Fig. <xref ref-type="fig" rid="F39">39B</xref>). Gonocoxite large ~ 1.5–1.6 × longer than tergite 9, without evident ventral or apical lobe (Fig. <xref ref-type="fig" rid="F39">39B, C</xref>); inner surface hairy. Gonostylus simple, narrowing to end (Fig. <xref ref-type="fig" rid="F39">39A, C</xref>). Aedeagus complex 1.4 × longer than gonocoxite (Fig. <xref ref-type="fig" rid="F39">39C</xref>); ejaculatory apodeme medium size, not covered by paramere in lateral view (Fig. <xref ref-type="fig" rid="F39">39F</xref>); interbase weakly curve dorsally, with small notch at tip in lateral view (Fig. <xref ref-type="fig" rid="F39">39F</xref>); dorsal lobe between interbases, membranous, bubble-like; sperm ducts branching from elongation of sperm pump, branching area darker (Fig. <xref ref-type="fig" rid="F39">39E, F</xref>); aedeagus trifid, as wide as interbase at mid-length in lateral view, aedeagus directed ventrally, just tip turning back dorsally (Fig. <xref ref-type="fig" rid="F39">39F</xref>); medial branch shorter than lateral branches (Fig. <xref ref-type="fig" rid="F39">39D–F</xref>).</p><fig id="F39" position="float" orientation="portrait"><object-id xmlns:xlink="http://www.w3.org/1999/xlink" content-type="doi" xlink:type="simple">10.3897/zookeys.1083.75624.figure39</object-id><object-id xmlns:xlink="http://www.w3.org/1999/xlink" content-type="arpha" xlink:type="simple">DC3B7E60-8884-5DC1-A337-CFA68086B60D</object-id><label>Figure 39.</label><caption><p>Male genital structures of <italic><tp:taxon-name><tp:taxon-name-part taxon-name-part-type="genus" reg="Triogma">Triogma</tp:taxon-name-part><tp:taxon-name-part taxon-name-part-type="species" reg="trisulcata">trisulcata</tp:taxon-name-part></tp:taxon-name></italic> (Schummel, 1829) <bold>A</bold> terminalia, dorsal view <bold>B</bold> terminalia, ventral view <bold>C</bold> terminalia, lateral view <bold>D</bold> aedeagus complex, dorsal view <bold>E</bold> aedeagus complex, ventral view <bold>F</bold> aedeagus complex, lateral view.</p></caption><graphic xmlns:xlink="http://www.w3.org/1999/xlink" xlink:href="zookeys-1083-013-g039.jpg" position="float" orientation="portrait" xlink:type="simple" id="oo_637512.jpg"><uri content-type="original_file" xlink:type="simple">https://binary.pensoft.net/fig/637512</uri></graphic></fig><p><bold>Female terminalia</bold>: Tergite 8, ~ 2 × wider than tergite 9 in lateral view (Fig. <xref ref-type="fig" rid="F40">40B</xref>); not divided medially, posterior part partly membranous with a few hairs (Fig. <xref ref-type="fig" rid="F40">40A</xref>). Tergite 9 rectangular in lateral view (Fig. <xref ref-type="fig" rid="F40">40B</xref>). Triangular of tergite 10 large, fused with tergite 10 (Fig. <xref ref-type="fig" rid="F40">40A</xref>). Cercus simple, with distinct rugged area at tip; formed by short pyramid teeth (Fig. <xref ref-type="fig" rid="F40">40A, B</xref>); ventral margin with small, rounded notch at 1/3 of length. Hypogynial valve long, blade-like, shorter than cercus; with transverse ditch at base, holding lateral lobes of male tergite 9 during copulation (Fig. <xref ref-type="fig" rid="F40">40B</xref>). Common spermathecal duct short; spermathecal ducts carrot-shaped, without clear pattern; suddenly narrow (Fig. <xref ref-type="fig" rid="F40">40C</xref>); three spermathecae large, irregularly spherical, with comparably long and curved duct (Fig. <xref ref-type="fig" rid="F40">40D</xref>).</p><fig id="F40" position="float" orientation="portrait"><object-id xmlns:xlink="http://www.w3.org/1999/xlink" content-type="doi" xlink:type="simple">10.3897/zookeys.1083.75624.figure40</object-id><object-id xmlns:xlink="http://www.w3.org/1999/xlink" content-type="arpha" xlink:type="simple">68C13C0E-6A2F-5A14-8452-ECFE46350F44</object-id><label>Figure 40.</label><caption><p>Female genital structures of <italic><tp:taxon-name><tp:taxon-name-part taxon-name-part-type="genus" reg="Triogma">Triogma</tp:taxon-name-part><tp:taxon-name-part taxon-name-part-type="species" reg="trisulcata">trisulcata</tp:taxon-name-part></tp:taxon-name></italic> (Schummel, 1829) <bold>A</bold> terminalia, dorsal view <bold>B</bold> terminalia, lateral view <bold>C</bold> sternite 8, hypogynial valve, and sperm ducts, inner dorsal view <bold>D</bold> spermathecae.</p></caption><graphic xmlns:xlink="http://www.w3.org/1999/xlink" xlink:href="zookeys-1083-013-g040.jpg" position="float" orientation="portrait" xlink:type="simple" id="oo_637513.jpg"><uri content-type="original_file" xlink:type="simple">https://binary.pensoft.net/fig/637513</uri></graphic></fig></tp:treatment-sec><tp:treatment-sec sec-type="distribution" id="SECID0EUZCM"><title>Distribution.</title><p>Palearctic species, with a wide distribution range in Europe, except the southern parts. Previously reported from Austria, Belgium, Czech Republic, Denmark, Estonia, Finland, France, Germany, Great Britain, Hungary, Italy, Latvia, Lithuania, Netherlands, Norway, Poland, Romania, Russia (North and Central European Russia), Slovakia, Sweden, and Switzerland. It was reported from Eastern Palearctic, but so far only from East Siberia (Irkutsk Oblast), Russia (<xref ref-type="bibr" rid="B39">Oosterbroek 2021</xref>).</p></tp:treatment-sec><ref-list><ref id="B39"><mixed-citation xmlns:xlink="http://www.w3.org/1999/xlink" xlink:type="simple"><person-group><name name-style="western"><surname>Oosterbroek</surname><given-names>P</given-names></name></person-group> (<year>2021</year>) Catalogue of the Crane flies of the World (<tp:taxon-name><tp:taxon-name-part taxon-name-part-type="class">Insecta</tp:taxon-name-part></tp:taxon-name>, <tp:taxon-name><tp:taxon-name-part taxon-name-part-type="order">Diptera</tp:taxon-name-part></tp:taxon-name>, <tp:taxon-name><tp:taxon-name-part taxon-name-part-type="suborder">Nematocera</tp:taxon-name-part></tp:taxon-name>, <tp:taxon-name><tp:taxon-name-part taxon-name-part-type="superfamily">Tipuloidea</tp:taxon-name-part></tp:taxon-name>). <ext-link xlink:href="https://ccw.naturalis.nl/index.php" ext-link-type="uri" xlink:type="simple">https://ccw.naturalis.nl/index.php</ext-link> [2021.09.07]</mixed-citation></ref></ref-list></tp:taxon-treatment>
